# Supplementary material for: Bioinformatics analysis of the common targets of miR-223-3p, miR-122-5p, and miR-93-5p in polycystic ovarian syndrome
Source: Front Genet. 2023 Feb 16;14:1097706. doi: 10.3389/fgene.2023.1097706 (PMC9977968; doi:10.3389/fgene.2023.1097706)
Supplement: Supplementary file 1 [file Table2.XLSX]

## Sheet: Sheet1
ID	adj.P.Val	P.Value	t	B	logFC	Gene.symbol	Gene.title
8172220	0.457	1.59e-05	8.298	1.5812	0.759871	NDP	NDP, norrin cystine knot growth factor
8111490	0.464	4.95e-05	7.19345	1.0268	1.26648	PRLR	prolactin receptor
8111915	0.464	6e-05	7.01775	0.9255	1.0382	SEPP1	selenoprotein P, plasma, 1
8096959	0.464	8.93e-05	6.6658	0.7102	1.19588	ANK2	ankyrin 2, neuronal
8120826	0.464	0.0001347	6.31479	0.478	0.515554	IRAK1BP1	interleukin 1 receptor associated kinase 1 binding protein 1
8000632	0.464	0.000139	6.28843	0.4599	0.542121
8170015	0.464	0.0001646	6.14791	0.3612	0.641216	ZNF449	zinc finger protein 449
8067969	0.464	0.0001663	6.13966	0.3553	0.871879	CHODL	chondrolectin
7984263	0.464	0.0001813	6.06878	0.3043	0.754834	HACD3	3-hydroxyacyl-CoA dehydratase 3
8136652	0.464	0.0002028	5.9776	0.2374	0.586794
8160151	0.464	0.000203	5.97681	0.2368	0.642833	ZDHHC21	zinc finger DHHC-type containing 21
7989883	0.464	0.0002229	-5.9013	0.1805	-1.01078
8068612	0.464	0.000248	5.81629	0.1159	0.754579	WRB	tryptophan rich basic protein
8005707	0.464	0.0002604	-5.77742	0.0859	-0.729492	MAP2K3	mitogen-activated protein kinase kinase 3
8175076	0.464	0.0003318	5.58745	-0.0641	0.780987	ZNF280C	zinc finger protein 280C
8141094	0.464	0.0003395	5.56956	-0.0785	0.968353	PDK4	pyruvate dehydrogenase kinase 4
7924230	0.464	0.0003796	-5.48344	-0.1489	-0.426208	ABHD17A	abhydrolase domain containing 17A
8102065	0.464	0.0003813	5.48008	-0.1516	0.577022	BDH2	3-hydroxybutyrate dehydrogenase, type 2
7984871	0.464	0.0003989	-5.44558	-0.1802	-0.542068	CSK	c-src tyrosine kinase
8040440	0.464	0.0004225	5.40165	-0.2169	0.764933	GEN1	GEN1, Holliday junction 5' flap endonuclease
8071036	0.464	0.0004313	5.38604	-0.23	0.737219	S100B	S100 calcium binding protein B
8157021	0.464	0.0004396	5.37158	-0.2422	0.537946	NIPSNAP3A	nipsnap homolog 3A
8017885	0.464	0.0004497	5.35432	-0.2568	1.29772	ABCA8	ATP binding cassette subfamily A member 8
7934215	0.464	0.000458	-5.34047	-0.2685	-0.71787	SPOCK2	sparc/osteonectin, cwcv and kazal-like domains proteoglycan (testican) 2
8030931	0.464	0.0004637	5.33124	-0.2764	0.432505	ZNF528	zinc finger protein 528
7904869	0.464	0.0004651	-5.32885	-0.2784	-0.425622	ABHD17A	abhydrolase domain containing 17A
7904948	0.464	0.0004651	-5.32885	-0.2784	-0.425622	ABHD17A	abhydrolase domain containing 17A
8077103	0.464	0.0005051	-5.26689	-0.3315	-0.486381	TYMP	thymidine phosphorylase
8067932	0.464	0.0005325	5.22734	-0.3658	0.680219	MIR99AHG	mir-99a-let-7c cluster host gene
8161737	0.464	0.0005493	-5.20414	-0.3861	-0.664996
8049544	0.464	0.0005525	-5.19974	-0.3899	-0.70054	LRRFIP1	LRR binding FLII interacting protein 1
8133034	0.464	0.0005817	5.16149	-0.4235	0.563523
8096580	0.464	0.0006017	5.13649	-0.4456	0.974694	MTTP	microsomal triglyceride transfer protein
8169969	0.464	0.000613	5.12274	-0.4579	0.627183	PHF6	PHD finger protein 6
8065353	0.464	0.0006218	-5.11223	-0.4672	-1.08977	THBD	thrombomodulin
7954527	0.464	0.000635	5.09674	-0.481	0.404488	ARNTL2	aryl hydrocarbon receptor nuclear translocator like 2
8141872	0.464	0.0006431	5.08734	-0.4895	0.634525	NAPEPLD	N-acyl phosphatidylethanolamine phospholipase D
8145691	0.464	0.0006616	5.06647	-0.5082	0.572494	UBXN8	UBX domain protein 8
8070665	0.464	0.0006657	-5.06201	-0.5122	-0.493846	LOC102724428///SIK1	serine/threonine-protein kinase SIK1///salt inducible kinase 1
8055202	0.464	0.0006693	5.05801	-0.5158	0.464469
8124459	0.464	0.000691	5.0346	-0.537	0.749421	ZNF322	zinc finger protein 322
7933750	0.464	0.0006946	5.03084	-0.5404	0.796026	SLC16A9	solute carrier family 16 member 9
8049528	0.464	0.0006991	-5.02614	-0.5447	-1.04556	LRRFIP1	LRR binding FLII interacting protein 1
8042157	0.464	0.0007084	-5.01643	-0.5535	-0.86167
8141035	0.464	0.0007237	5.0009	-0.5676	0.588827	SGCE	sarcoglycan epsilon
8129273	0.469	0.0007596	4.96562	-0.5999	0.428773	TBC1D32	TBC1 domain family member 32
8041826	0.469	0.0007647	-4.96077	-0.6044	-0.439411	TTC7A	tetratricopeptide repeat domain 7A
8089015	0.482	0.0008034	4.92503	-0.6374	0.577583	PROS1	protein S (alpha)
8049317	0.492	0.0008514	-4.88309	-0.6764	-0.561326	DGKD	diacylglycerol kinase delta
8074157	0.492	0.0008816	4.85806	-0.6999	0.425732	RPL23AP53///RPL23AP87///RPL23AP82///RPL23AP7	ribosomal protein L23a pseudogene 53///ribosomal protein L23a pseudogene 87///ribosomal protein L23a pseudogene 82///ribosomal protein L23a pseudogene 7
7960383	0.492	0.0008852	4.85507	-0.7027	0.769327	PARP11	poly(ADP-ribose) polymerase family member 11
8081667	0.492	0.0009078	4.837	-0.7197	0.534358	SLC35A5	solute carrier family 35 member A5
8166438	0.492	0.0009272	4.82184	-0.734	0.823081
8121601	0.492	0.0009401	4.81202	-0.7433	0.76534	FAM26E	family with sequence similarity 26 member E
7915392	0.492	0.0009796	-4.7826	-0.7713	-0.588059	HIVEP3	human immunodeficiency virus type I enhancer binding protein 3
8162669	0.492	0.0009921	4.77356	-0.7799	0.70997	ZNF322	zinc finger protein 322
8058664	0.492	0.0010688	4.72066	-0.8307	0.69777
7909689	0.492	0.001095	4.70355	-0.8473	0.487708	SMYD2	SET and MYND domain containing 2
8058570	0.492	0.0010974	4.702	-0.8488	0.495948	KANSL1L	KAT8 regulatory NSL complex subunit 1 like
8112881	0.492	0.0011192	-4.68812	-0.8622	-0.43164
7974587	0.492	0.0011734	4.65476	-0.8948	0.389538	ACTR10	actin-related protein 10 homolog
8160040	0.492	0.001179	4.65145	-0.898	0.398857	PTPRD	protein tyrosine phosphatase, receptor type D
7944843	0.492	0.0011865	-4.64697	-0.9024	-0.342898	OR8A1	olfactory receptor family 8 subfamily A member 1
8074842	0.492	0.0011894	-4.64524	-0.9041	-0.408518	ABHD17A	abhydrolase domain containing 17A
7997427	0.492	0.0012003	-4.63885	-0.9104	-0.558478	CMIP	c-Maf inducing protein
8024228	0.492	0.001225	-4.62453	-0.9244	-0.662921	MIDN	midnolin
7949264	0.492	0.0012646	-4.60225	-0.9464	-0.552354	EHD1	EH domain containing 1
7911333	0.492	0.0012681	4.60036	-0.9483	0.523685	RPL23AP87///RPL23AP82///RPL23AP7	ribosomal protein L23a pseudogene 87///ribosomal protein L23a pseudogene 82///ribosomal protein L23a pseudogene 7
8069470	0.492	0.0012681	4.60036	-0.9483	0.523685	RPL23AP87///RPL23AP82///RPL23AP7	ribosomal protein L23a pseudogene 87///ribosomal protein L23a pseudogene 82///ribosomal protein L23a pseudogene 7
7983890	0.492	0.0012704	4.59907	-0.9495	0.764617	MYZAP///GCOM1	myocardial zonula adherens protein///GRINL1A complex locus 1
8069399	0.492	0.0013366	-4.56363	-0.9847	-0.350756	DIP2A	disco interacting protein 2 homolog A
7967331	0.492	0.0013391	-4.56228	-0.9861	-0.491702	VPS37B	VPS37B, ESCRT-I subunit
8098611	0.492	0.0013399	4.56187	-0.9865	0.447818	TLR3	toll like receptor 3
8085984	0.492	0.0013457	-4.55888	-0.9894	-0.481867	OSBPL10	oxysterol binding protein like 10
7933437	0.492	0.0013675	4.54767	-1.0006	0.696292	PTPN20	protein tyrosine phosphatase, non-receptor type 20
8120222	0.492	0.0013709	4.54597	-1.0023	0.455002	EFHC1	EF-hand domain containing 1
8083996	0.492	0.0013821	4.54029	-1.008	0.379987
7969916	0.492	0.0014005	4.5311	-1.0172	0.390867	BIVM-ERCC5///BIVM	BIVM-ERCC5 readthrough///basic, immunoglobulin-like variable motif containing
7935462	0.492	0.0014297	4.51679	-1.0316	0.415916	EXOSC1	exosome component 1
7945228	0.492	0.0014706	-4.49722	-1.0513	-0.533887	LOC646383	uncharacterized LOC646383
7971513	0.492	0.0014755	4.49495	-1.0536	0.505837	ESD	esterase D
7909801	0.492	0.0014869	4.4896	-1.059	0.55316	LYPLAL1	lysophospholipase like 1
7987369	0.492	0.0015879	4.44427	-1.1049	0.663463	DPH6	diphthamine biosynthesis 6
7982935	0.492	0.0015892	4.44369	-1.1055	0.432504
8116867	0.492	0.001615	4.43262	-1.1168	0.482712	TMEM14B	transmembrane protein 14B
7924307	0.492	0.0016192	4.4308	-1.1187	0.527299
8100519	0.492	0.0016195	4.43068	-1.1188	0.43621
8019930	0.492	0.0016323	4.42527	-1.1243	0.392998	MYL12B	myosin light chain 12B
7902512	0.492	0.0016533	4.41649	-1.1333	0.574638	DNAJB4	DnaJ heat shock protein family (Hsp40) member B4
7980051	0.492	0.0016571	-4.41493	-1.1349	-0.648691	ELMSAN1	ELM2 and Myb/SANT domain containing 1
8121212	0.492	0.0016728	4.40845	-1.1416	0.779218
7965956	0.492	0.0016738	4.40802	-1.142	0.580432	NFYB	nuclear transcription factor Y subunit beta
7950983	0.492	0.0016863	4.40294	-1.1472	0.476171	CHORDC1	cysteine and histidine rich domain containing 1
8139832	0.492	0.0016946	4.39958	-1.1507	0.523374	ZNF117	zinc finger protein 117
8178059	0.492	0.0017217	-4.38869	-1.1619	-0.660539	LY6G5B	lymphocyte antigen 6 complex, locus G5B
8148196	0.492	0.0017313	4.38489	-1.1658	0.603948
8026638	0.492	0.0017468	-4.3788	-1.1721	-0.596502	MYO9B	myosin IXB
8054762	0.492	0.0017842	4.36429	-1.187	0.449277	RPL23AP53///RPL23AP87///RPL23AP82///RPL23AP7	ribosomal protein L23a pseudogene 53///ribosomal protein L23a pseudogene 87///ribosomal protein L23a pseudogene 82///ribosomal protein L23a pseudogene 7
7984569	0.492	0.0017853	4.36387	-1.1875	0.4468	LRRC49	leucine rich repeat containing 49
8044225	0.492	0.0018095	4.35469	-1.197	0.549286	SULT1C4	sulfotransferase family 1C member 4
8079037	0.492	0.0018611	-4.33552	-1.2169	-0.443008	TRAK1	trafficking kinesin protein 1
7973770	0.492	0.0018738	4.33089	-1.2217	0.458954	SCFD1	sec1 family domain containing 1
8051814	0.492	0.0018933	-4.32383	-1.229	-0.83509	ZFP36L2	ZFP36 ring finger protein like 2
8131143	0.492	0.0019077	-4.31869	-1.2344	-0.41051	LFNG	LFNG O-fucosylpeptide 3-beta-N-acetylglucosaminyltransferase
8028286	0.492	0.0019224	-4.31345	-1.2399	-0.478762	SIPA1L3	signal induced proliferation associated 1 like 3
8012376	0.492	0.0019515	-4.30325	-1.2505	-0.555854	VAMP2	vesicle associated membrane protein 2
7943498	0.492	0.0019579	4.30101	-1.2529	0.439119	DYNC2H1	dynein cytoplasmic 2 heavy chain 1
7974870	0.492	0.001978	4.29409	-1.2601	0.595016	SNAPC1	small nuclear RNA activating complex polypeptide 1
7955063	0.492	0.001998	4.28728	-1.2673	0.626052	TMEM106C	transmembrane protein 106C
8134036	0.492	0.0020025	4.28573	-1.2689	0.651716	STEAP2	STEAP2 metalloreductase
7989834	0.492	0.0020247	4.27826	-1.2767	0.436846	VWA9	von Willebrand factor A domain containing 9
8052845	0.492	0.0020356	4.27462	-1.2806	0.395076	TIA1	TIA1 cytotoxic granule-associated RNA binding protein
7955578	0.492	0.0020378	-4.27389	-1.2813	-0.408045	GRASP	general receptor for phosphoinositides 1 associated scaffold protein
7938816	0.492	0.0020574	4.26742	-1.2881	0.444036	ZDHHC13	zinc finger DHHC-type containing 13
7962274	0.492	0.002075	4.26164	-1.2942	0.569577	KIF21A	kinesin family member 21A
8022572	0.492	0.0020766	4.26115	-1.2947	0.558827	OSBPL1A	oxysterol binding protein like 1A
8042811	0.492	0.0020981	-4.25417	-1.3021	-0.566099	TET3	tet methylcytosine dioxygenase 3
7994874	0.492	0.0021114	-4.24991	-1.3066	-0.561407	FBRS	fibrosin
8165705	0.492	0.0021284	4.24449	-1.3123	0.444902
8074432	0.492	0.0021355	-4.24224	-1.3147	-0.382572	HIRA	histone cell cycle regulator
8175288	0.492	0.0021805	4.22816	-1.3296	0.689314	MOSPD1	motile sperm domain containing 1
7974814	0.492	0.0021893	4.22544	-1.3325	0.501103
7952335	0.492	0.0022117	4.21859	-1.3398	0.631541	SNORD14E	small nucleolar RNA, C/D box 14E
8090988	0.492	0.0022814	4.1977	-1.362	0.571166	CEP70	centrosomal protein 70
8147988	0.492	0.0022873	4.19598	-1.3638	0.427783
8147375	0.492	0.0022888	4.19552	-1.3643	0.427389	DPY19L4	dpy-19 like 4 (C. elegans)
8083000	0.492	0.0023098	4.1894	-1.3709	0.383543	FAIM	Fas apoptotic inhibitory molecule
8010161	0.492	0.0023193	-4.18663	-1.3738	-0.525611	2021-09-09	septin 9
7962951	0.492	0.0023325	-4.18283	-1.3779	-0.529895	KMT2D	lysine methyltransferase 2D
8101210	0.492	0.0023433	4.17974	-1.3812	0.424056
8145570	0.492	0.0023534	4.17686	-1.3843	0.832994	ESCO2	establishment of sister chromatid cohesion N-acetyltransferase 2
7928558	0.492	0.0023815	-4.16888	-1.3928	-0.605718	ZMIZ1	zinc finger MIZ-type containing 1
8073909	0.492	0.0024223	-4.1575	-1.405	-0.316707	TBC1D22A	TBC1 domain family member 22A
8008825	0.492	0.0024228	4.15735	-1.4052	0.362278	DHX40	DEAH-box helicase 40
8132292	0.492	0.002427	4.1562	-1.4064	0.379575	2021-09-07	septin 7
8113542	0.492	0.0024378	4.15322	-1.4096	0.374353	REEP5	receptor accessory protein 5
8110755	0.492	0.002458	-4.1477	-1.4155	-0.397215	SLC12A7	solute carrier family 12 member 7
7970381	0.492	0.0024712	4.14412	-1.4194	0.523128	LOC102725104///ANKRD20A8P	putative ankyrin repeat domain-containing protein 20A12 pseudogene///ankyrin repeat domain 20 family member A8, pseudogene
8104348	0.492	0.0024724	4.14379	-1.4198	0.5746
8089011	0.492	0.002479	4.14201	-1.4217	0.773023	PROS1	protein S (alpha)
7965523	0.492	0.0024813	4.14138	-1.4224	0.301364	NR2C1	nuclear receptor subfamily 2 group C member 1
8052382	0.492	0.0024834	4.14082	-1.423	0.397537	FANCL	Fanconi anemia complementation group L
8121578	0.492	0.0024866	4.13998	-1.4239	0.479256	NT5DC1	5'-nucleotidase domain containing 1
8028194	0.492	0.0024907	4.13887	-1.4251	0.630119	ZNF382	zinc finger protein 382
8097920	0.492	0.0025348	4.12715	-1.4377	1.37789	LRAT	lecithin retinol acyltransferase (phosphatidylcholine--retinol O-acyltransferase)
7908988	0.492	0.0025439	4.12473	-1.4403	0.499747	SNRPE	small nuclear ribonucleoprotein polypeptide E
7981947	0.492	0.0025564	4.12148	-1.4438	0.500398	SNORD109B///SNORD109A	small nucleolar RNA, C/D box 109B///small nucleolar RNA, C/D box 109A
7982098	0.492	0.0025564	4.12148	-1.4438	0.500398	SNORD109B///SNORD109A	small nucleolar RNA, C/D box 109B///small nucleolar RNA, C/D box 109A
8056327	0.492	0.0025689	4.1182	-1.4474	0.876411	GRB14	growth factor receptor bound protein 14
7916120	0.492	0.0025706	4.11778	-1.4478	0.325373	TXNDC12	thioredoxin domain containing 12
8025984	0.492	0.0025865	4.11366	-1.4523	0.541116	ZNF844	zinc finger protein 844
8156476	0.492	0.0026163	-4.10602	-1.4605	-0.327755	PHF2	PHD finger protein 2
7938880	0.492	0.0026338	4.10157	-1.4654	0.560174	HTATIP2	HIV-1 Tat interactive protein 2
8057933	0.492	0.0026503	4.09741	-1.4699	0.374311	GTF3C3	general transcription factor IIIC subunit 3
8122843	0.492	0.0026869	4.0883	-1.4798	0.474664	ESR1	estrogen receptor 1
7933263	0.492	0.0026898	4.08758	-1.4806	0.471116	PTPN20	protein tyrosine phosphatase, non-receptor type 20
7963774	0.492	0.0026921	-4.087	-1.4812	-0.417416	ZNF385A	zinc finger protein 385A
8004671	0.492	0.0027032	-4.08428	-1.4842	-0.710121	KDM6B	lysine demethylase 6B
7933379	0.492	0.0027485	4.07322	-1.4962	0.422341	PTPN20	protein tyrosine phosphatase, non-receptor type 20
8066051	0.492	0.0028254	4.0549	-1.5162	0.368984	NDRG3	NDRG family member 3
8132043	0.492	0.0028447	4.05037	-1.5211	0.871288
8168650	0.492	0.0028456	4.05018	-1.5214	0.445379	PABPC5	poly(A) binding protein cytoplasmic 5
8096440	0.492	0.0028604	4.04673	-1.5251	0.672629	GRID2	glutamate ionotropic receptor delta type subunit 2
8003448	0.492	0.0028612	-4.04655	-1.5253	-0.434013	ANKRD11	ankyrin repeat domain 11
8100085	0.492	0.0028762	4.04308	-1.5291	0.441886	GNPDA2	glucosamine-6-phosphate deaminase 2
8049689	0.492	0.0028821	-4.04174	-1.5306	-0.453741	RNPEPL1	arginyl aminopeptidase like 1
8107164	0.492	0.0029025	4.03706	-1.5357	0.448156	PPIP5K2	diphosphoinositol pentakisphosphate kinase 2
7897068	0.492	0.0029094	-4.03549	-1.5375	-0.376632	SKI	SKI proto-oncogene
7911307	0.492	0.0029162	4.03393	-1.5392	0.519169	RPL23AP87///RPL23AP82///RPL23AP7	ribosomal protein L23a pseudogene 87///ribosomal protein L23a pseudogene 82///ribosomal protein L23a pseudogene 7
7996860	0.492	0.0029216	-4.0327	-1.5405	-0.343929	TANGO6	transport and golgi organization 6 homolog
8171006	0.492	0.0029355	4.02958	-1.5439	0.360545	BRCC3	BRCA1/BRCA2-containing complex subunit 3
8032157	0.492	0.0029402	-4.0285	-1.5451	-0.388184	SBNO2	strawberry notch homolog 2
7932794	0.492	0.0029702	4.0218	-1.5525	0.325449
8088397	0.492	0.0029778	4.02009	-1.5544	0.364779	ACOX2	acyl-CoA oxidase 2
8003484	0.492	0.0030002	-4.01515	-1.5598	-0.374873	VPS9D1	VPS9 domain containing 1
8130438	0.492	0.0030289	4.00885	-1.5667	0.482334	TFB1M	transcription factor B1, mitochondrial
8036324	0.492	0.003039	4.00665	-1.5692	0.426641	ZNF260	zinc finger protein 260
8027169	0.492	0.0030714	-3.99965	-1.5769	-0.444258	GATAD2A	GATA zinc finger domain containing 2A
8046099	0.492	0.0030826	3.99725	-1.5795	1.1227	NOSTRIN	nitric oxide synthase trafficking
8035813	0.492	0.0030983	3.99389	-1.5832	0.548392	ZNF43	zinc finger protein 43
7943442	0.492	0.0031131	3.99076	-1.5867	0.34035	DYNC2H1	dynein cytoplasmic 2 heavy chain 1
8122343	0.492	0.0031193	-3.98946	-1.5881	-0.51057	HECA	hdc homolog, cell cycle regulator
7959361	0.492	0.0031213	-3.98902	-1.5886	-0.470204	MLXIP	MLX interacting protein
7949383	0.493	0.0031634	-3.98019	-1.5984	-0.28974	SYVN1	synoviolin 1
7985266	0.493	0.0031879	-3.97512	-1.604	-0.55266
8062748	0.493	0.0031993	3.97276	-1.6066	0.380939	IFT52	intraflagellar transport 52
8076329	0.493	0.0032001	3.97259	-1.6068	0.386984
8124406	0.495	0.0032521	3.96198	-1.6186	0.491773	HIST1H2BC	histone cluster 1, H2bc
7903474	0.495	0.003267	3.95897	-1.6219	0.529309
8034694	0.495	0.003278	-3.95677	-1.6244	-0.652413	MIR24-2	microRNA 24-2
8135378	0.495	0.0032801	3.95636	-1.6248	0.563312	PRKAR2B	protein kinase cAMP-dependent type II regulatory subunit beta
8083445	0.498	0.003322	-3.948	-1.6341	-0.844318
7978653	0.498	0.0033592	3.9407	-1.6423	0.394492	RALGAPA1	Ral GTPase activating protein catalytic alpha subunit 1
8129045	0.498	0.003366	3.93936	-1.6438	0.34571	HDAC2	histone deacetylase 2
8041048	0.498	0.0033719	-3.93822	-1.645	-0.698472	FOSL2	FOS like 2, AP-1 transcription factor subunit
8023882	0.498	0.0034176	-3.92938	-1.6549	-0.357546	ZNF516	zinc finger protein 516
8126750	0.498	0.003445	3.92414	-1.6607	0.864508	ENPP5	ectonucleotide pyrophosphatase/phosphodiesterase 5 (putative)
8104490	0.498	0.0034749	-3.91848	-1.6671	-0.579378
8045279	0.498	0.0035213	3.90979	-1.6768	0.641247
7993035	0.498	0.0035357	-3.90713	-1.6798	-0.444621	UBN1	ubinuclein 1
8102720	0.498	0.0035916	3.89686	-1.6913	0.418322	ANKRD50	ankyrin repeat domain 50
7927641	0.498	0.0036067	-3.89412	-1.6944	-0.280605
8029331	0.498	0.0036511	3.88611	-1.7034	0.634455	ZNF221	zinc finger protein 221
8008566	0.498	0.0036561	3.88523	-1.7044	0.317036	STXBP4	syntaxin binding protein 4
7984289	0.498	0.0036651	3.88363	-1.7062	0.346852	RAB11A	RAB11A, member RAS oncogene family
8132929	0.498	0.003666	3.88347	-1.7064	0.407566	GBAS	glioblastoma amplified sequence
8039413	0.498	0.0036674	-3.8832	-1.7067	-0.445858	PPP6R1	protein phosphatase 6 regulatory subunit 1
8001149	0.498	0.0036865	3.87981	-1.7105	0.496968	VPS35	VPS35 retromer complex component
8036357	0.498	0.0036867	3.87979	-1.7105	0.488279	ZNF790	zinc finger protein 790
7919780	0.498	0.0036909	3.87904	-1.7113	0.447017	GOLPH3L	golgi phosphoprotein 3 like
8050695	0.498	0.0036941	3.87847	-1.712	0.401169	SF3B6	splicing factor 3b subunit 6
8107518	0.498	0.003717	3.87444	-1.7165	0.402375
8173310	0.498	0.0037217	3.87361	-1.7175	0.603923	OPHN1	oligophrenin 1
8105348	0.498	0.0037252	3.873	-1.7181	0.748804	GPX8	glutathione peroxidase 8 (putative)
8111584	0.498	0.0037532	3.86812	-1.7236	0.342324	C5orf42	chromosome 5 open reading frame 42
8046346	0.498	0.0037643	3.86618	-1.7258	0.372979	HAT1	histone acetyltransferase 1
8038952	0.498	0.0037658	3.86592	-1.7261	0.539449	ZNF616	zinc finger protein 616
8024358	0.498	0.0037685	-3.86547	-1.7266	-0.357707	CSNK1G2	casein kinase 1 gamma 2
8168580	0.501	0.0038044	3.85928	-1.7336	0.426872	APOOL	apolipoprotein O like
8041644	0.502	0.0038707	3.84803	-1.7463	1.03026	PLEKHH2	pleckstrin homology, MyTH4 and FERM domain containing H2
7940473	0.502	0.0038829	3.84596	-1.7487	0.354146	TMEM138	transmembrane protein 138
8024909	0.502	0.0039226	-3.83936	-1.7562	-0.34021	KDM4B	lysine demethylase 4B
7911085	0.502	0.0039526	3.83439	-1.7618	0.322527	COX20	COX20, cytochrome c oxidase assembly factor
7902367	0.502	0.0039983	3.82692	-1.7703	0.396808	ACADM	acyl-CoA dehydrogenase, C-4 to C-12 straight chain
7947245	0.502	0.004014	3.82437	-1.7732	0.532499	HSP90AA2P	heat shock protein 90 alpha family class A member 2, pseudogene
7936884	0.502	0.0040251	-3.82258	-1.7752	-0.30895	FAM53B	family with sequence similarity 53 member B
8172270	0.502	0.0040334	-3.82124	-1.7767	-0.964752
8039044	0.502	0.004045	3.81937	-1.7788	0.597928	ZNF415	zinc finger protein 415
7976128	0.502	0.0040498	3.8186	-1.7797	0.645266	TTC8	tetratricopeptide repeat domain 8
8103206	0.502	0.0040559	3.81763	-1.7808	0.371844	FBXW7	F-box and WD repeat domain containing 7
7971039	0.502	0.0040599	3.81698	-1.7816	0.3879	SUPT20H	SPT20 homolog, SAGA complex component
8133057	0.502	0.0040612	3.81678	-1.7818	0.461956	ZNF138	zinc finger protein 138
8087485	0.502	0.0040771	-3.81424	-1.7847	-0.369233	UBA7	ubiquitin like modifier activating enzyme 7
7969114	0.502	0.0040825	3.81337	-1.7857	0.651993	SETDB2	SET domain bifurcated 2
7913869	0.502	0.0041006	3.8105	-1.7889	0.573981	STMN1	stathmin 1
7976816	0.502	0.0041135	3.80847	-1.7912	1.05819	SNORD114-3	small nucleolar RNA, C/D box 114-3
8008547	0.509	0.0041877	3.79687	-1.8045	0.603856	TOM1L1	target of myb1 like 1 membrane trafficking protein
8078284	0.509	0.0042097	-3.79347	-1.8083	-0.325551
8046502	0.509	0.0042261	3.79095	-1.8112	0.403557	SCRN3	secernin 3
8116859	0.509	0.0042913	3.78104	-1.8225	0.658038	TMEM14C	transmembrane protein 14C
8113050	0.509	0.0043439	3.77315	-1.8316	0.451705	CETN3	centrin 3
8105801	0.509	0.0043471	3.77267	-1.8321	0.357104	SLC30A5	solute carrier family 30 member 5
7968297	0.509	0.0043509	3.77211	-1.8328	0.374177	POMP	proteasome maturation protein
7952914	0.509	0.0043647	3.77006	-1.8351	0.436118	CCDC77	coiled-coil domain containing 77
8011112	0.509	0.0043668	-3.76975	-1.8355	-0.762078
8055377	0.509	0.0043674	3.76966	-1.8356	0.364791	ZRANB3	zinc finger RANBP2-type containing 3
8131539	0.509	0.0043927	3.76593	-1.8399	0.395286	TMEM106B	transmembrane protein 106B
7909236	0.509	0.0043997	-3.7649	-1.841	-0.524845	MAPKAPK2	mitogen-activated protein kinase-activated protein kinase 2
7969796	0.509	0.0044231	3.76147	-1.845	0.326875	TM9SF2	transmembrane 9 superfamily member 2
7984124	0.509	0.0044349	3.75975	-1.8469	0.485527	APH1B	aph-1 homolog B, gamma-secretase subunit
7965264	0.509	0.0044399	3.75902	-1.8478	0.402068	CEP290	centrosomal protein 290
8109618	0.509	0.004449	-3.75769	-1.8493	-0.393168
8087833	0.509	0.0044869	-3.75221	-1.8556	-0.370802	DUSP7	dual specificity phosphatase 7
8057817	0.509	0.0045002	3.7503	-1.8578	0.331749
8035494	0.509	0.0045016	-3.75009	-1.858	-0.382977	FKBP8	FK506 binding protein 8
8064866	0.509	0.0045403	3.74457	-1.8644	0.339939	LOC643406///LINC00654	uncharacterized LOC643406///long intergenic non-protein coding RNA 654
7926205	0.509	0.0045475	-3.74354	-1.8656	-0.574588
8083876	0.509	0.0045518	3.74293	-1.8663	0.450736	SKIL	SKI-like proto-oncogene
7914938	0.509	0.0045921	3.73725	-1.8728	0.626605
8013307	0.509	0.0045946	-3.73689	-1.8732	-0.482633	FOXO3B///FOXO3	forkhead box O3B pseudogene///forkhead box O3
8078461	0.51	0.0046129	3.73433	-1.8762	0.483561	FBXL2	F-box and leucine rich repeat protein 2
8169473	0.51	0.0046408	3.73045	-1.8806	0.614874	PLS3	plastin 3
8052784	0.51	0.0046558	3.72836	-1.883	0.329184	NFU1	NFU1 iron-sulfur cluster scaffold
8173812	0.511	0.0046809	3.72489	-1.887	0.780841	HMGN5	high mobility group nucleosome binding domain 5
7954460	0.514	0.0047371	3.7172	-1.8959	0.332942	LYRM5	LYR motif containing 5
8112182	0.514	0.0047444	3.71621	-1.8971	0.415799	MIER3	MIER family member 3
8058614	0.514	0.0047603	3.71407	-1.8995	0.359227	LANCL1	LanC like 1
8096098	0.514	0.0048016	3.7085	-1.906	0.335229	COPS4	COP9 signalosome subunit 4
8094476	0.514	0.0048147	3.70674	-1.908	0.500804	TBC1D19	TBC1 domain family member 19
7954185	0.514	0.0048182	3.70629	-1.9085	0.520702	DERA	deoxyribose-phosphate aldolase
7968199	0.515	0.0048512	3.70188	-1.9136	0.376613	CDK8///ADRA1B	cyclin dependent kinase 8///adrenoceptor alpha 1B
7988414	0.515	0.0048561	3.70123	-1.9144	0.935548	GATM	glycine amidinotransferase
8065607	0.518	0.0049218	-3.6926	-1.9244	-0.423508	PLAGL2	PLAG1 like zinc finger 2
8069178	0.518	0.0049279	-3.6918	-1.9253	-0.284028	ADARB1	adenosine deaminase, RNA specific B1
8123695	0.519	0.0049533	3.68849	-1.9291	0.41726	ECI2	enoyl-CoA delta isomerase 2
7921014	0.52	0.0049768	-3.68545	-1.9327	-0.507491	MEF2D	myocyte enhancer factor 2D
7959777	0.521	0.0050065	-3.68164	-1.9371	-0.293613	BRI3BP	BRI3 binding protein
8091101	0.521	0.0050741	-3.67302	-1.9471	-0.762314
7949454	0.521	0.0050766	-3.67271	-1.9475	-0.456164	MAP3K11	mitogen-activated protein kinase kinase kinase 11
8093256	0.521	0.0050812	3.67212	-1.9482	0.334302
8130032	0.521	0.0051186	3.66742	-1.9536	0.360254	FBXO30	F-box protein 30
7981945	0.521	0.0051326	3.66567	-1.9557	0.930347	PWAR6	Prader Willi/Angelman region RNA 6
7999598	0.521	0.005135	3.66537	-1.956	0.332151	NTAN1	N-terminal asparagine amidase
7944216	0.521	0.0051498	3.66352	-1.9582	0.374099	ATP5L	ATP synthase, H+ transporting, mitochondrial Fo complex subunit G
8018189	0.521	0.0051667	-3.66142	-1.9606	-0.728043	CD300E	CD300e molecule
8093494	0.521	0.0052021	-3.65704	-1.9657	-0.47748	CRIPAK	cysteine rich PAK1 inhibitor
8077441	0.521	0.0052029	-3.65695	-1.9658	-0.910833	BHLHE40	basic helix-loop-helix family member e40
8024518	0.521	0.0052343	3.65309	-1.9703	0.556155	ZNF555	zinc finger protein 555
8120378	0.521	0.0052574	3.65027	-1.9736	0.488214	KIAA1586	KIAA1586
8091446	0.521	0.0053484	3.63928	-1.9864	0.639814	PFN2	profilin 2
8030871	0.521	0.0053742	3.6362	-1.99	0.390743	ZNF613	zinc finger protein 613
7980636	0.521	0.0053812	3.63536	-1.991	0.717137	EML5	echinoderm microtubule associated protein like 5
8049540	0.521	0.005397	-3.63349	-1.9932	-0.951566	LRRFIP1	LRR binding FLII interacting protein 1
8161537	0.521	0.0054076	3.63223	-1.9947	0.298512	CBWD6///CBWD3///CBWD5///CBWD2///CBWD1///CBWD6///CBWD3///CBWD5///CBWD1	COBW domain containing 6///COBW domain containing 3///COBW domain containing 5///COBW domain containing 2///COBW domain containing 1///COBW domain containing 6///COBW domain containing 3///COBW domain containing 5///COBW domain containing 1
7907657	0.521	0.0054549	3.62666	-2.0012	0.451391	RALGPS2	Ral GEF with PH domain and SH3 binding motif 2
8114191	0.521	0.0054611	3.62593	-2.002	0.447054
8083469	0.521	0.0054659	3.62538	-2.0027	0.502216
7916225	0.521	0.0054753	3.62428	-2.004	0.446015
8020241	0.521	0.0055005	3.62135	-2.0074	0.369549	PSMG2	proteasome assembly chaperone 2
8029193	0.521	0.0055199	-3.6191	-2.01	-0.315376	CIC	capicua transcriptional repressor
7930413	0.521	0.005524	-3.61862	-2.0106	-0.552361	DUSP5	dual specificity phosphatase 5
8106776	0.521	0.0055396	3.61681	-2.0127	0.421228	COX7C	cytochrome c oxidase subunit 7C
8036143	0.521	0.0055506	-3.61554	-2.0142	-0.448516	U2AF1L4	U2 small nuclear RNA auxiliary factor 1 like 4
8037005	0.521	0.0055919	-3.61081	-2.0198	-0.662628	TGFB1	transforming growth factor beta 1
8111887	0.521	0.0055925	3.61074	-2.0198	1.11525	PLCXD3	phosphatidylinositol specific phospholipase C X domain containing 3
7994889	0.521	0.005597	-3.61023	-2.0204	-0.432402	SRCAP	Snf2-related CREBBP activator protein
7990090	0.521	0.0056003	3.60985	-2.0209	0.41311
7969153	0.521	0.0056121	3.60851	-2.0225	0.321004	KCNRG///TRIM13	potassium channel regulator///tripartite motif containing 13
8031646	0.521	0.0056835	3.60044	-2.0319	0.500328	ZNF667-AS1	ZNF667 antisense RNA 1 (head to head)
8019687	0.521	0.0056989	3.59871	-2.034	0.44586	ANAPC11	anaphase promoting complex subunit 11
7902787	0.521	0.0057072	3.59778	-2.0351	0.457859
7994603	0.521	0.0057091	-3.59757	-2.0353	-0.627964	SPN	sialophorin
8144917	0.521	0.0057174	3.59665	-2.0364	0.770088	LPL	lipoprotein lipase
8135915	0.521	0.005723	3.59602	-2.0371	0.877142	HILPDA	hypoxia inducible lipid droplet associated
8164665	0.521	0.0057488	-3.59315	-2.0405	-0.597863	RAPGEF1	Rap guanine nucleotide exchange factor 1
8058258	0.521	0.0057504	3.59297	-2.0407	0.432929	TMEM237	transmembrane protein 237
8083166	0.521	0.0057583	3.5921	-2.0417	0.654949	TRPC1	transient receptor potential cation channel subfamily C member 1
8047459	0.521	0.0057699	-3.59082	-2.0432	-0.456047
7965060	0.521	0.0057789	3.58982	-2.0444	0.499623	BBS10	Bardet-Biedl syndrome 10
8023267	0.521	0.0057811	3.58957	-2.0447	0.496098	MYO5B	myosin VB
7951535	0.522	0.0058084	3.58658	-2.0482	0.319142	KDELC2	KDEL motif containing 2
8021183	0.522	0.0058269	-3.58455	-2.0506	-0.672728	SCARNA17	small Cajal body-specific RNA 17
7981976	0.523	0.0058719	3.57964	-2.0564	0.467694	SNORD116-14	small nucleolar RNA, C/D box 116-14
7985202	0.523	0.0058779	3.579	-2.0572	0.389962	PSMA4	proteasome subunit alpha 4
8081465	0.526	0.0059265	3.57375	-2.0634	0.321807	BBX	BBX, HMG-box containing
8112980	0.527	0.00596	3.57016	-2.0676	0.503495	EDIL3	EGF like repeats and discoidin domains 3
7959173	0.533	0.006055	-3.5601	-2.0795	-0.374936	RNF10	ring finger protein 10
8010050	0.533	0.0060816	-3.55731	-2.0828	-0.566243	UBALD2	UBA like domain containing 2
8048304	0.533	0.0061159	-3.55373	-2.087	-0.309522	CTDSP1	CTD small phosphatase 1
7992893	0.533	0.0061163	3.55369	-2.087	0.679404
8040238	0.533	0.0061189	-3.55342	-2.0874	-0.343513	HPCAL1	hippocalcin like 1
7981970	0.533	0.0061715	3.54798	-2.0938	0.589991	SNORD116-11	small nucleolar RNA, C/D box 116-11
8116827	0.533	0.0061873	3.54636	-2.0957	0.300965	PIP5K1P1	phosphatidylinositol-4-phosphate 5-kinase type 1 pseudogene 1
8118228	0.533	0.0061985	-3.5452	-2.0971	-0.569778	LY6G5B	lymphocyte antigen 6 complex, locus G5B
8031176	0.533	0.0062427	-3.54069	-2.1024	-0.516496	LENG8	leukocyte receptor cluster member 8
8157233	0.533	0.006255	3.53944	-2.1039	0.453164	HSDL2	hydroxysteroid dehydrogenase like 2
8055890	0.533	0.0062701	3.53791	-2.1057	0.371731	STAM2	signal transducing adaptor molecule 2
7974352	0.533	0.0062814	3.53676	-2.1071	0.441426	C14orf166	chromosome 14 open reading frame 166
8074647	0.533	0.0063628	-3.52859	-2.1168	-0.321499	PI4KA	phosphatidylinositol 4-kinase alpha
8157691	0.533	0.0064196	3.52296	-2.1235	0.477914	SKA2	spindle and kinetochore associated complex subunit 2
8043512	0.533	0.0064258	3.52234	-2.1242	0.282264	ZNF2	zinc finger protein 2
7944554	0.533	0.0064355	3.52139	-2.1253	0.440234	TMEM136///TMEM136	transmembrane protein 136///transmembrane protein 136
8083092	0.533	0.006447	3.52025	-2.1267	0.402232	ZBTB38	zinc finger and BTB domain containing 38
8000574	0.533	0.0064504	3.51992	-2.1271	0.894605	NUPR1	nuclear protein 1, transcriptional regulator
8069620	0.533	0.0064575	3.51922	-2.1279	0.448657	MRPL39	mitochondrial ribosomal protein L39
8079719	0.533	0.0064841	3.51662	-2.131	0.270664	CCDC36	coiled-coil domain containing 36
7919340	0.533	0.0064843	3.51659	-2.131	1.33295	GJA5	gap junction protein alpha 5
7944011	0.533	0.0064884	3.51619	-2.1315	0.501907	REXO2	RNA exonuclease 2
7920659	0.533	0.0065084	3.51424	-2.1338	0.485704	KRTCAP2	keratinocyte associated protein 2
8152867	0.533	0.0065121	-3.51388	-2.1342	-0.410969	ASAP1	ArfGAP with SH3 domain, ankyrin repeat and PH domain 1
8146216	0.533	0.0065215	3.51296	-2.1353	0.373219	VDAC3///VDAC3	voltage dependent anion channel 3///voltage dependent anion channel 3
8172035	0.533	0.0065635	3.5089	-2.1402	0.374353	DYNLT3	dynein light chain Tctex-type 3
8141728	0.533	0.0065804	3.50727	-2.1421	0.528624	IFT22	intraflagellar transport 22
7977016	0.533	0.0065833	-3.50699	-2.1424	-0.303795
8034342	0.533	0.0065923	3.50612	-2.1435	0.317383	ZNF625-ZNF20	ZNF625-ZNF20 readthrough (NMD candidate)
8133038	0.533	0.0065923	3.50612	-2.1435	0.381537
7981984	0.533	0.0066463	3.50095	-2.1496	1.52986	SNORD116-18	small nucleolar RNA, C/D box 116-18
8039645	0.533	0.0066494	3.50066	-2.15	0.439333	ZNF772	zinc finger protein 772
8056890	0.533	0.0066497	3.50063	-2.15	0.326703	CHN1	chimerin 1
8172268	0.533	0.0066519	-3.50042	-2.1503	-0.700356	MIR222	microRNA 222
8174654	0.535	0.006798	3.48666	-2.1667	0.339909	KLHL13	kelch like family member 13
7901054	0.535	0.0068197	-3.48466	-2.1691	-0.681022	PLK3	polo like kinase 3
8097704	0.535	0.0068465	3.48217	-2.172	0.422894	TMEM184C	transmembrane protein 184C
8155794	0.535	0.0068917	3.47801	-2.177	0.528271	C9orf85	chromosome 9 open reading frame 85
7985934	0.535	0.0068982	-3.47741	-2.1777	-0.250875	SEMA4B	semaphorin 4B
8000582	0.535	0.0069016	3.4771	-2.1781	0.270698	SULT1A2	sulfotransferase family 1A member 2
8081375	0.535	0.0069126	3.47609	-2.1793	0.40175	NXPE3	neurexophilin and PC-esterase domain family member 3
8004385	0.535	0.0069204	-3.47538	-2.1801	-0.338219	NLGN2	neuroligin 2
7958158	0.535	0.0069395	3.47364	-2.1822	0.316126	HCFC2	host cell factor C2
7999044	0.535	0.0069412	-3.47348	-2.1824	-0.535569	CREBBP	CREB binding protein
8045182	0.535	0.0069497	-3.47271	-2.1833	-0.377656	PTPN18	protein tyrosine phosphatase, non-receptor type 18
8102532	0.535	0.0069511	3.47258	-2.1835	0.609979	PDE5A	phosphodiesterase 5A
7962375	0.535	0.0069565	3.47209	-2.1841	0.342207	PRICKLE1	prickle planar cell polarity protein 1
7958253	0.535	0.0069575	3.472	-2.1842	0.440912	C12orf75	chromosome 12 open reading frame 75
8171001	0.535	0.0069735	3.47055	-2.1859	0.411556	FUNDC2	FUN14 domain containing 2
8109697	0.535	0.0069817	3.46981	-2.1868	0.464331	CCNG1	cyclin G1
8175900	0.536	0.0070058	-3.46763	-2.1894	-0.539537	ARHGAP4	Rho GTPase activating protein 4
8114845	0.536	0.0070334	3.46515	-2.1924	0.374213	PRELID2	PRELI domain containing 2
7948814	0.536	0.0070477	-3.46386	-2.1939	-0.3264	HNRNPUL2-BSCL2///HNRNPUL2	HNRNPUL2-BSCL2 readthrough (NMD candidate)///heterogeneous nuclear ribonucleoprotein U like 2
8004081	0.537	0.007148	3.45494	-2.2046	0.294205	ZFP3	ZFP3 zinc finger protein
7935002	0.537	0.007176	3.45248	-2.2076	0.365772	SRP9	signal recognition particle 9
8081115	0.537	0.0071761	3.45246	-2.2076	0.295438	ARL13B	ADP ribosylation factor like GTPase 13B
7902074	0.537	0.0071994	3.45042	-2.21	0.368326	LEPROT///LEPR	leptin receptor overlapping transcript///leptin receptor
8064967	0.537	0.0072253	3.44815	-2.2128	0.358123	MKKS	McKusick-Kaufman syndrome
8132376	0.537	0.0072364	3.44718	-2.2139	0.275375	STARD3NL	STARD3 N-terminal like
7898278	0.537	0.0072367	-3.44716	-2.2139	-0.517759	SPEN	spen family transcriptional repressor
8027956	0.537	0.0072665	-3.44457	-2.217	-0.347917	KMT2B	lysine methyltransferase 2B
7993825	0.537	0.0073149	-3.44038	-2.2221	-0.446464	SNX29P1///SNX29P2///SNX29	sorting nexin 29 pseudogene 1///sorting nexin 29 pseudogene 2///sorting nexin 29
7981998	0.537	0.0073176	3.44015	-2.2224	0.308141	SNORD116-25	small nucleolar RNA, C/D box 116-25
8027297	0.537	0.0073261	3.43941	-2.2232	0.469669	ZNF738	zinc finger protein 738
8094638	0.537	0.0073273	3.43931	-2.2234	0.379217	WDR19	WD repeat domain 19
7981994	0.537	0.0073279	3.43926	-2.2234	0.437064	SNORD116-23	small nucleolar RNA, C/D box 116-23
8037453	0.537	0.0073323	3.43888	-2.2239	0.372231	ZNF112	zinc finger protein 112
8161056	0.537	0.0073403	-3.43819	-2.2247	-0.488895	TLN1	talin 1
8025142	0.54	0.0074025	-3.43287	-2.2311	-0.384222	ARHGEF18	Rho/Rac guanine nucleotide exchange factor 18
8148270	0.54	0.0074344	3.43017	-2.2343	0.446964	NDUFB9	NADH:ubiquinone oxidoreductase subunit B9
8174507	0.54	0.0074429	3.42944	-2.2352	0.356443	SNORD96B	small nucleolar RNA, C/D box 96B
7919324	0.541	0.0074874	3.42568	-2.2397	0.65552
8106271	0.541	0.0074977	3.42482	-2.2408	0.343132	NSA2	NSA2, ribosome biogenesis homolog
7964665	0.541	0.0075026	-3.42441	-2.2413	-0.366178	DPY19L2	dpy-19 like 2
8124038	0.541	0.0075477	-3.42063	-2.2458	-0.284457
8002370	0.541	0.0075479	-3.42062	-2.2458	-0.356585	ST3GAL2	ST3 beta-galactoside alpha-2,3-sialyltransferase 2
8083282	0.542	0.0076344	3.41344	-2.2545	0.336189	HPS3	HPS3, biogenesis of lysosomal organelles complex 2 subunit 1
7922121	0.542	0.0076432	3.41272	-2.2553	0.288586	ANKRD36BP1	ankyrin repeat domain 36B pseudogene 1
8173524	0.542	0.0076498	3.41217	-2.256	0.876608	CITED1	Cbp/p300 interacting transactivator with Glu/Asp rich carboxy-terminal domain 1
8016628	0.542	0.0076798	-3.40971	-2.259	-0.355805	PPP1R9B	protein phosphatase 1 regulatory subunit 9B
8021275	0.542	0.0077022	3.40788	-2.2612	0.454852	POLI	DNA polymerase iota
7992692	0.542	0.0077571	-3.40341	-2.2666	-0.425848	SRRM2	serine/arginine repetitive matrix 2
7913582	0.542	0.0077725	3.40216	-2.2681	0.399556	ZNF436	zinc finger protein 436
8163185	0.542	0.0078028	3.39971	-2.271	0.616157	TXN	thioredoxin
8028254	0.542	0.0078236	3.39804	-2.273	0.315926	ZNF793	zinc finger protein 793
7917359	0.542	0.0078408	3.39666	-2.2747	0.375171	ZNHIT6	zinc finger HIT-type containing 6
7977018	0.542	0.0078495	-3.39596	-2.2756	-0.362244	TRAF3	TNF receptor associated factor 3
7985695	0.542	0.0078638	-3.39482	-2.2769	-0.318389	AKAP13	A-kinase anchoring protein 13
7946812	0.542	0.0078662	3.39463	-2.2772	0.4543	RPS13	ribosomal protein S13
8097252	0.542	0.0078759	3.39385	-2.2781	1.00908	BBS12	Bardet-Biedl syndrome 12
8173549	0.542	0.0079068	3.39139	-2.2811	0.340461
7976826	0.542	0.0079204	3.39031	-2.2824	0.720013	SNORD114-26	small nucleolar RNA, C/D box 114-26
7926096	0.542	0.0079254	-3.38991	-2.2829	-0.254111	TAF3	TATA-box binding protein associated factor 3
8030823	0.542	0.0079512	-3.38788	-2.2853	-0.404001	IGLON5	IgLON family member 5
7987642	0.542	0.0079636	3.38689	-2.2865	0.523551	NDUFAF1	NADH:ubiquinone oxidoreductase complex assembly factor 1
7970844	0.542	0.0079644	3.38683	-2.2866	0.320409	KATNAL1	katanin catalytic subunit A1 like 1
7971780	0.542	0.0079678	3.38657	-2.2869	0.41433	NEK3	NIMA related kinase 3
8058342	0.542	0.0079984	3.38416	-2.2898	0.432887
7981960	0.542	0.0080574	3.37954	-2.2954	1.16977	SNORD116-6	small nucleolar RNA, C/D box 116-6
8042119	0.542	0.008083	3.37755	-2.2978	0.557175	PAPOLG	poly(A) polymerase gamma
8081997	0.542	0.0081134	3.37519	-2.3007	0.36221	FBXO40	F-box protein 40
8103462	0.542	0.0081553	3.37196	-2.3046	0.317101
7925701	0.542	0.0081566	-3.37186	-2.3047	-0.501923
8074003	0.542	0.0081665	-3.3711	-2.3056	-0.250076	TRABD	TraB domain containing
8117054	0.542	0.0081807	3.37	-2.307	0.585088	CAP2	CAP, adenylate cyclase-associated protein, 2 (yeast)
8104378	0.542	0.0081844	-3.36972	-2.3073	-0.284388	PAPD7	poly(A) RNA polymerase D7, non-canonical
7989611	0.542	0.008187	3.36952	-2.3075	0.331538	FAM96A	family with sequence similarity 96 member A
7915147	0.542	0.0081873	-3.3695	-2.3076	-0.36991	FHL3	four and a half LIM domains 3
8111993	0.542	0.0081981	3.36867	-2.3086	0.31937	FGF10	fibroblast growth factor 10
8161587	0.542	0.0082422	3.36531	-2.3126	0.273025	CBWD6///CBWD3///CBWD5///CBWD2///CBWD1///CBWD6///CBWD3///CBWD5///CBWD1	COBW domain containing 6///COBW domain containing 3///COBW domain containing 5///COBW domain containing 2///COBW domain containing 1///COBW domain containing 6///COBW domain containing 3///COBW domain containing 5///COBW domain containing 1
7949465	0.542	0.0082778	-3.36261	-2.3159	-0.387776	RELA	RELA proto-oncogene, NF-kB subunit
8139021	0.542	0.0082822	3.36227	-2.3163	0.251018	KIAA0895	KIAA0895
8041676	0.542	0.0082904	3.36165	-2.3171	0.529712	DYNC2LI1	dynein cytoplasmic 2 light intermediate chain 1
8140534	0.542	0.0082909	3.36161	-2.3171	0.684624	SEMA3C	semaphorin 3C
7934320	0.542	0.0082992	3.36099	-2.3179	0.41183
7905116	0.542	0.0083133	-3.35992	-2.3192	-0.403081	PLEKHO1	pleckstrin homology domain containing O1
8136918	0.542	0.0083378	-3.35808	-2.3214	-0.61293	ZYX	zyxin
8152280	0.542	0.0083556	3.35674	-2.323	0.587073	LRP12	LDL receptor related protein 12
7934513	0.542	0.0083884	3.35428	-2.326	0.320787	AP3M1	adaptor related protein complex 3 mu 1 subunit
8104129	0.542	0.0084008	3.35335	-2.3271	0.633835
8160036	0.542	0.008402	3.35327	-2.3273	0.535285	TMEM261///TMEM261	transmembrane protein 261///transmembrane protein 261
8012349	0.544	0.0084792	-3.34753	-2.3342	-0.748083	PER1	period circadian clock 1
7903281	0.544	0.0084946	3.34639	-2.3356	0.300643	SLC35A3	solute carrier family 35 member A3
7959995	0.544	0.0085193	-3.34457	-2.3378	-0.387739	EP400	E1A binding protein p400
8156263	0.544	0.0085389	3.34314	-2.3396	0.383	SPIN1	spindlin 1
7979260	0.544	0.0085891	3.33947	-2.344	0.385996	GMFB	glia maturation factor beta
8059578	0.544	0.0086032	-3.33844	-2.3453	-0.469698
7965846	0.544	0.008604	3.33838	-2.3453	0.325034	CCDC53	coiled-coil domain containing 53
8029136	0.544	0.0086275	-3.33667	-2.3474	-0.927671	CD79A	CD79a molecule
8094599	0.544	0.0086493	-3.33509	-2.3493	-0.505398	KLF3	Kruppel like factor 3
7900146	0.544	0.0086521	-3.33489	-2.3496	-0.34413	ZC3H12A	zinc finger CCCH-type containing 12A
8022426	0.544	0.0086634	3.33407	-2.3506	0.471041
8045455	0.544	0.0086685	3.3337	-2.351	0.319205	UBXN4	UBX domain protein 4
8138912	0.547	0.0087326	3.32909	-2.3566	0.360863	LSM5	LSM5 homolog, U6 small nuclear RNA and mRNA degradation associated
7996571	0.547	0.0087594	-3.32717	-2.359	-0.354636	FAM65A	family with sequence similarity 65 member A
7904469	0.547	0.0087896	-3.32502	-2.3616	-0.533247	SRGAP2D///SRGAP2C///SRGAP2B///SRGAP2	SLIT-ROBO Rho GTPase activating protein 2D (pseudogene)///SLIT-ROBO Rho GTPase activating protein 2C///SLIT-ROBO Rho GTPase activating protein 2B///SLIT-ROBO Rho GTPase activating protein 2
7943376	0.547	0.008792	3.32485	-2.3618	0.358171	CEP126	centrosomal protein 126
8108238	0.548	0.0088278	3.3223	-2.3649	0.356428	SMAD5	SMAD family member 5
8027390	0.55	0.0088775	3.31879	-2.3692	0.340066	POP4	POP4 homolog, ribonuclease P/MRP subunit
8097841	0.55	0.0088903	3.3179	-2.3703	0.321989	TRIM2	tripartite motif containing 2
7989315	0.553	0.0089623	3.31285	-2.3764	0.46725	GTF2A2	general transcription factor IIA subunit 2
7987279	0.553	0.0089885	-3.31102	-2.3787	-0.352583	GOLGA8DP///GOLGA8CP///GOLGA8B///GOLGA8A	golgin A8 family member D, pseudogene///golgin A8 family member C, pseudogene///golgin A8 family member B///golgin A8 family member A
8103722	0.553	0.0089979	3.31037	-2.3795	0.649231	HSP90AA6P	heat shock protein 90 alpha family class A member 6, pseudogene
7950307	0.555	0.0090503	-3.30674	-2.3839	-0.553812	UCP2	uncoupling protein 2
8001178	0.556	0.0090834	3.30446	-2.3867	0.33061	C16orf87	chromosome 16 open reading frame 87
8101587	0.556	0.0091296	3.30129	-2.3905	0.465472	MAPK10	mitogen-activated protein kinase 10
7952069	0.556	0.009138	3.30071	-2.3912	0.532039	IFT46	intraflagellar transport 46
7929653	0.556	0.0091538	3.29963	-2.3926	0.304106	ANKRD2	ankyrin repeat domain 2
8160587	0.556	0.0092119	3.29568	-2.3974	0.531329	NDUFB6	NADH:ubiquinone oxidoreductase subunit B6
8025278	0.556	0.0092174	-3.29531	-2.3978	-0.443149	RETN	resistin
7914603	0.556	0.0092539	-3.29284	-2.4009	-0.966647	RNF19B	ring finger protein 19B
7964830	0.556	0.0092542	-3.29282	-2.4009	-0.365613	SNORA70G	small nucleolar RNA, H/ACA box 70G
7918437	0.556	0.0092647	3.29212	-2.4018	0.365999	LAMTOR5	late endosomal/lysosomal adaptor, MAPK and MTOR activator 5
8075857	0.556	0.0092787	3.29117	-2.4029	0.563696	TST	thiosulfate sulfurtransferase
7997520	0.556	0.0092942	3.29013	-2.4042	0.374276	HSBP1	heat shock factor binding protein 1
8003357	0.556	0.009296	-3.29001	-2.4043	-0.432171	PIEZO1	piezo type mechanosensitive ion channel component 1
8075182	0.557	0.0093298	-3.28774	-2.4071	-0.338082	XBP1	X-box binding protein 1
7985349	0.558	0.0093709	-3.285	-2.4105	-0.316197	MESDC1	mesoderm development candidate 1
7996879	0.558	0.0094108	-3.28235	-2.4137	-0.236846
8064375	0.558	0.0094146	-3.28209	-2.414	-0.389957	SRXN1	sulfiredoxin 1
8047780	0.559	0.0094469	3.27996	-2.4166	0.40554	SNORA41	small nucleolar RNA, H/ACA box 41
8027674	0.559	0.0094595	3.27913	-2.4176	0.398056	ZNF302	zinc finger protein 302
7958749	0.559	0.0095189	-3.27522	-2.4224	-0.274124	SH2B3	SH2B adaptor protein 3
7995926	0.559	0.0095258	-3.27477	-2.423	-0.586801	NLRC5	NLR family CARD domain containing 5
7901931	0.559	0.0095356	3.27413	-2.4238	0.4149	EFCAB7	EF-hand calcium binding domain 7
8072584	0.559	0.0095485	3.27329	-2.4248	0.476457
7918550	0.559	0.0095533	3.27297	-2.4252	0.527842
8026315	0.561	0.0096047	-3.26962	-2.4293	-0.329972	PKN1	protein kinase N1
8105908	0.561	0.009635	3.26766	-2.4317	0.586622	OCLN///LOC647859	occludin///occludin pseudogene
8077786	0.562	0.0096773	-3.26493	-2.435	-0.500873	IRAK2	interleukin 1 receptor associated kinase 2
8147019	0.564	0.0097266	3.26176	-2.4389	0.360469	ZC2HC1A	zinc finger C2HC-type containing 1A
7980718	0.564	0.0097624	3.25948	-2.4417	0.336369
8042460	0.564	0.0098131	3.25625	-2.4457	0.246522
7948718	0.564	0.0098639	-3.25303	-2.4496	-0.380582	EML3	echinoderm microtubule associated protein like 3
8047228	0.564	0.0098658	3.25291	-2.4498	0.391877	HSPE1-MOB4///MOB4	HSPE1-MOB4 readthrough///MOB family member 4, phocein
7944978	0.564	0.0098875	3.25154	-2.4515	0.342057	EI24	EI24, autophagy associated transmembrane protein
8049536	0.564	0.0098933	-3.25118	-2.4519	-0.319791	LRRFIP1	LRR binding FLII interacting protein 1
8166382	0.564	0.0099434	3.24803	-2.4558	0.441937	MBTPS2///MBTPS2	membrane bound transcription factor peptidase, site 2///membrane bound transcription factor peptidase, site 2
8050763	0.564	0.0099582	3.2471	-2.4569	0.522385	PTRHD1	peptidyl-tRNA hydrolase domain containing 1
8166314	0.564	0.0099783	-3.24585	-2.4585	-0.273662	PPEF1	protein phosphatase with EF-hand domain 1
7950444	0.564	0.0099858	3.24538	-2.459	0.363023
7924582	0.564	0.0099904	-3.24509	-2.4594	-0.346389	WDR26	WD repeat domain 26
7970828	0.564	0.0100071	-3.24405	-2.4607	-0.411434	OK/SW-CL.58	OK/SW-CL.58
7925821	0.564	0.0100216	-3.24315	-2.4618	-0.538073
7971184	0.564	0.0100355	3.24229	-2.4628	0.340309	MRPS31	mitochondrial ribosomal protein S31
8168723	0.564	0.0100369	3.24221	-2.4629	0.272678	RPA4	replication protein A4
7918008	0.564	0.0100375	3.24217	-2.463	0.457256	DBT	dihydrolipoamide branched chain transacylase E2
8173531	0.564	0.0100627	3.2406	-2.4649	0.360828	HDAC8	histone deacetylase 8
7933638	0.564	0.0100805	3.23951	-2.4663	0.623712
8114138	0.565	0.0101105	3.23766	-2.4685	0.357563	C5orf15	chromosome 5 open reading frame 15
8101925	0.565	0.0101294	3.2365	-2.47	0.31957	LAMTOR3	late endosomal/lysosomal adaptor, MAPK and MTOR activator 3
7926894	0.565	0.0101579	3.23475	-2.4721	0.405548
8150844	0.565	0.0101708	3.23395	-2.4731	0.340006
7957514	0.565	0.0101847	-3.23311	-2.4741	-0.26518	PLEKHG7	pleckstrin homology and RhoGEF domain containing G7
8174983	0.567	0.0102769	3.2275	-2.481	0.606371
8017555	0.567	0.0102807	-3.22727	-2.4813	-0.321738	ERN1	endoplasmic reticulum to nucleus signaling 1
8120215	0.567	0.0102848	3.22702	-2.4816	0.27611	PAQR8	progestin and adipoQ receptor family member 8
7933978	0.568	0.0103196	-3.22492	-2.4842	-0.227487	ATOH7	atonal bHLH transcription factor 7
8146756	0.568	0.0103838	3.22107	-2.489	0.591181	CSPP1	centrosome and spindle pole associated protein 1
7933092	0.568	0.0104082	3.21961	-2.4908	0.275467	ZNF248	zinc finger protein 248
8014863	0.568	0.0104285	-3.21839	-2.4923	-0.315544
7987248	0.568	0.0104289	-3.21837	-2.4923	-0.334245	GOLGA8DP///GOLGA8CP///GOLGA8B///GOLGA8A	golgin A8 family member D, pseudogene///golgin A8 family member C, pseudogene///golgin A8 family member B///golgin A8 family member A
7964203	0.568	0.0104362	-3.21794	-2.4928	-0.393148	BAZ2A	bromodomain adjacent to zinc finger domain 2A
8078918	0.568	0.0104404	-3.21769	-2.4931	-0.636728	SNORA62	small nucleolar RNA, H/ACA box 62
8159815	0.569	0.0105149	3.21327	-2.4986	0.271723	CBWD6///CBWD3///CBWD5///CBWD2///CBWD1///CBWD6///CBWD3///CBWD5///CBWD1	COBW domain containing 6///COBW domain containing 3///COBW domain containing 5///COBW domain containing 2///COBW domain containing 1///COBW domain containing 6///COBW domain containing 3///COBW domain containing 5///COBW domain containing 1
8092691	0.569	0.0105232	-3.21278	-2.4992	-0.431628	BCL6	B-cell CLL/lymphoma 6
8166784	0.569	0.0105251	3.21266	-2.4993	0.875198	TSPAN7	tetraspanin 7
7984079	0.569	0.0105422	3.21165	-2.5006	0.34291	TPM1	tropomyosin 1 (alpha)
7958620	0.57	0.0106526	3.20518	-2.5086	0.400436	IFT81	intraflagellar transport 81
7948606	0.57	0.0106982	3.20253	-2.5118	0.443369	TMEM258	transmembrane protein 258
8097474	0.57	0.0107226	3.20112	-2.5136	0.401326
8136159	0.57	0.0107227	3.20111	-2.5136	0.655081
8096070	0.57	0.010733	3.20051	-2.5143	1.26957	BMP3///BMP3	bone morphogenetic protein 3///bone morphogenetic protein 3
7910099	0.57	0.010734	3.20046	-2.5144	0.330462	SRP9	signal recognition particle 9
8060997	0.57	0.0107392	3.20016	-2.5148	0.517131	SPTLC3	serine palmitoyltransferase long chain base subunit 3
8148304	0.57	0.0107427	-3.19995	-2.515	-0.959263	TRIB1	tribbles pseudokinase 1
8025877	0.57	0.0107576	-3.19909	-2.5161	-0.333796	PLPPR2	phospholipid phosphatase related 2
8134433	0.57	0.0107794	3.19783	-2.5176	0.26171
8147516	0.57	0.0107984	3.19674	-2.519	0.41159	MATN2	matrilin 2
8155636	0.57	0.0108039	3.19643	-2.5194	0.272713	CBWD6///CBWD3///CBWD5///CBWD2///CBWD1///CBWD6///CBWD3///CBWD5///CBWD1	COBW domain containing 6///COBW domain containing 3///COBW domain containing 5///COBW domain containing 2///COBW domain containing 1///COBW domain containing 6///COBW domain containing 3///COBW domain containing 5///COBW domain containing 1
8006788	0.57	0.0108286	-3.19501	-2.5211	-0.307642	MLLT6	MLLT6, PHD finger domain containing
7903203	0.57	0.0108776	3.1922	-2.5246	0.43313	SNX7	sorting nexin 7
8066038	0.57	0.0108809	-3.19202	-2.5248	-0.562294	SLA2	Src like adaptor 2
7952735	0.57	0.0109758	-3.18663	-2.5315	-0.400383
8049532	0.57	0.010991	-3.18577	-2.5325	-0.881606	LRRFIP1	LRR binding FLII interacting protein 1
8030908	0.57	0.0110032	3.18508	-2.5334	0.404769	ZNF480	zinc finger protein 480
7960355	0.57	0.0110593	3.18193	-2.5373	0.686485
8147654	0.57	0.0110601	3.18188	-2.5374	0.399271	POLR2K	RNA polymerase II subunit K
8120067	0.57	0.0110711	3.18127	-2.5381	0.433438	SLC25A27	solute carrier family 25 member 27
8167161	0.57	0.0110757	-3.18101	-2.5384	-0.5029
8104656	0.57	0.0111179	-3.17865	-2.5414	-0.31355
8126760	0.57	0.0111368	3.17759	-2.5427	0.247552	RCAN2	regulator of calcineurin 2
8001350	0.57	0.0111406	3.17738	-2.5429	0.257093	BRD7	bromodomain containing 7
8071691	0.57	0.0111464	-3.17706	-2.5433	-0.364259	BCR	BCR, RhoGEF and GTPase activating protein
8052798	0.57	0.0111487	-3.17693	-2.5435	-0.520257	AAK1	AP2 associated kinase 1
8077270	0.57	0.0111702	3.17574	-2.545	0.931733	CHL1	cell adhesion molecule L1 like
7941136	0.57	0.0111703	-3.17573	-2.545	-0.269824	VPS51	VPS51, GARP complex subunit
7941985	0.57	0.0111801	-3.17519	-2.5456	-0.494189	TCIRG1	T-cell immune regulator 1, ATPase H+ transporting V0 subunit a3
7898161	0.57	0.0112023	-3.17396	-2.5472	-0.609837	EFHD2	EF-hand domain family member D2
8162729	0.57	0.0112024	-3.17396	-2.5472	-0.31542	TRIM14	tripartite motif containing 14
7974697	0.57	0.0112215	3.1729	-2.5485	0.408342	DAAM1	dishevelled associated activator of morphogenesis 1
7926084	0.57	0.0112491	3.17137	-2.5504	0.347596	ATP5C1	ATP synthase, H+ transporting, mitochondrial F1 complex, gamma polypeptide 1
8002379	0.57	0.0112515	3.17124	-2.5505	0.696671
8128075	0.573	0.0113674	-3.16489	-2.5584	-0.306851
8145636	0.573	0.0113773	3.16435	-2.5591	0.402568	HMBOX1	homeobox containing 1
8018315	0.573	0.0113979	3.16323	-2.5605	0.328848	SUMO4///SUMO2	small ubiquitin-like modifier 4///small ubiquitin-like modifier 2
7974471	0.573	0.011406	3.16279	-2.561	0.566162
8032392	0.573	0.0114119	-3.16247	-2.5614	-0.351357	MKNK2	MAP kinase interacting serine/threonine kinase 2
7904137	0.573	0.0114274	-3.16163	-2.5624	-0.318211	HIPK1	homeodomain interacting protein kinase 1
8043621	0.573	0.0114504	-3.16038	-2.564	-0.360623	ARID5A	AT-rich interaction domain 5A
7908861	0.573	0.0114673	-3.15947	-2.5651	-0.698927	OCR1	ovarian cancer-related protein 1
8027239	0.573	0.0115052	3.15742	-2.5677	0.327107
8009513	0.573	0.0115165	3.15681	-2.5684	0.432164
8067709	0.573	0.0115426	-3.15541	-2.5702	-0.271193	GMEB2	glucocorticoid modulatory element binding protein 2
8040163	0.573	0.0115643	3.15425	-2.5716	0.356936	IAH1	isoamyl acetate-hydrolyzing esterase 1 homolog
7899220	0.573	0.0115968	-3.15251	-2.5738	-0.464037	ARID1A	AT-rich interaction domain 1A
8138487	0.573	0.0116032	3.15217	-2.5742	0.350903
7984203	0.573	0.0116128	-3.15166	-2.5748	-0.410673	ZNF609	zinc finger protein 609
8016094	0.574	0.0116551	3.14941	-2.5776	0.428973	GJC1	gap junction protein gamma 1
8013089	0.574	0.0116591	-3.1492	-2.5779	-0.246665
8108422	0.575	0.011705	-3.14676	-2.5809	-0.429623
8148198	0.576	0.011754	3.14418	-2.5841	0.510834	WDYHV1	WDYHV motif containing 1
7943867	0.576	0.0117731	3.14317	-2.5854	0.88583	BCO2	beta-carotene oxygenase 2
8076937	0.576	0.0117905	-3.14226	-2.5865	-0.286575	HDAC10	histone deacetylase 10
8124391	0.576	0.0118377	3.13978	-2.5896	0.597289	HIST1H2AB	histone cluster 1, H2ab
8043187	0.576	0.0118413	3.1396	-2.5898	0.310594	MAT2A	methionine adenosyltransferase 2A
8102936	0.576	0.0118741	-3.13788	-2.5919	-0.830296
7982535	0.576	0.0118911	3.137	-2.593	0.582507	C15orf41	chromosome 15 open reading frame 41
8136938	0.576	0.0119143	-3.13579	-2.5945	-1.07894
8143599	0.576	0.0119143	-3.13579	-2.5945	-1.07894
7919139	0.576	0.0119935	3.13169	-2.5996	0.382987	LOC102725104///ANKRD20A12P///ANKRD20A8P///ANKRD20A5P	putative ankyrin repeat domain-containing protein 20A12 pseudogene///ankyrin repeat domain 20 family member A12, pseudogene///ankyrin repeat domain 20 family member A8, pseudogene///ankyrin repeat domain 20 family member A5, pseudogene
8100428	0.576	0.0120184	3.13041	-2.6012	0.330941	CLOCK	clock circadian regulator
7948111	0.576	0.0120914	3.12666	-2.6059	0.231788	OR10AG1	olfactory receptor family 10 subfamily AG member 1
7930074	0.576	0.0120926	-3.1266	-2.606	-0.553723	NFKB2	nuclear factor kappa B subunit 2
8066027	0.576	0.0121228	-3.12506	-2.6079	-0.571515
8178322	0.576	0.01213	3.12469	-2.6083	0.339067	SUMO4///SUMO2	small ubiquitin-like modifier 4///small ubiquitin-like modifier 2
8080344	0.576	0.0121389	-3.12424	-2.6089	-0.701027	STAB1	stabilin 1
7904482	0.576	0.0121434	-3.12401	-2.6092	-0.458958	SRGAP2C///SRGAP2B///SRGAP2	SLIT-ROBO Rho GTPase activating protein 2C///SLIT-ROBO Rho GTPase activating protein 2B///SLIT-ROBO Rho GTPase activating protein 2
8063427	0.576	0.0122455	3.11884	-2.6156	0.448521	MOCS3	molybdenum cofactor synthesis 3
7970793	0.576	0.0122494	3.11864	-2.6159	0.585587	SLC46A3///SLC46A3	solute carrier family 46 member 3///solute carrier family 46 member 3
8143038	0.576	0.0122586	3.11817	-2.6165	0.57649
7951144	0.576	0.012266	3.1178	-2.6169	0.251377	CCDC82	coiled-coil domain containing 82
8156905	0.576	0.012319	3.11514	-2.6202	0.253892	MSANTD3-TMEFF1///TMEFF1	MSANTD3-TMEFF1 readthrough///transmembrane protein with EGF like and two follistatin like domains 1
7985809	0.576	0.0123282	-3.11467	-2.6208	-0.504209	ABHD2	abhydrolase domain containing 2
8162373	0.576	0.0123354	3.11431	-2.6213	0.355457	OGN	osteoglycin
8018937	0.576	0.0123385	-3.11416	-2.6215	-0.402737	USP36	ubiquitin specific peptidase 36
8154856	0.576	0.0123439	-3.11389	-2.6218	-0.339209	UBE2R2	ubiquitin conjugating enzyme E2 R2
8038967	0.576	0.012344	3.11388	-2.6218	0.310121	ZNF83	zinc finger protein 83
8133030	0.576	0.012361	3.11303	-2.6229	0.318879	GABPA	GA binding protein transcription factor alpha subunit
8021884	0.576	0.0123819	-3.11199	-2.6242	-0.260871	CTDP1	CTD phosphatase subunit 1
8075343	0.576	0.0124221	-3.10999	-2.6267	-0.435412	SF3A1	splicing factor 3a subunit 1
8021228	0.576	0.0124466	3.10877	-2.6282	0.295083	SMAD4	SMAD family member 4
8095728	0.576	0.0124794	-3.10714	-2.6302	-0.984009	EREG	epiregulin
7929012	0.576	0.0124849	3.10687	-2.6305	0.363696	STAMBPL1	STAM binding protein like 1
8036207	0.576	0.0125195	-3.10516	-2.6327	-0.673922	NFKBID	NFKB inhibitor delta
8043480	0.576	0.0125484	-3.10374	-2.6344	-0.374897	IGKC	immunoglobulin kappa constant
8129311	0.576	0.0125516	3.10358	-2.6346	0.366941
8171359	0.576	0.012556	3.10336	-2.6349	0.563411	GPM6B	glycoprotein M6B
7907124	0.576	0.0125611	3.10311	-2.6352	0.284141	TIPRL	TOR signaling pathway regulator
7952869	0.576	0.0125801	3.10217	-2.6364	0.339948	THYN1	thymocyte nuclear protein 1
7945204	0.576	0.0126008	-3.10116	-2.6377	-0.51277	ST14	suppression of tumorigenicity 14
8096077	0.576	0.0126019	3.10111	-2.6377	0.522369
8073332	0.576	0.0126136	3.10053	-2.6384	0.47852
8136612	0.576	0.0126232	3.10006	-2.639	0.353596
8129392	0.576	0.0127243	3.09514	-2.6452	0.533108	SOGA3///KIAA0408	SOGA family member 3///KIAA0408
8134452	0.576	0.0127274	-3.09499	-2.6454	-0.298954	BHLHA15	basic helix-loop-helix family member a15
8035156	0.576	0.0127472	-3.09403	-2.6466	-0.347419	CHERP	calcium homeostasis endoplasmic reticulum protein
8137874	0.576	0.0127596	-3.09343	-2.6473	-0.536088	CARD11	caspase recruitment domain family member 11
8030925	0.576	0.0127627	3.09328	-2.6475	0.417491	ZNF880	zinc finger protein 880
8045381	0.576	0.0127787	3.09251	-2.6485	0.367338	CCNT2	cyclin T2
7999173	0.576	0.0127793	-3.09248	-2.6485	-0.442632	UBALD1	UBA like domain containing 1
7942439	0.576	0.0127857	-3.09217	-2.6489	-0.379918	RELT	RELT tumor necrosis factor receptor
7921110	0.576	0.0127929	-3.09182	-2.6493	-0.291175	ISG20L2	interferon stimulated exonuclease gene 20 like 2
7986515	0.576	0.0128129	-3.09086	-2.6505	-0.548149
7986525	0.576	0.0128129	-3.09086	-2.6505	-0.548149
8042066	0.576	0.0128344	3.08982	-2.6518	0.471891	CFAP36	cilia and flagella associated protein 36
8027254	0.576	0.012841	3.0895	-2.6522	0.345608	ZNF90	zinc finger protein 90
7914094	0.576	0.0128915	-3.08708	-2.6552	-0.287315	WASF2	WAS protein family member 2
7974902	0.576	0.0128972	3.08681	-2.6556	0.459288	RHOJ	ras homolog family member J
8166747	0.578	0.0129512	3.08423	-2.6588	0.609412	SYTL5	synaptotagmin like 5
7921987	0.578	0.012984	3.08267	-2.6607	0.326469	TMCO1	transmembrane and coiled-coil domains 1
7900413	0.578	0.013	3.08191	-2.6617	0.312413	ZMPSTE24	zinc metallopeptidase STE24
7914904	0.579	0.0130463	-3.07971	-2.6644	-0.464691	STK40	serine/threonine kinase 40
8065569	0.579	0.0130836	-3.07795	-2.6666	-0.407896	BCL2L1	BCL2 like 1
8029340	0.579	0.0130839	3.07794	-2.6667	0.33446	ZNF155	zinc finger protein 155
8002758	0.579	0.0131099	-3.07671	-2.6682	-0.697478
8119237	0.579	0.0131191	-3.07628	-2.6687	-0.454375	LOC100132005	uncharacterized LOC100132005
8123642	0.579	0.0131815	-3.07335	-2.6724	-0.351033
7969576	0.579	0.0132051	-3.07225	-2.6738	-0.444082	MIR17HG	miR-17-92a-1 cluster host gene
8045533	0.579	0.0132308	3.07105	-2.6753	0.596574
8029399	0.579	0.0132318	3.071	-2.6753	0.308098	ZNF226	zinc finger protein 226
8133326	0.579	0.0132329	-3.07096	-2.6754	-0.609311	POM121C///POM121	POM121 transmembrane nucleoporin C///POM121 transmembrane nucleoporin
7943162	0.579	0.0132438	3.07044	-2.676	0.563003	C11orf54	chromosome 11 open reading frame 54
8073345	0.579	0.013271	-3.06918	-2.6776	-0.409981	EP300	E1A binding protein p300
7923119	0.579	0.0132886	3.06836	-2.6786	0.318761	ZBTB41	zinc finger and BTB domain containing 41
7943240	0.579	0.0133826	3.06402	-2.6841	0.455452	PIWIL4	piwi like RNA-mediated gene silencing 4
8166408	0.579	0.0133988	3.06327	-2.685	0.984274	PHEX	phosphate regulating endopeptidase homolog, X-linked
7974619	0.579	0.0134154	-3.06251	-2.686	-0.513589	LINC00216	long intergenic non-protein coding RNA 216
7903092	0.579	0.0134337	3.06167	-2.687	0.498739	FNBP1L	formin binding protein 1 like
8109424	0.579	0.0134585	-3.06053	-2.6884	-0.265394
7958207	0.579	0.0135083	-3.05826	-2.6913	-0.543778
8010915	0.579	0.0135235	-3.05756	-2.6921	-0.446569	FAM101B	family with sequence similarity 101 member B
7961571	0.579	0.013571	-3.0554	-2.6949	-0.284851	SLC15A5	solute carrier family 15 member 5
7957613	0.579	0.0135929	3.05441	-2.6961	0.351329	VEZT	vezatin, adherens junctions transmembrane protein
8024572	0.579	0.0136368	-3.05242	-2.6986	-0.770828	GNA15	G protein subunit alpha 15
7988245	0.579	0.0136444	3.05208	-2.699	0.369577	MFAP1	microfibrillar associated protein 1
8000413	0.579	0.0136811	3.05042	-2.7011	0.343252	NSMCE1	NSE1 homolog, SMC5-SMC6 complex component
7982845	0.579	0.0136826	-3.05035	-2.7012	-0.240839	VPS18	VPS18, CORVET/HOPS core subunit
8135594	0.579	0.0136892	3.05006	-2.7015	0.761922	CAV1	caveolin 1
8048847	0.579	0.0136981	-3.04966	-2.7021	-0.283924	AGFG1	ArfGAP with FG repeats 1
8076690	0.579	0.0137098	-3.04913	-2.7027	-0.306993	KIAA0930	KIAA0930
8169022	0.579	0.0137683	3.04651	-2.706	0.45027	TCEAL9	transcription elongation factor A like 9
8124518	0.579	0.0137831	3.04585	-2.7068	0.612381	HIST1H2AJ	histone cluster 1, H2aj
8006812	0.579	0.0137961	3.04527	-2.7076	0.311542	PSMB3	proteasome subunit beta 3
7957478	0.579	0.0138225	3.04409	-2.709	0.291409	TMTC3	transmembrane and tetratricopeptide repeat containing 3
8056222	0.579	0.013847	3.043	-2.7104	0.40499	DPP4	dipeptidyl peptidase 4
8115196	0.579	0.0138711	3.04192	-2.7117	0.273602	ZNF300	zinc finger protein 300
8018449	0.579	0.0138726	-3.04186	-2.7118	-0.361424	UNC13D	unc-13 homolog D
7920354	0.579	0.0138867	-3.04124	-2.7126	-0.36128	DENND4B	DENN domain containing 4B
8149718	0.579	0.0139263	-3.03948	-2.7148	-0.432783	BIN3-IT1	BIN3 intronic transcript 1
8006415	0.579	0.0139824	3.03701	-2.7179	0.394657	TMEM98	transmembrane protein 98
8023175	0.579	0.0139953	3.03644	-2.7186	0.394718	IER3IP1	immediate early response 3 interacting protein 1
8132922	0.579	0.0140061	3.03596	-2.7192	0.405236	MRPS17	mitochondrial ribosomal protein S17
8174228	0.579	0.014015	3.03557	-2.7197	0.457612	TCEAL8	transcription elongation factor A like 8
8105144	0.579	0.0140289	-3.03496	-2.7205	-0.530632
7951633	0.579	0.0140431	3.03434	-2.7213	0.414782	ALG9	ALG9, alpha-1,2-mannosyltransferase
8175574	0.579	0.0140698	3.03317	-2.7227	0.509143	SLITRK4	SLIT and NTRK like family member 4
7905548	0.579	0.0140773	3.03284	-2.7231	1.31939	SPRR3	small proline rich protein 3
8055204	0.579	0.0140846	3.03252	-2.7235	0.458589
8058662	0.579	0.0140899	-3.03229	-2.7238	-0.460212
7939879	0.579	0.0141077	-3.03151	-2.7248	-0.45017
8099581	0.579	0.0141449	3.02989	-2.7268	0.374435	LCORL	ligand dependent nuclear receptor corepressor like
8053668	0.579	0.0141711	-3.02875	-2.7283	-0.41468	EIF2AK3	eukaryotic translation initiation factor 2 alpha kinase 3
7951068	0.579	0.0142253	3.02641	-2.7312	0.511217	CWC15	CWC15 spliceosome-associated protein
8123819	0.579	0.0142325	3.02609	-2.7316	0.64618	EEF1E1-BLOC1S5///EEF1E1	EEF1E1-BLOC1S5 readthrough (NMD candidate)///eukaryotic translation elongation factor 1 epsilon 1
8113413	0.579	0.0142449	3.02556	-2.7323	0.55899	NUDT12	nudix hydrolase 12
8034315	0.579	0.0142829	3.02392	-2.7343	0.397316	ZNF823	zinc finger protein 823
8151967	0.579	0.014288	3.0237	-2.7346	0.425264	STK3	serine/threonine kinase 3
8099140	0.579	0.0143222	-3.02223	-2.7365	-0.29988
8117219	0.579	0.0143276	3.022	-2.7368	0.481001	ACOT13	acyl-CoA thioesterase 13
8104998	0.579	0.0143356	3.02165	-2.7372	0.267655	WDR70	WD repeat domain 70
8003348	0.579	0.0143366	-3.02161	-2.7372	-0.430183	RNF166	ring finger protein 166
8109802	0.579	0.0143654	3.02037	-2.7388	0.380897	RARS	arginyl-tRNA synthetase
8132725	0.579	0.01442	-3.01804	-2.7417	-0.514265	UPP1	uridine phosphorylase 1
8040336	0.579	0.014421	3.018	-2.7418	0.773748
8049534	0.579	0.0144243	-3.01786	-2.742	-0.594718	LRRFIP1	LRR binding FLII interacting protein 1
8103341	0.579	0.0144249	3.01783	-2.742	0.390128	MAP9	microtubule associated protein 9
8064844	0.579	0.0144824	3.01538	-2.7451	0.396405	PCNA	proliferating cell nuclear antigen
8084715	0.579	0.0145164	3.01394	-2.7469	0.387234
8020668	0.579	0.0145566	3.01224	-2.749	0.398797	IMPACT	impact RWD domain protein
8151238	0.579	0.0145578	3.01219	-2.7491	0.340833
8033996	0.579	0.0145883	-3.0109	-2.7507	-0.270039	TYK2	tyrosine kinase 2
7913001	0.579	0.0146246	-3.00937	-2.7526	-0.305013	UBR4	ubiquitin protein ligase E3 component n-recognin 4
8049552	0.579	0.0146317	-3.00908	-2.753	-0.447564	RBM44	RNA binding motif protein 44
8008052	0.579	0.0146423	-3.00863	-2.7536	-0.31031	SP2	Sp2 transcription factor
8068551	0.579	0.0147004	-3.0062	-2.7566	-0.352701	DYRK1A	dual specificity tyrosine phosphorylation regulated kinase 1A
8119223	0.579	0.0147349	-3.00476	-2.7584	-0.539676	LOC100505530	uncharacterized LOC100505530
7917052	0.579	0.0147594	3.00374	-2.7597	0.457396	SLC44A5	solute carrier family 44 member 5
8131519	0.579	0.0148039	3.00188	-2.762	0.280248	PHF14	PHD finger protein 14
8068375	0.579	0.0148042	3.00187	-2.7621	0.331015	SMIM11A	small integral membrane protein 11A
8135544	0.579	0.0148409	3.00035	-2.764	0.579318	FOXP2	forkhead box P2
7996569	0.579	0.0148551	2.99976	-2.7647	0.795296
7968333	0.579	0.0148657	2.99932	-2.7653	0.405204	USPL1	ubiquitin specific peptidase like 1
8152323	0.579	0.0149236	2.99693	-2.7683	0.38795	EIF3E	eukaryotic translation initiation factor 3 subunit E
7939052	0.579	0.0149238	2.99692	-2.7683	0.386898	FIBIN	fin bud initiation factor homolog (zebrafish)
8002660	0.579	0.0149263	2.99682	-2.7684	0.41311	TXNL4B	thioredoxin like 4B
7925677	0.579	0.0149287	2.99672	-2.7685	0.247287	ZNF669	zinc finger protein 669
8027996	0.579	0.0149427	2.99615	-2.7693	0.364136	PSENEN	presenilin enhancer gamma-secretase subunit
7917739	0.579	0.0149488	2.9959	-2.7696	0.65648
7940486	0.579	0.014957	2.99556	-2.77	0.274227	SDHAF2	succinate dehydrogenase complex assembly factor 2
8002667	0.579	0.0150389	2.9922	-2.7742	0.328492	PMFBP1	polyamine modulated factor 1 binding protein 1
7990231	0.579	0.0150391	-2.9922	-2.7742	-0.274637	ADPGK	ADP dependent glucokinase
8173941	0.579	0.0150451	2.99195	-2.7745	0.948737	TSPAN6	tetraspanin 6
8097955	0.579	0.015054	2.99159	-2.775	0.425663
7933071	0.579	0.0150543	2.99158	-2.775	0.543061
7972745	0.579	0.0150862	-2.99028	-2.7767	-0.56546	IRS2	insulin receptor substrate 2
7994386	0.579	0.0151178	-2.98899	-2.7783	-0.396612	ATXN2L	ataxin 2 like
7941769	0.579	0.0151354	-2.98827	-2.7792	-0.480566	KDM2A	lysine demethylase 2A
8106303	0.579	0.0151394	2.98811	-2.7794	0.317485	POLK	DNA polymerase kappa
8121749	0.579	0.0151704	2.98685	-2.781	0.538602	GJA1	gap junction protein alpha 1
8101002	0.579	0.0151719	2.9868	-2.781	0.537742	BTC	betacellulin
8117646	0.579	0.015194	2.9859	-2.7822	0.327423	ZKSCAN8	zinc finger with KRAB and SCAN domains 8
7916246	0.579	0.0152007	2.98563	-2.7825	0.24294
8102728	0.579	0.0152206	2.98483	-2.7835	0.497281
7910520	0.579	0.0152456	2.98382	-2.7848	0.288771	GNPAT	glyceronephosphate O-acyltransferase
8011542	0.579	0.015248	-2.98372	-2.7849	-0.327079	ZZEF1	zinc finger ZZ-type and EF-hand domain containing 1
8089034	0.579	0.015249	2.98368	-2.785	0.39733	ARMC10	armadillo repeat containing 10
8073960	0.579	0.0152651	-2.98303	-2.7858	-0.344503	PIM3	Pim-3 proto-oncogene, serine/threonine kinase
8091354	0.579	0.0152929	2.98192	-2.7872	0.486078	HLTF	helicase like transcription factor
8043278	0.579	0.0152942	2.98186	-2.7873	0.414442	MRPL35	mitochondrial ribosomal protein L35
8119161	0.579	0.0153044	-2.98145	-2.7878	-0.659118	PIM1	Pim-1 proto-oncogene, serine/threonine kinase
7929990	0.579	0.0153578	-2.97932	-2.7905	-0.419023	PPRC1	peroxisome proliferator-activated receptor gamma, coactivator-related 1
7919570	0.579	0.0153647	2.97904	-2.7908	0.266074	RNVU1-17	RNA, variant U1 small nuclear 17
8122396	0.579	0.015373	2.97871	-2.7912	0.360907	AIG1	androgen induced 1
8045287	0.579	0.015388	2.97811	-2.792	0.466105
8034983	0.579	0.0154074	-2.97733	-2.793	-0.429485	BRD4	bromodomain containing 4
7975626	0.579	0.0154151	-2.97703	-2.7933	-0.447296
7904751	0.579	0.0154244	-2.97666	-2.7938	-0.447372	RBM8A	RNA binding motif protein 8A
8031550	0.579	0.015467	-2.97497	-2.7959	-0.302622	EPN1	epsin 1
8003116	0.579	0.0154713	2.97479	-2.7962	0.291051	HSDL1	hydroxysteroid dehydrogenase like 1
8053735	0.579	0.0154796	-2.97446	-2.7966	-0.349137	IGKC	immunoglobulin kappa constant
7978628	0.579	0.0155168	2.97299	-2.7984	0.379538	PPP2R3C	protein phosphatase 2 regulatory subunit B''gamma
7907464	0.579	0.0155206	2.97284	-2.7986	0.234985
8111974	0.579	0.0155297	2.97248	-2.7991	0.274564	PAIP1	poly(A) binding protein interacting protein 1
8032365	0.579	0.0155547	-2.97149	-2.8003	-0.279191	KLF16	Kruppel like factor 16
7962659	0.579	0.0155657	-2.97106	-2.8009	-0.347272	HDAC7	histone deacetylase 7
7970507	0.579	0.0155801	-2.97049	-2.8016	-0.688306
8090555	0.579	0.015582	-2.97042	-2.8017	-0.292835	H1FX	H1 histone family member X
8103646	0.579	0.0155847	2.97031	-2.8018	0.245031	NEK1	NIMA related kinase 1
7933772	0.579	0.0156465	2.96788	-2.8049	0.60046	ANK3	ankyrin 3, node of Ranvier (ankyrin G)
8027837	0.579	0.0156482	-2.96781	-2.805	-0.601117	CD22	CD22 molecule
8089314	0.579	0.0156618	2.96728	-2.8056	0.344151	IFT57	intraflagellar transport 57
7972946	0.579	0.015671	-2.96692	-2.8061	-1.04916	RASA3	RAS p21 protein activator 3
8076436	0.579	0.0156888	-2.96622	-2.807	-0.252053	TCF20	transcription factor 20
8136932	0.579	0.0157314	-2.96456	-2.8091	-0.317706
7991485	0.579	0.0157364	2.96436	-2.8093	0.356601	TTC23	tetratricopeptide repeat domain 23
7909175	0.579	0.015762	-2.96337	-2.8106	-0.431051	SRGAP2	SLIT-ROBO Rho GTPase activating protein 2
8153201	0.579	0.0157902	-2.96227	-2.812	-0.260189	AGO2	argonaute 2, RISC catalytic component
8072659	0.579	0.0158018	-2.96182	-2.8125	-0.311009	TOM1	target of myb1 membrane trafficking protein
8037856	0.579	0.0158231	-2.96099	-2.8136	-0.249468	ZC3H4	zinc finger CCCH-type containing 4
7993458	0.579	0.0158449	2.96015	-2.8146	0.353022	C16orf45	chromosome 16 open reading frame 45
8153678	0.579	0.0158457	-2.96012	-2.8147	-0.309494	BOP1	block of proliferation 1
8031650	0.579	0.0158574	2.95966	-2.8153	0.400728	ZNF471	zinc finger protein 471
8041179	0.581	0.0159352	-2.95666	-2.819	-0.458642	CLIP4	CAP-Gly domain containing linker protein family member 4
8061136	0.581	0.0159731	-2.9552	-2.8209	-0.255754	PTMA///PTMA	prothymosin, alpha///prothymosin, alpha
7983157	0.581	0.0159792	2.95497	-2.8212	0.321869	TMEM62	transmembrane protein 62
7938368	0.581	0.0159915	2.9545	-2.8218	0.339023
8077877	0.581	0.0160368	-2.95276	-2.824	-0.282823	LOC100130924	uncharacterized LOC100130924
8065920	0.581	0.016083	-2.951	-2.8262	-0.252027	FER1L4	fer-1 like family member 4, pseudogene
8052072	0.581	0.0160832	2.95099	-2.8262	1.00901	FSHR	follicle stimulating hormone receptor
8027368	0.581	0.0160839	2.95096	-2.8262	0.353711	ZNF254	zinc finger protein 254
8070330	0.581	0.0160906	2.95071	-2.8266	0.387944	PSMG1///PSMG1	proteasome assembly chaperone 1///proteasome assembly chaperone 1
8141133	0.581	0.0161425	2.94873	-2.8291	0.367919	SHFM1	split hand/foot malformation (ectrodactyly) type 1
8136654	0.581	0.0162029	2.94644	-2.832	0.266825
7960143	0.581	0.016208	2.94625	-2.8322	0.307	ZNF84	zinc finger protein 84
7906978	0.581	0.0162332	2.94529	-2.8334	0.421071	MGST3///MGST3	microsomal glutathione S-transferase 3///microsomal glutathione S-transferase 3
7968658	0.581	0.0162856	2.94332	-2.8359	0.435634	EXOSC8	exosome component 8
8171723	0.581	0.0162918	-2.94309	-2.8362	-0.284786
8101952	0.581	0.0162929	2.94305	-2.8362	0.324179	DDIT4L	DNA damage inducible transcript 4 like
7981481	0.581	0.0162935	2.94302	-2.8363	0.369593	C14orf2///C14orf2	chromosome 14 open reading frame 2///chromosome 14 open reading frame 2
8081171	0.581	0.0163359	2.94143	-2.8383	0.514093	CRYBG3	crystallin beta-gamma domain containing 3
7959957	0.581	0.0163746	-2.93998	-2.8401	-0.290073	ULK1	unc-51 like autophagy activating kinase 1
7985134	0.581	0.0164073	2.93876	-2.8417	0.365153	IDH3A	isocitrate dehydrogenase 3 (NAD(+)) alpha
8083164	0.581	0.0164143	2.93849	-2.842	0.332344
7909661	0.581	0.0164324	2.93782	-2.8429	0.411144	RPS6KC1	ribosomal protein S6 kinase C1
8007355	0.581	0.0164337	2.93777	-2.8429	0.475094	VPS25	vacuolar protein sorting 25 homolog
8040639	0.581	0.0164605	2.93677	-2.8442	0.468562	HADHB	hydroxyacyl-CoA dehydrogenase/3-ketoacyl-CoA thiolase/enoyl-CoA hydratase (trifunctional protein), beta subunit
7926677	0.581	0.0164962	-2.93544	-2.8459	-1.06593	OTUD1	OTU deubiquitinase 1
7902977	0.581	0.0164999	2.9353	-2.846	0.371455	KIAA1107	KIAA1107
8056047	0.581	0.0165118	2.93486	-2.8466	0.277141	WDSUB1	WD repeat, sterile alpha motif and U-box domain containing 1
8125713	0.581	0.0165337	-2.93405	-2.8476	-0.363197	TAPBP	TAP binding protein (tapasin)
8040985	0.581	0.0165734	2.93258	-2.8495	0.319964	ZNF512	zinc finger protein 512
8174755	0.581	0.0165837	2.9322	-2.85	0.252719	RHOXF1	Rhox homeobox family member 1
7913655	0.581	0.016613	2.93112	-2.8513	0.493479	ID3	inhibitor of DNA binding 3, HLH protein
7940798	0.581	0.0166168	-2.93098	-2.8515	-0.487669	MARK2	microtubule affinity regulating kinase 2
7986517	0.581	0.0166215	-2.9308	-2.8517	-0.510003
7986522	0.581	0.0166215	-2.9308	-2.8517	-0.510003
8173848	0.581	0.0166271	2.9306	-2.852	0.276093	HDX	highly divergent homeobox
8169904	0.581	0.0166315	2.93043	-2.8522	0.330165	SLC25A14	solute carrier family 25 member 14
8075553	0.581	0.0166663	2.92916	-2.8538	0.304445
8155422	0.581	0.0166806	2.92863	-2.8545	0.283016	CBWD6///CBWD3///CBWD5///CBWD2///CBWD1///CBWD6///CBWD3///CBWD5///CBWD1	COBW domain containing 6///COBW domain containing 3///COBW domain containing 5///COBW domain containing 2///COBW domain containing 1///COBW domain containing 6///COBW domain containing 3///COBW domain containing 5///COBW domain containing 1
8153269	0.582	0.016716	2.92733	-2.8561	0.31133	GPR20	G protein-coupled receptor 20
7999981	0.584	0.0167815	2.92493	-2.8592	0.320109	ACSM1	acyl-CoA synthetase medium-chain family member 1
7900461	0.584	0.0168321	2.92309	-2.8615	0.261354	ZNF684	zinc finger protein 684
8165345	0.584	0.0168602	-2.92207	-2.8628	-0.373489	ABCA2	ATP binding cassette subfamily A member 2
7943126	0.584	0.0168648	2.9219	-2.863	0.331196	CEP295	centrosomal protein 295
8165011	0.585	0.016928	-2.91961	-2.8659	-0.593543	FCN1	ficolin 1
8134351	0.585	0.016976	2.91787	-2.8681	0.454665	PPP1R9A	protein phosphatase 1 regulatory subunit 9A
8073015	0.585	0.0170009	2.91698	-2.8692	0.626436	KDELR3	KDEL endoplasmic reticulum protein retention receptor 3
7965152	0.585	0.0170182	2.91635	-2.87	0.328639
8105504	0.585	0.0170224	-2.9162	-2.8702	-0.476179	LOC100421561///FAM133CP///FAM133DP///FAM133B	family with sequence similarity 133 member B pseudogene///family with sequence similarity 133, member A pseudogene///family with sequence similarity 133, member A pseudogene///family with sequence similarity 133 member B
8081826	0.585	0.0170683	-2.91455	-2.8723	-0.233257	UPK1B	uroplakin 1B
7965423	0.585	0.0170873	-2.91387	-2.8732	-0.622747	BTG1	BTG anti-proliferation factor 1
7986509	0.585	0.0171022	-2.91334	-2.8738	-0.473041
7986512	0.585	0.0171022	-2.91334	-2.8738	-0.473041
7986527	0.585	0.0171022	-2.91334	-2.8738	-0.473041
8171029	0.585	0.0171158	-2.91285	-2.8745	-0.380715	F8A3///F8A2///F8A1	coagulation factor VIII-associated 3///coagulation factor VIII-associated 2///coagulation factor VIII-associated 1
7993756	0.586	0.0171428	2.91188	-2.8757	0.839379	ACSM3	acyl-CoA synthetase medium-chain family member 3
7951896	0.586	0.0171891	-2.91023	-2.8778	-0.293951	PCSK7	proprotein convertase subtilisin/kexin type 7
7998211	0.587	0.017239	-2.90846	-2.88	-0.236376	AXIN1	axin 1
8095159	0.588	0.0172724	-2.90727	-2.8815	-0.372678
8102875	0.589	0.0173517	2.90447	-2.8851	0.316823
7925851	0.589	0.0173647	-2.90401	-2.8857	-0.272281	WDR37	WD repeat domain 37
7991057	0.589	0.0173712	2.90378	-2.8859	0.294998	BTBD1	BTB domain containing 1
8004691	0.589	0.0174553	-2.90082	-2.8897	-0.436038	TMEM88	transmembrane protein 88
8055978	0.589	0.0174666	-2.90043	-2.8902	-0.482405	LOC100421561///FAM133CP///FAM133DP///FAM133B	family with sequence similarity 133 member B pseudogene///family with sequence similarity 133, member A pseudogene///family with sequence similarity 133, member A pseudogene///family with sequence similarity 133 member B
8041617	0.589	0.0174789	2.9	-2.8907	0.389053	MTA3	metastasis associated 1 family member 3
7974125	0.589	0.0174856	2.89976	-2.891	0.283438	FAM179B	family with sequence similarity 179 member B
8118174	0.589	0.0174973	-2.89935	-2.8916	-0.406697	PRRC2A	proline rich coiled-coil 2A
7960654	0.589	0.0175045	2.8991	-2.8919	0.249229	ING4	inhibitor of growth family member 4
8025456	0.589	0.017573	2.89671	-2.8949	0.349179	OR1M1	olfactory receptor family 1 subfamily M member 1
7933821	0.589	0.0175822	2.89639	-2.8953	0.667838	RHOBTB1	Rho related BTB domain containing 1
8006850	0.589	0.0175941	-2.89598	-2.8958	-0.272302	CDK12	cyclin dependent kinase 12
8164343	0.589	0.017596	-2.89591	-2.8959	-0.510749	FAM102A	family with sequence similarity 102 member A
8130720	0.589	0.0176336	2.8946	-2.8976	0.309088	SFT2D1	SFT2 domain containing 1
8050548	0.589	0.0176552	2.89385	-2.8985	0.317364	LAPTM4A	lysosomal protein transmembrane 4 alpha
7957072	0.589	0.0176736	2.89321	-2.8993	0.515975	RAB3IP	RAB3A interacting protein
7927972	0.589	0.0176874	2.89274	-2.8999	0.3422	VPS26A	VPS26, retromer complex component A
7961514	0.589	0.0177143	2.89181	-2.9011	0.57253	MGP	matrix Gla protein
7949277	0.589	0.0177245	-2.89145	-2.9016	-0.296078	ATG2A	autophagy related 2A
7950644	0.589	0.0177351	2.89109	-2.902	0.437841	NDUFC2-KCTD14///NDUFC2	NDUFC2-KCTD14 readthrough///NADH:ubiquinone oxidoreductase subunit C2
8157074	0.589	0.0177617	2.89017	-2.9032	0.371878	FKTN	fukutin
8078605	0.589	0.0177625	-2.89014	-2.9032	-0.254171	C3orf35	chromosome 3 open reading frame 35
8110971	0.589	0.0177754	2.8897	-2.9038	0.362795	CMBL	carboxymethylenebutenolidase homolog
7903227	0.589	0.0178086	2.88856	-2.9052	0.455212	PALMD	palmdelphin
8044613	0.589	0.0178115	2.88846	-2.9054	0.251753	CBWD6///CBWD3///CBWD5///CBWD2///CBWD1///CBWD6///CBWD3///CBWD5///CBWD1	COBW domain containing 6///COBW domain containing 3///COBW domain containing 5///COBW domain containing 2///COBW domain containing 1///COBW domain containing 6///COBW domain containing 3///COBW domain containing 5///COBW domain containing 1
8057578	0.589	0.0178482	2.8872	-2.907	0.914157	CALCRL	calcitonin receptor like receptor
8120239	0.589	0.0178508	2.88711	-2.9071	0.369222	TMEM14A	transmembrane protein 14A
8165860	0.589	0.0178715	-2.8864	-2.908	-0.686336
8127943	0.589	0.017905	2.88525	-2.9094	0.291908	SNX14	sorting nexin 14
8117284	0.589	0.0179174	2.88483	-2.91	0.331807
8172043	0.589	0.0179427	2.88397	-2.9111	0.659949	SRPX	sushi repeat containing protein, X-linked
7936408	0.589	0.017972	2.88297	-2.9123	0.357106	DCLRE1A	DNA cross-link repair 1A
8170998	0.589	0.017995	-2.88219	-2.9133	-0.381906	F8A3///F8A2///F8A1	coagulation factor VIII-associated 3///coagulation factor VIII-associated 2///coagulation factor VIII-associated 1
7981530	0.589	0.0180052	-2.88184	-2.9138	-0.690975	GPR132	G protein-coupled receptor 132
7905233	0.589	0.0180279	-2.88107	-2.9148	-0.299796	ADAMTSL4	ADAMTS like 4
8027805	0.589	0.0180809	-2.87927	-2.917	-0.287706	USF2	upstream transcription factor 2, c-fos interacting
8059319	0.589	0.0180972	2.87872	-2.9177	0.451286	FARSB	phenylalanyl-tRNA synthetase beta subunit
8085145	0.589	0.01813	2.87761	-2.9191	0.384586	RAD18	RAD18, E3 ubiquitin protein ligase
8080142	0.589	0.0181326	2.87753	-2.9192	0.322003
7960117	0.589	0.0181393	2.8773	-2.9195	0.383534	PXMP2	peroxisomal membrane protein 2
8160284	0.589	0.0181708	2.87624	-2.9209	0.259178	HAUS6	HAUS augmin like complex subunit 6
8005636	0.589	0.0181746	2.87611	-2.921	0.531724
8080198	0.59	0.0183055	-2.87172	-2.9266	-0.223274	PPM1M	protein phosphatase, Mg2+/Mn2+ dependent 1M
7959482	0.59	0.0183478	2.87031	-2.9284	0.59479
7941350	0.59	0.0184	-2.86857	-2.9306	-0.272055	PCNX3	pecanex homolog 3 (Drosophila)
8132417	0.59	0.0184038	-2.86845	-2.9308	-0.244455	CDK13	cyclin dependent kinase 13
8097792	0.59	0.0184058	-2.86838	-2.9309	-0.547547	SNORD73A///RPS3A	small nucleolar RNA, C/D box 73A///ribosomal protein S3A
7919969	0.59	0.0184258	-2.86772	-2.9317	-0.319419
7957540	0.59	0.0184354	2.8674	-2.9321	0.388696	MRPL42	mitochondrial ribosomal protein L42
7901418	0.59	0.0184685	2.8663	-2.9335	0.332068	BTF3L4	basic transcription factor 3 like 4
8174086	0.59	0.0184736	2.86613	-2.9337	0.273552	ARMCX6	armadillo repeat containing, X-linked 6
8029368	0.59	0.0184944	2.86544	-2.9346	0.438941	ZNF284	zinc finger protein 284
8177478	0.59	0.0184981	2.86532	-2.9348	0.325935	RAD17	RAD17 checkpoint clamp loader component
8036557	0.59	0.0185048	2.8651	-2.935	0.388739
8135114	0.59	0.0185652	-2.86311	-2.9376	-0.274464	CUX1	cut like homeobox 1
8056716	0.59	0.0185856	2.86244	-2.9384	0.374193	METTL5	methyltransferase like 5
7967863	0.59	0.0185923	2.86222	-2.9387	0.494042	ZNF605	zinc finger protein 605
8159415	0.59	0.0186257	-2.86112	-2.9401	-0.267188	RABL6	RAB, member RAS oncogene family-like 6
8157253	0.59	0.0186369	-2.86075	-2.9406	-0.270362	SNX30	sorting nexin family member 30
8114814	0.59	0.0186405	-2.86063	-2.9407	-0.516502	NR3C1	nuclear receptor subfamily 3 group C member 1
7981951	0.59	0.0186406	2.86063	-2.9407	0.570713	SNORD116-6///SNORD116-2	small nucleolar RNA, C/D box 116-6///small nucleolar RNA, C/D box 116-2
7986520	0.59	0.0187075	-2.85844	-2.9435	-0.495866	DNM1P46///DNM1P46	dynamin 1 pseudogene 46///dynamin 1 pseudogene 46
8159732	0.59	0.0187746	-2.85625	-2.9463	-0.366334	EHMT1-IT1	EHMT1 intronic transcript 1
8106479	0.59	0.018781	2.85604	-2.9465	0.273953	SCAMP1	secretory carrier membrane protein 1
8105585	0.59	0.0187911	2.85571	-2.947	0.319655	RNF180	ring finger protein 180
8063174	0.59	0.0188002	2.85542	-2.9473	0.267
8025927	0.59	0.0188112	2.85506	-2.9478	0.46999	ZNF627///ZNF627	zinc finger protein 627///zinc finger protein 627
8079170	0.59	0.0188329	2.85436	-2.9487	0.324412	TCAIM	T-cell activation inhibitor, mitochondrial
8074969	0.59	0.0188384	2.85418	-2.9489	0.397209	DDT	D-dopachrome tautomerase
7946119	0.59	0.0188495	-2.85382	-2.9494	-0.238733	OR56A1	olfactory receptor family 56 subfamily A member 1
8132858	0.59	0.0188556	-2.85362	-2.9496	-0.223855
8178011	0.59	0.0188563	-2.8536	-2.9497	-0.380806	PRRC2A	proline rich coiled-coil 2A
8000013	0.59	0.0188848	2.85268	-2.9508	0.360203	ERI2	ERI1 exoribonuclease family member 2
8083333	0.59	0.0188898	2.85251	-2.951	0.300848	EIF2A	eukaryotic translation initiation factor 2A
8175016	0.59	0.0188954	2.85233	-2.9513	0.360961	APLN	apelin
8030980	0.59	0.0189002	2.85218	-2.9515	0.359287	ZNF761///ZNF525///ZNF845///ZNF765	zinc finger protein 761///zinc finger protein 525///zinc finger protein 845///zinc finger protein 765
8017867	0.59	0.018931	-2.85118	-2.9527	-0.551149	FAM20A	family with sequence similarity 20 member A
7924058	0.59	0.018944	2.85076	-2.9533	0.259718	IRF6	interferon regulatory factor 6
7964745	0.59	0.0189544	2.85043	-2.9537	0.306183	TMBIM4///TMBIM4	transmembrane BAX inhibitor motif containing 4///transmembrane BAX inhibitor motif containing 4
8175367	0.59	0.0189598	2.85025	-2.9539	0.334426
8078008	0.59	0.0189986	2.849	-2.9555	0.454444	LSM3	LSM3 homolog, U6 small nuclear RNA and mRNA degradation associated
8022941	0.59	0.0190134	2.84853	-2.9561	0.293739	TPGS2	tubulin polyglutamylase complex subunit 2
8164810	0.59	0.0190271	-2.84809	-2.9567	-0.263746	RALGDS	ral guanine nucleotide dissociation stimulator
8163402	0.59	0.0190774	-2.84647	-2.9587	-0.358193	PTBP3	polypyrimidine tract binding protein 3
8091656	0.59	0.0190799	2.84639	-2.9588	0.612825	METTL15	methyltransferase like 15
7902308	0.59	0.0190963	2.84587	-2.9595	0.496768	FPGT-TNNI3K///FPGT	FPGT-TNNI3K readthrough///fucose-1-phosphate guanylyltransferase
8096615	0.59	0.0191008	-2.84572	-2.9597	-0.369588
7928589	0.59	0.0191389	-2.84451	-2.9612	-0.44814	PPIF	peptidylprolyl isomerase F
8101357	0.59	0.0191447	2.84432	-2.9615	0.357129	RPS6P6	ribosomal protein S6 pseudogene
7910030	0.59	0.0192546	2.84083	-2.9659	0.34812	DNAH14	dynein axonemal heavy chain 14
8138592	0.59	0.0192549	-2.84082	-2.9659	-0.3753	TRA2A	transformer 2 alpha homolog
8030914	0.59	0.0193196	2.83877	-2.9685	0.261803	ZNF610	zinc finger protein 610
7925033	0.59	0.0193364	2.83823	-2.9692	0.369891	C1orf131	chromosome 1 open reading frame 131
8155864	0.59	0.0193791	2.83689	-2.9709	0.582202	RORB	RAR related orphan receptor B
8116929	0.59	0.0193792	2.83688	-2.9709	0.281689	RPL15	ribosomal protein L15
7934367	0.59	0.0194015	2.83618	-2.9718	0.261123	ANXA7	annexin A7
7973869	0.59	0.019418	2.83566	-2.9725	0.627771
7906662	0.59	0.0194619	2.83428	-2.9742	0.228857	UFC1	ubiquitin-fold modifier conjugating enzyme 1
7920193	0.59	0.0195391	2.83186	-2.9773	0.330262	LCE1C	late cornified envelope 1C
7934228	0.59	0.0195741	2.83077	-2.9787	0.414575	ASCC1	activating signal cointegrator 1 complex subunit 1
8012605	0.59	0.0195905	-2.83026	-2.9793	-0.662719	GAS7	growth arrest specific 7
8171013	0.59	0.0195914	2.83023	-2.9794	0.313616	VBP1	VHL binding protein 1
7905163	0.59	0.0196236	2.82923	-2.9807	0.327704	MRPS21	mitochondrial ribosomal protein S21
8074701	0.59	0.0196731	2.82769	-2.9826	0.501841	SLC7A4	solute carrier family 7 member 4
8088526	0.59	0.01968	2.82747	-2.9829	0.339776	THOC7	THO complex 7
7933733	0.59	0.0197179	2.8263	-2.9844	0.769047	FAM13C	family with sequence similarity 13 member C
7967493	0.59	0.0197344	-2.82579	-2.985	-0.36393	NCOR2	nuclear receptor corepressor 2
8074730	0.59	0.0197454	-2.82545	-2.9855	-0.248761	BCRP2///BCR	breakpoint cluster region pseudogene 2///BCR, RhoGEF and GTPase activating protein
7942774	0.59	0.0197745	2.82455	-2.9866	0.457629	AQP11	aquaporin 11
8032576	0.59	0.019794	-2.82395	-2.9874	-0.279904	AES	amino-terminal enhancer of split
8022625	0.59	0.0197945	2.82393	-2.9874	0.292639	SS18	SS18, nBAF chromatin remodeling complex subunit
8148978	0.59	0.0198292	-2.82286	-2.9888	-0.344217	ERICH1	glutamate rich 1
8048864	0.59	0.0199283	-2.81982	-2.9926	-1.33454	CCL20	C-C motif chemokine ligand 20
7985482	0.59	0.0199856	-2.81807	-2.9949	-0.228103	WHAMM	WAS protein homolog associated with actin, golgi membranes and microtubules
8005785	0.59	0.0200063	-2.81743	-2.9957	-0.265611	KSR1	kinase suppressor of ras 1
8096533	0.59	0.0200725	2.81542	-2.9983	0.275718
8156199	0.59	0.020076	2.81531	-2.9984	0.568933	DAPK1	death associated protein kinase 1
7903719	0.59	0.0200787	-2.81523	-2.9985	-0.638947	AMPD2	adenosine monophosphate deaminase 2
8017671	0.59	0.0200863	-2.815	-2.9988	-0.343328	LOC146880	Rho GTPase activating protein 27 pseudogene
8168107	0.59	0.020113	-2.81419	-2.9998	-0.269535	AWAT1	acyl-CoA wax alcohol acyltransferase 1
8162492	0.59	0.0201801	-2.81216	-3.0024	-0.202739	FBP2	fructose-bisphosphatase 2
8057689	0.59	0.0201884	2.8119	-3.0027	0.383209	OSGEPL1	O-sialoglycoprotein endopeptidase-like 1
7990033	0.59	0.020198	-2.81161	-3.0031	-0.45231	TLE3	transducin like enhancer of split 3
8008598	0.59	0.0202219	2.81089	-3.004	0.316512	PCTP	phosphatidylcholine transfer protein
7899016	0.59	0.0202466	2.81015	-3.005	0.282506	SDHD	succinate dehydrogenase complex subunit D
8027354	0.59	0.0202591	2.80977	-3.0055	0.389416	RPSAP58	ribosomal protein SA pseudogene 58
8013985	0.59	0.0203467	2.80714	-3.0088	0.532475
8077042	0.59	0.0203616	-2.80669	-3.0094	-0.252413	SBF1	SET binding factor 1
8007108	0.59	0.0203876	2.80591	-3.0104	0.475137	TMEM99	transmembrane protein 99
8015232	0.59	0.0203957	-2.80567	-3.0107	-0.300224	KRTAP4-5	keratin associated protein 4-5
8057045	0.59	0.0203998	2.80555	-3.0108	0.352546	FKBP7	FK506 binding protein 7
7931168	0.59	0.0204204	2.80493	-3.0116	0.373739	ACADSB	acyl-CoA dehydrogenase, short/branched chain
8117330	0.59	0.0204237	2.80483	-3.0118	0.659045	HIST1H3A	histone cluster 1, H3a
8109938	0.59	0.0204725	2.80337	-3.0136	0.363563	RANBP17	RAN binding protein 17
8134435	0.59	0.0204789	-2.80318	-3.0139	-0.356679	LMTK2	lemur tyrosine kinase 2
8051777	0.59	0.0204926	2.80277	-3.0144	0.253165	COX7A2L	cytochrome c oxidase subunit 7A2 like
8017039	0.59	0.0205144	2.80213	-3.0152	0.375609	2021-09-04	septin 4
7918255	0.59	0.0205173	2.80204	-3.0153	0.318314	CLCC1	chloride channel CLIC like 1
7946365	0.59	0.0205466	2.80117	-3.0164	0.414999	STK33	serine/threonine kinase 33
8105852	0.59	0.0205758	2.8003	-3.0175	0.36412	MRPS36	mitochondrial ribosomal protein S36
7950597	0.59	0.020596	2.79971	-3.0183	0.328193	CLNS1A	chloride nucleotide-sensitive channel 1A
8095043	0.59	0.0206006	2.79957	-3.0185	0.370798	RASL11B///RASL11B	RAS like family 11 member B///RAS like family 11 member B
7960771	0.59	0.0206174	-2.79907	-3.0191	-0.256931	CD163L1	CD163 molecule like 1
8159127	0.59	0.020644	-2.79828	-3.0201	-0.382705	RXRA	retinoid X receptor alpha
8147344	0.59	0.02065	-2.79811	-3.0203	-0.308796	PDP1	pyruvate dehyrogenase phosphatase catalytic subunit 1
8002760	0.59	0.0206604	2.7978	-3.0207	0.365742
8127756	0.59	0.0206847	2.79708	-3.0216	0.366852	LCA5	LCA5, lebercilin
8173059	0.59	0.0207407	2.79543	-3.0237	0.676855	WNK3	WNK lysine deficient protein kinase 3
8026915	0.59	0.0207513	-2.79512	-3.0241	-0.243248	ARRDC2	arrestin domain containing 2
8053882	0.59	0.0207524	-2.79509	-3.0242	-0.568571	DUSP2	dual specificity phosphatase 2
8059211	0.59	0.0207542	-2.79504	-3.0242	-0.238292	MIR153-1	microRNA 153-1
8169115	0.59	0.020835	2.79266	-3.0273	0.262412	NRK	Nik related kinase
8137942	0.59	0.0208723	-2.79157	-3.0287	-0.394934	TNRC18	trinucleotide repeat containing 18
8010778	0.59	0.0209026	-2.79069	-3.0298	-0.594055
8002303	0.59	0.0209029	2.79068	-3.0298	0.562337	NQO1	NAD(P)H quinone dehydrogenase 1
8070257	0.59	0.02091	2.79047	-3.0301	0.398153	PIGP	phosphatidylinositol glycan anchor biosynthesis class P
8134030	0.59	0.0209307	2.78987	-3.0308	0.337137	STEAP1	six transmembrane epithelial antigen of the prostate 1
8092358	0.59	0.0209841	2.78831	-3.0328	0.33234	MCF2L2	MCF.2 cell line derived transforming sequence-like 2
8139885	0.59	0.0209917	-2.78809	-3.0331	-0.257074
8178977	0.59	0.021015	-2.78742	-3.034	-0.416854	TAPBP	TAP binding protein (tapasin)
8046380	0.59	0.0210576	2.78618	-3.0355	0.484729	ITGA6	integrin subunit alpha 6
7924119	0.59	0.0210625	2.78604	-3.0357	0.359421	INTS7	integrator complex subunit 7
8029829	0.59	0.0210938	-2.78513	-3.0369	-0.34401	LOC400707	uncharacterized LOC400707
8053741	0.59	0.0211264	2.78419	-3.0381	0.628704	ANKRD20A8P///ANKRD20A4///ANKRD20A2///ANKRD20A3///ANKRD20A5P///ANKRD20A1	ankyrin repeat domain 20 family member A8, pseudogene///ankyrin repeat domain 20 family member A4///ankyrin repeat domain 20 family member A2///ankyrin repeat domain 20 family member A3///ankyrin repeat domain 20 family member A5, pseudogene///ankyrin repeat domain 20 family member A1
7980140	0.59	0.021136	2.78392	-3.0384	0.255321
8148985	0.59	0.0212155	-2.78163	-3.0414	-0.256713	ERICH1	glutamate rich 1
7923582	0.59	0.0212627	2.78027	-3.0431	0.568798
8165773	0.59	0.0212666	-2.78016	-3.0432	-0.306708	AKAP17A///ASMT	A-kinase anchoring protein 17A///acetylserotonin O-methyltransferase
8176342	0.59	0.0212666	-2.78016	-3.0432	-0.306708	AKAP17A///ASMT	A-kinase anchoring protein 17A///acetylserotonin O-methyltransferase
7924895	0.59	0.0212802	2.77977	-3.0437	0.861261
8069910	0.59	0.0212919	-2.77943	-3.0442	-0.241775	SCAF4	SR-related CTD associated factor 4
7968270	0.59	0.0213105	2.7789	-3.0448	0.370698	ATP5EP2	ATP synthase, H+ transporting, mitochondrial F1 complex, epsilon subunit pseudogene 2
8147221	0.59	0.0213303	2.77833	-3.0456	0.485357	OSGIN2	oxidative stress induced growth inhibitor family member 2
8103005	0.59	0.0213397	2.77807	-3.0459	0.247121	ANAPC10	anaphase promoting complex subunit 10
8158568	0.59	0.0213545	-2.77764	-3.0464	-0.268709	USP20	ubiquitin specific peptidase 20
8146268	0.59	0.0213641	2.77737	-3.0468	0.328006	FNTA	farnesyltransferase, CAAX box, alpha
7918345	0.59	0.0213794	2.77693	-3.0474	0.328149	PSMA5	proteasome subunit alpha 5
8010512	0.59	0.021398	-2.7764	-3.048	-0.30568	RPTOR	regulatory associated protein of MTOR complex 1
8029465	0.59	0.0214008	-2.77632	-3.0481	-0.48559	BCL3	B-cell CLL/lymphoma 3
8162462	0.59	0.0214564	-2.77474	-3.0501	-0.283087	C9orf129///FAM120A	chromosome 9 open reading frame 129///family with sequence similarity 120A
7907171	0.59	0.0214862	2.77389	-3.0512	0.293244	BLZF1	basic leucine zipper nuclear factor 1
8000003	0.59	0.0214978	2.77356	-3.0517	0.308935	THUMPD1	THUMP domain containing 1
7970840	0.59	0.0215096	2.77323	-3.0521	0.300876
8039771	0.59	0.0215328	2.77257	-3.0529	0.297703	ZNF132	zinc finger protein 132
8043900	0.59	0.0215348	2.77251	-3.053	0.351648
8006762	0.59	0.0215403	2.77236	-3.0532	0.411325	MRPL45	mitochondrial ribosomal protein L45
8088384	0.59	0.0215406	2.77235	-3.0532	0.333436	PDHB	pyruvate dehydrogenase (lipoamide) beta
7947934	0.59	0.0215428	2.77229	-3.0533	0.418155	MTCH2	mitochondrial carrier 2
8013319	0.59	0.0215516	-2.77204	-3.0536	-0.302206	GRAP	GRB2-related adaptor protein
8086352	0.59	0.0215955	2.7708	-3.0552	0.479697	ULK4	unc-51 like kinase 4
7930139	0.59	0.0216154	-2.77024	-3.0559	-0.573468	TRIM8	tripartite motif containing 8
8180166	0.59	0.0216378	-2.7696	-3.0567	-0.39524	TAPBP	TAP binding protein (tapasin)
8009913	0.59	0.0216592	-2.769	-3.0575	-0.347084	MYO15B	myosin XVB
8061075	0.59	0.021697	2.76794	-3.0588	0.257287	SNRPB2	small nuclear ribonucleoprotein polypeptide B2
8060030	0.59	0.0217176	-2.76736	-3.0596	-0.214868	HDAC4	histone deacetylase 4
7960320	0.59	0.0217426	2.76666	-3.0605	0.43102	DCP1B	decapping mRNA 1B
8097513	0.59	0.0217613	2.76614	-3.0611	0.330979	MGST2	microsomal glutathione S-transferase 2
8008644	0.59	0.021765	2.76603	-3.0613	0.566622
8154670	0.59	0.0217934	2.76524	-3.0623	0.438078	IFT74	intraflagellar transport 74
8070083	0.59	0.021796	2.76516	-3.0624	0.275805	TMEM50B	transmembrane protein 50B
8030982	0.59	0.0218173	2.76457	-3.0631	0.300038	ZNF761///ZNF525///ZNF320///ZNF813///ZNF845///ZNF765///ZNF468///ZNF83///ZNF701///ZNF28	zinc finger protein 761///zinc finger protein 525///zinc finger protein 320///zinc finger protein 813///zinc finger protein 845///zinc finger protein 765///zinc finger protein 468///zinc finger protein 83///zinc finger protein 701///zinc finger protein 28
8156848	0.59	0.0218324	-2.76415	-3.0637	-1.0646	NR4A3	nuclear receptor subfamily 4 group A member 3
8105878	0.59	0.0218336	2.76411	-3.0637	0.292108	RAD17	RAD17 checkpoint clamp loader component
8032037	0.59	0.021843	2.76385	-3.0641	0.253166	SHC2	SHC adaptor protein 2
8108163	0.59	0.0218511	2.76363	-3.0643	0.327651	C5orf24	chromosome 5 open reading frame 24
8042737	0.59	0.0218615	2.76334	-3.0647	0.254614	ALMS1	ALMS1, centrosome and basal body associated protein
8133331	0.59	0.021895	-2.7624	-3.0659	-0.428505	POM121C///POM121	POM121 transmembrane nucleoporin C///POM121 transmembrane nucleoporin
7971077	0.59	0.0219047	2.76213	-3.0663	0.936971	POSTN	periostin
8108401	0.59	0.0219375	2.76122	-3.0674	0.4116
7928531	0.59	0.0219503	2.76086	-3.0679	0.264942	ZNF503-AS2	ZNF503 antisense RNA 2
8062211	0.59	0.0219785	2.76008	-3.0689	0.435509	RPF2	ribosome production factor 2 homolog
8082905	0.59	0.0219927	2.75969	-3.0694	0.273038	SLC35G2	solute carrier family 35 member G2
7973702	0.59	0.0219994	-2.7595	-3.0696	-0.249978	LTB4R2///LTB4R	leukotriene B4 receptor 2///leukotriene B4 receptor
7921621	0.59	0.022007	-2.75929	-3.0699	-0.529726
8015607	0.59	0.022018	-2.75899	-3.0703	-0.296235	STAT3	signal transducer and activator of transcription 3
7975457	0.59	0.0220479	-2.75816	-3.0713	-0.536836
7956301	0.59	0.0220599	-2.75783	-3.0718	-0.67633	LRP1	LDL receptor related protein 1
8039353	0.59	0.0220646	2.7577	-3.0719	0.770742	TNNI3	troponin I3, cardiac type
8062557	0.59	0.0220677	-2.75761	-3.072	-0.442617	PPP1R16B	protein phosphatase 1 regulatory subunit 16B
7948574	0.59	0.0220681	-2.7576	-3.072	-0.328612	CPSF7	cleavage and polyadenylation specific factor 7
8144279	0.59	0.0220705	-2.75753	-3.0721	-0.247121	CLN8	ceroid-lipofuscinosis, neuronal 8
8019149	0.59	0.0222105	-2.75368	-3.0771	-0.299428	SLC38A10	solute carrier family 38 member 10
8151436	0.59	0.0222417	2.75283	-3.0781	0.364752	PEX2	peroxisomal biogenesis factor 2
8092765	0.59	0.022249	-2.75262	-3.0784	-0.416356	MB21D2	Mab-21 domain containing 2
8041561	0.59	0.0222591	2.75235	-3.0788	0.52371	MORN2	MORN repeat containing 2
8158671	0.59	0.0222904	2.75149	-3.0799	0.417519	ASS1	argininosuccinate synthase 1
8075728	0.59	0.0223066	-2.75105	-3.0804	-0.606055	MYH9	myosin, heavy chain 9, non-muscle
7991399	0.59	0.0223238	-2.75058	-3.081	-0.337396
7980908	0.59	0.0223261	2.75052	-3.0811	0.429404	FBLN5	fibulin 5
8081503	0.59	0.0223505	2.74985	-3.0819	0.296986	DZIP3	DAZ interacting zinc finger protein 3
7963206	0.59	0.0223655	-2.74944	-3.0825	-0.56264
7930703	0.59	0.0223764	2.74915	-3.0829	0.39005	TRUB1	TruB pseudouridine synthase family member 1
7972044	0.59	0.0223842	2.74893	-3.0831	0.335796	COMMD6	COMM domain containing 6
8142431	0.59	0.022395	2.74864	-3.0835	0.393386	LINC00998	long intergenic non-protein coding RNA 998
7905099	0.59	0.022426	2.7478	-3.0846	0.296466	VPS45	vacuolar protein sorting 45 homolog
7920642	0.59	0.0224839	-2.74623	-3.0866	-0.340631	MUC1	mucin 1, cell surface associated
8134552	0.59	0.0224882	-2.74611	-3.0867	-0.417699	ARPC1B	actin related protein 2/3 complex subunit 1B
8171921	0.59	0.0224994	2.74581	-3.0871	0.280921	DMD	dystrophin
8177834	0.59	0.022521	2.74522	-3.0879	0.278372	ATAT1	alpha tubulin acetyltransferase 1
8115666	0.59	0.0225723	2.74383	-3.0896	0.286349	NUDCD2	NudC domain containing 2
8117018	0.59	0.0226048	-2.74296	-3.0908	-1.08059
7950683	0.59	0.0226263	2.74238	-3.0915	0.33892	NARS2	asparaginyl-tRNA synthetase 2, mitochondrial (putative)
7975203	0.59	0.0226304	2.74227	-3.0916	0.354866	MPP5	membrane palmitoylated protein 5
8141342	0.59	0.022703	2.74032	-3.0941	0.87897	CYP3A7-CYP3A51P///CYP3A7	CYP3A7-CYP3A51P readthrough///cytochrome P450 family 3 subfamily A member 7
8171136	0.59	0.0227071	-2.74021	-3.0943	-1.03494	P2RY8	purinergic receptor P2Y8
8177026	0.59	0.0227071	-2.74021	-3.0943	-1.03494	P2RY8	purinergic receptor P2Y8
7919146	0.59	0.0227176	2.73992	-3.0946	0.375134	LOC102725104///ANKRD20A12P///ANKRD20A8P	putative ankyrin repeat domain-containing protein 20A12 pseudogene///ankyrin repeat domain 20 family member A12, pseudogene///ankyrin repeat domain 20 family member A8, pseudogene
8165700	0.59	0.0227396	2.73933	-3.0954	0.306252
8083792	0.59	0.0227441	2.73921	-3.0956	0.243206
7961960	0.59	0.0227493	-2.73907	-3.0957	-0.48879
8044878	0.59	0.0227522	2.739	-3.0958	0.212993
8030999	0.59	0.0227697	-2.73853	-3.0964	-0.439265	ZNF331	zinc finger protein 331
8041867	0.59	0.0227957	2.73783	-3.0973	0.520665	MSH2	mutS homolog 2
8081945	0.59	0.0228041	2.73761	-3.0976	0.301122	NDUFB4	NADH:ubiquinone oxidoreductase subunit B4
8093314	0.59	0.0228041	2.73761	-3.0976	0.301122	NDUFB4	NADH:ubiquinone oxidoreductase subunit B4
8035842	0.59	0.022811	2.73742	-3.0978	0.404948	ZNF91	zinc finger protein 91
8025964	0.59	0.0228389	2.73668	-3.0988	0.28672	ZNF439	zinc finger protein 439
7899829	0.59	0.0228401	2.73665	-3.0988	0.293762	S100PBP	S100P binding protein
8155268	0.59	0.0228727	2.73578	-3.0999	0.335689	POLR1E	RNA polymerase I subunit E
8005659	0.59	0.0228814	2.73555	-3.1002	0.321594	LOC100131943	uncharacterized LOC100131943
8017736	0.59	0.0228824	2.73552	-3.1003	0.366986	CEP112	centrosomal protein 112
8162438	0.59	0.0228827	-2.73551	-3.1003	-0.302583	BICD2	BICD cargo adaptor 2
7929247	0.59	0.0228879	2.73537	-3.1005	0.206242	2021-03-05	membrane associated ring-CH-type finger 5
8096777	0.59	0.0228898	2.73532	-3.1005	0.484918
8076836	0.59	0.0228936	-2.73522	-3.1007	-0.238873	BRD1	bromodomain containing 1
8171653	0.59	0.0229081	2.73484	-3.1011	0.361644	MAP3K15	mitogen-activated protein kinase kinase kinase 15
8121043	0.59	0.0229415	2.73395	-3.1023	0.37675	ORC3	origin recognition complex subunit 3
8008711	0.59	0.0229664	-2.73329	-3.1031	-0.253619	OR4D1	olfactory receptor family 4 subfamily D member 1
8110486	0.59	0.0229995	2.73241	-3.1043	0.298023	ZNF879	zinc finger protein 879
7970428	0.59	0.0230353	2.73146	-3.1055	0.308908	ZMYM5	zinc finger MYM-type containing 5
7999360	0.59	0.0230563	2.73091	-3.1062	0.282337	RPL21P28///RPL21P19///RPL21	ribosomal protein L21 pseudogene 28///ribosomal protein L21 pseudogene 19///ribosomal protein L21
8141317	0.59	0.0230566	2.7309	-3.1062	0.881468	CYP3A4///CYP3A4	cytochrome P450 family 3 subfamily A member 4///cytochrome P450 family 3 subfamily A member 4
7948879	0.59	0.0230593	-2.73083	-3.1063	-0.531556
7981982	0.59	0.0230659	2.73065	-3.1065	0.306145	SNORD116-22///SNORD116-21///SNORD116-20///SNORD116-18///SNORD116-17///SNORD116-16///SNORD116-15///SNORD116-14///SNORD116-19///SNRPN	small nucleolar RNA, C/D box 116-22///small nucleolar RNA, C/D box 116-21///small nucleolar RNA, C/D box 116-20///small nucleolar RNA, C/D box 116-18///small nucleolar RNA, C/D box 116-17///small nucleolar RNA, C/D box 116-16///small nucleolar RNA, C/D box 116-15///small nucleolar RNA, C/D box 116-14///small nucleolar RNA, C/D box 116-19///small nuclear ribonucleoprotein polypeptide N
7981986	0.59	0.0230659	2.73065	-3.1065	0.306145	SNORD116-22///SNORD116-21///SNORD116-20///SNORD116-18///SNORD116-17///SNORD116-16///SNORD116-15///SNORD116-14///SNORD116-19///SNRPN	small nucleolar RNA, C/D box 116-22///small nucleolar RNA, C/D box 116-21///small nucleolar RNA, C/D box 116-20///small nucleolar RNA, C/D box 116-18///small nucleolar RNA, C/D box 116-17///small nucleolar RNA, C/D box 116-16///small nucleolar RNA, C/D box 116-15///small nucleolar RNA, C/D box 116-14///small nucleolar RNA, C/D box 116-19///small nuclear ribonucleoprotein polypeptide N
8158783	0.59	0.0230933	-2.72993	-3.1074	-0.272514	NUP214	nucleoporin 214
7999120	0.59	0.0231222	-2.72917	-3.1084	-0.377199	CORO7-PAM16///CORO7	CORO7-PAM16 readthrough///coronin 7
8039820	0.59	0.0231299	-2.72897	-3.1087	-0.315381	KIR2DS2///KIR3DL3///KIR2DL5A///KIR3DS1///KIR3DL2///KIR3DL1///KIR2DS4///KIR2DS1///KIR2DL3///KIR2DL2///KIR2DL1///KIR3DS1///KIR3DL2///KIR3DL1///KIR2DS5///KIR2DS3	killer cell immunoglobulin like receptor, two Ig domains and short cytoplasmic tail 2///killer cell immunoglobulin like receptor, three Ig domains and long cytoplasmic tail 3///killer cell immunoglobulin like receptor, two Ig domains and long cytoplasmic tail 5A///killer cell immunoglobulin like receptor, three Ig domains and short cytoplasmic tail 1///killer cell immunoglobulin like receptor, th…
8116484	0.59	0.0231412	-2.72867	-3.109	-0.39093	MGAT1	mannosyl (alpha-1,3-)-glycoprotein beta-1,2-N-acetylglucosaminyltransferase
7986092	0.59	0.0231502	-2.72843	-3.1093	-0.37613	FURIN	furin, paired basic amino acid cleaving enzyme
8060734	0.59	0.0231583	-2.72822	-3.1096	-0.365787	MIR103A2	microRNA 103a-2
7954697	0.59	0.0231615	2.72813	-3.1097	0.287702
8025199	0.59	0.0231719	-2.72786	-3.1101	-0.404539	PNPLA6	patatin like phospholipase domain containing 6
7911178	0.59	0.0232081	-2.72691	-3.1113	-1.62093	NLRP3	NLR family pyrin domain containing 3
7932584	0.59	0.0232523	2.72575	-3.1128	0.381078	PRTFDC1	phosphoribosyl transferase domain containing 1
7971417	0.59	0.0232634	-2.72546	-3.1131	-0.260839
7974366	0.59	0.0232959	-2.72461	-3.1142	-0.791888	PTGER2	prostaglandin E receptor 2
7899813	0.59	0.0233103	2.72423	-3.1147	0.236015	RBBP4	RB binding protein 4, chromatin remodeling factor
8161520	0.59	0.0233695	2.72269	-3.1167	0.406684	PGM5P2///PGM5	phosphoglucomutase 5 pseudogene 2///phosphoglucomutase 5
8168873	0.59	0.0234224	2.72131	-3.1185	0.386707	ARMCX6	armadillo repeat containing, X-linked 6
8043504	0.59	0.0234375	-2.72092	-3.119	-0.462382	MAL	mal, T-cell differentiation protein
8140942	0.59	0.0234437	-2.72076	-3.1192	-0.439444	LOC100421561///FAM133CP///FAM133DP///FAM133B	family with sequence similarity 133 member B pseudogene///family with sequence similarity 133, member A pseudogene///family with sequence similarity 133, member A pseudogene///family with sequence similarity 133 member B
8040036	0.59	0.0234676	2.72014	-3.12	0.333067	RPS7	ribosomal protein S7
8164314	0.59	0.023483	-2.71974	-3.1205	-0.214987	ST6GALNAC4	ST6 N-acetylgalactosaminide alpha-2,6-sialyltransferase 4
8112180	0.59	0.0234904	2.71955	-3.1207	0.241379
8148276	0.59	0.023514	2.71893	-3.1215	0.30311	ZNF572	zinc finger protein 572
7952116	0.59	0.0235183	-2.71882	-3.1216	-0.435825	BCL9L	B-cell CLL/lymphoma 9-like
8151929	0.59	0.023539	2.71829	-3.1223	0.60376
7972217	0.59	0.0235604	-2.71774	-3.123	-0.757512	SPRY2	sprouty RTK signaling antagonist 2
8117965	0.59	0.0235878	2.71703	-3.1239	0.277164	ATAT1	alpha tubulin acetyltransferase 1
8179149	0.59	0.0235878	2.71703	-3.1239	0.277164	ATAT1	alpha tubulin acetyltransferase 1
8030831	0.59	0.023648	2.71548	-3.1259	0.52948	ZNF175	zinc finger protein 175
7905881	0.59	0.0236624	-2.7151	-3.1264	-0.323346	ADAM15	ADAM metallopeptidase domain 15
8058390	0.59	0.023696	-2.71424	-3.1275	-0.53435	RAPH1	Ras association (RalGDS/AF-6) and pleckstrin homology domains 1
7942771	0.59	0.0237016	2.71409	-3.1277	1.15734	LOC646029///LOC646029	uncharacterized LOC646029///uncharacterized LOC646029
8064208	0.59	0.0237042	-2.71403	-3.1278	-0.248923	DNAJC5	DnaJ heat shock protein family (Hsp40) member C5
8013525	0.59	0.023706	2.71398	-3.1278	0.282909
7981958	0.59	0.0237175	2.71369	-3.1282	0.463606	SNORD116-9///SNORD116-7///SNORD116-5///SNORD116-3	small nucleolar RNA, C/D box 116-9///small nucleolar RNA, C/D box 116-7///small nucleolar RNA, C/D box 116-5///small nucleolar RNA, C/D box 116-3
7981962	0.59	0.0237175	2.71369	-3.1282	0.463606	SNORD116-9///SNORD116-7///SNORD116-5///SNORD116-3	small nucleolar RNA, C/D box 116-9///small nucleolar RNA, C/D box 116-7///small nucleolar RNA, C/D box 116-5///small nucleolar RNA, C/D box 116-3
7942679	0.59	0.0237596	2.71261	-3.1296	0.285912	ACER3	alkaline ceramidase 3
7953943	0.59	0.0237626	-2.71253	-3.1297	-0.429083	GABARAPL1	GABA type A receptor associated protein like 1
8099362	0.59	0.0237809	-2.71206	-3.1303	-0.539699
7960150	0.59	0.0237834	2.712	-3.1304	0.366881	ZNF140	zinc finger protein 140
7999718	0.59	0.0237916	2.71179	-3.1307	0.300536	FOPNL	FGFR1OP N-terminal like
8104725	0.59	0.0238247	2.71094	-3.1317	0.327045
7981335	0.59	0.0238308	2.71079	-3.1319	0.305476	HSP90AA1	heat shock protein 90 alpha family class A member 1
8148317	0.59	0.0238354	-2.71067	-3.1321	-0.582416	MYC	v-myc avian myelocytomatosis viral oncogene homolog
8013858	0.59	0.0238492	2.71032	-3.1325	0.35399
8068633	0.59	0.023879	2.70956	-3.1335	0.283489	B3GALT5	beta-1,3-galactosyltransferase 5
8114938	0.591	0.0239311	2.70823	-3.1352	0.488086	JAKMIP2	janus kinase and microtubule interacting protein 2
8143270	0.592	0.0240156	2.70608	-3.138	0.322852	ZC3HAV1L	zinc finger CCCH-type containing, antiviral 1 like
8007023	0.592	0.0240326	-2.70565	-3.1385	-0.578318	MSL1	male specific lethal 1 homolog
7922462	0.592	0.0240464	2.7053	-3.139	0.364435	MRPS14	mitochondrial ribosomal protein S14
7933139	0.592	0.0240822	2.70439	-3.1401	0.351683	ZNF33B	zinc finger protein 33B
7990092	0.592	0.0241359	2.70304	-3.1419	0.303355	MYO9A	myosin IXA
8131705	0.592	0.0241546	2.70257	-3.1425	0.2881	RPL23P8	ribosomal protein L23 pseudogene 8
8121144	0.592	0.0241808	2.70191	-3.1433	0.404497	MANEA	mannosidase endo-alpha
8142110	0.592	0.0241829	2.70186	-3.1434	0.283277	SYPL1	synaptophysin like 1
8147057	0.592	0.0242236	2.70083	-3.1447	0.227438	CHMP4C	charged multivesicular body protein 4C
8028200	0.592	0.0242299	2.70067	-3.1449	0.331767	ZNF567	zinc finger protein 567
7984779	0.592	0.0242414	-2.70038	-3.1453	-0.240128	PML	promyelocytic leukemia
8039010	0.592	0.0242487	2.7002	-3.1455	0.395598	ZNF761///ZNF525///ZNF320///ZNF813///ZNF845///ZNF765///ZNF83///ZNF701///ZNF28	zinc finger protein 761///zinc finger protein 525///zinc finger protein 320///zinc finger protein 813///zinc finger protein 845///zinc finger protein 765///zinc finger protein 83///zinc finger protein 701///zinc finger protein 28
8007043	0.592	0.024277	-2.69949	-3.1464	-0.226349	RAPGEFL1///RAPGEFL1	Rap guanine nucleotide exchange factor like 1///Rap guanine nucleotide exchange factor like 1
7965357	0.592	0.0242921	-2.69911	-3.1469	-0.29776	POC1B-GALNT4///GALNT4	POC1B-GALNT4 readthrough///polypeptide N-acetylgalactosaminyltransferase 4
8051993	0.592	0.0242937	2.69907	-3.1469	0.599734	PIGF	phosphatidylinositol glycan anchor biosynthesis class F
7943387	0.592	0.0243325	2.6981	-3.1482	0.435737	C11orf70	chromosome 11 open reading frame 70
8023646	0.592	0.0243369	-2.69799	-3.1483	-0.523803	BCL2	BCL2, apoptosis regulator
7961798	0.592	0.0243487	2.6977	-3.1487	0.294092	SOX5	SRY-box 5
7937900	0.592	0.0243625	-2.69735	-3.1491	-0.314713	STIM1	stromal interaction molecule 1
8027352	0.592	0.0243767	2.697	-3.1496	0.261167	ZNF730///ZNF728///ZNF676///ZNF430///ZNF208///ZNF99///ZNF85///ZNF43	zinc finger protein 730///zinc finger protein 728///zinc finger protein 676///zinc finger protein 430///zinc finger protein 208///zinc finger protein 99///zinc finger protein 85///zinc finger protein 43
8173671	0.592	0.0243985	-2.69645	-3.1503	-0.283383
8026564	0.592	0.0244759	-2.69452	-3.1528	-0.463148	KLF2	Kruppel like factor 2
7931097	0.592	0.0244869	2.69425	-3.1531	0.585504	HTRA1	HtrA serine peptidase 1
8098745	0.592	0.0245026	2.69386	-3.1536	0.249024	ZNF732	zinc finger protein 732
8089062	0.592	0.0245027	2.69386	-3.1536	0.282506	CLDND1	claudin domain containing 1
8046340	0.592	0.024518	2.69348	-3.1541	0.332973	DYNC1I2	dynein cytoplasmic 1 intermediate chain 2
7990879	0.592	0.024542	2.69288	-3.1549	0.257535	EFL1	elongation factor like GTPase 1
8015031	0.592	0.0245677	-2.69224	-3.1557	-0.975358	CCR7	C-C motif chemokine receptor 7
8104201	0.592	0.0245903	-2.69168	-3.1564	-0.234254	EXOC3	exocyst complex component 3
8052803	0.592	0.0246115	-2.69116	-3.1571	-0.405511	AAK1	AP2 associated kinase 1
8140297	0.592	0.0246215	-2.69091	-3.1574	-0.452297	POM121C///POMZP3///POM121	POM121 transmembrane nucleoporin C///POM121 and ZP3 fusion///POM121 transmembrane nucleoporin
7948493	0.592	0.0246297	-2.69071	-3.1576	-0.573259	SLC15A3	solute carrier family 15 member 3
8164607	0.592	0.0247281	-2.68828	-3.1608	-0.467736	FNBP1	formin binding protein 1
8141066	0.592	0.0247287	2.68827	-3.1608	0.237836	PON3	paraoxonase 3
8085412	0.592	0.0247385	-2.68803	-3.1611	-0.746439	IQSEC1	IQ motif and Sec7 domain 1
8001402	0.592	0.0247547	2.68763	-3.1616	0.22713
8111960	0.592	0.0247896	2.68677	-3.1627	0.243347	C5orf34	chromosome 5 open reading frame 34
8125360	0.592	0.0247966	-2.6866	-3.1629	-0.310173	PBX2///PBX2P1	PBX homeobox 2///PBX homeobox 2 pseudogene 1
8030299	0.592	0.0248061	2.68637	-3.1632	0.237635	CCDC155	coiled-coil domain containing 155
8168416	0.592	0.0248117	2.68623	-3.1634	0.347528	USMG5	up-regulated during skeletal muscle growth 5 homolog (mouse)
8147883	0.592	0.0248243	2.68592	-3.1638	0.337957	ENY2	ENY2, transcription and export complex 2 subunit
8055688	0.592	0.0248545	-2.68518	-3.1647	-0.97949	RND3	Rho family GTPase 3
8152668	0.592	0.0249023	2.68401	-3.1662	0.610507	ATAD2	ATPase family, AAA domain containing 2
8016139	0.592	0.0249385	2.68313	-3.1674	0.211753	KIF18B	kinesin family member 18B
7899023	0.592	0.0249522	-2.68279	-3.1678	-0.318385	LDLRAP1	low density lipoprotein receptor adaptor protein 1
7994985	0.592	0.0249791	-2.68214	-3.1686	-0.238851	SETD1A	SET domain containing 1A
8003605	0.592	0.0249911	-2.68184	-3.169	-0.390274
8107613	0.592	0.0249932	2.68179	-3.1691	0.486449	SNX2	sorting nexin 2
8174379	0.592	0.0250254	2.68101	-3.1701	0.301762	PSMD10	proteasome 26S subunit, non-ATPase 10
7999326	0.592	0.0250292	-2.68092	-3.1702	-0.305151	USP7	ubiquitin specific peptidase 7
8028016	0.592	0.0250321	-2.68085	-3.1703	-0.241354	PROSER3	proline and serine rich 3
8174636	0.592	0.0250334	2.68082	-3.1703	0.319925	SUMO4///SUMO2	small ubiquitin-like modifier 4///small ubiquitin-like modifier 2
8007990	0.592	0.025054	-2.68032	-3.171	-0.894347
8099393	0.594	0.0251644	2.67764	-3.1744	0.707137
8017675	0.595	0.0252229	-2.67623	-3.1762	-0.511586	PLEKHM1P1///PLEKHM1	pleckstrin homology and RUN domain containing M1 pseudogene 1///pleckstrin homology and RUN domain containing M1
8075310	0.595	0.0252325	-2.67599	-3.1765	-0.829852	LIF	leukemia inhibitory factor
8151587	0.595	0.0252502	2.67557	-3.1771	0.362793	C8orf59	chromosome 8 open reading frame 59
8138466	0.595	0.0253214	-2.67385	-3.1793	-0.293217	MACC1	metastasis associated in colon cancer 1
8015884	0.595	0.025332	2.6736	-3.1796	0.229971	PPY	pancreatic polypeptide
7991034	0.595	0.0253324	2.67359	-3.1796	0.459983	HOMER2	homer scaffolding protein 2
7985166	0.595	0.0253628	2.67286	-3.1805	0.242295	IREB2	iron responsive element binding protein 2
8034420	0.595	0.0253921	-2.67216	-3.1814	-0.351985	MAN2B1	mannosidase alpha class 2B member 1
8114396	0.595	0.0253947	2.6721	-3.1815	0.305417	CDC23	cell division cycle 23
7935425	0.595	0.0254239	-2.6714	-3.1824	-0.635124	RRP12	ribosomal RNA processing 12 homolog
8152648	0.595	0.0254359	2.67111	-3.1828	0.220732	ZHX1-C8orf76///C8orf76	ZHX1-C8orf76 readthrough///chromosome 8 open reading frame 76
8114152	0.595	0.0254445	2.6709	-3.183	0.205412	SKP1	S-phase kinase-associated protein 1
7900710	0.595	0.0254775	-2.67012	-3.184	-0.202386	SZT2	seizure threshold 2 homolog (mouse)
8133360	0.595	0.0254782	-2.6701	-3.1841	-0.251812	CLDN4	claudin 4
7960411	0.595	0.025491	2.66979	-3.1845	0.355594	C12orf4	chromosome 12 open reading frame 4
8094154	0.595	0.025511	2.66932	-3.1851	0.362713
8151549	0.595	0.0255346	2.66875	-3.1858	0.370099	IMPA1	inositol monophosphatase 1
8065776	0.596	0.025622	-2.66667	-3.1885	-0.295746	NCOA6	nuclear receptor coactivator 6
7979400	0.596	0.0256386	2.66628	-3.189	0.218215	C14orf37	chromosome 14 open reading frame 37
7940660	0.596	0.0256936	2.66497	-3.1906	0.27722
8091279	0.596	0.0257246	2.66424	-3.1916	0.277786
7928855	0.596	0.025733	2.66404	-3.1918	0.607679	BMPR1A	bone morphogenetic protein receptor type 1A
8157446	0.596	0.0257373	-2.66394	-3.192	-1.03896	ORM1	orosomucoid 1
8054092	0.596	0.0257412	-2.66385	-3.1921	-0.341279	TMEM131	transmembrane protein 131
7913803	0.596	0.0257704	-2.66316	-3.193	-0.325285
8124446	0.597	0.0258423	2.66147	-3.1951	0.235201
8139879	0.598	0.025931	2.65938	-3.1978	0.379999
8110841	0.598	0.0259488	-2.65896	-3.1984	-0.345807	LPCAT1	lysophosphatidylcholine acyltransferase 1
8135931	0.598	0.0260115	-2.65749	-3.2002	-0.370918	LINC01000///LINC00266-1	long intergenic non-protein coding RNA 1000///long intergenic non-protein coding RNA 266-1
8026787	0.598	0.026014	-2.65743	-3.2003	-0.292056	FAM129C	family with sequence similarity 129 member C
8103622	0.598	0.0260187	2.65733	-3.2005	0.213672	CBR4	carbonyl reductase 4
7911600	0.598	0.0260309	-2.65704	-3.2008	-0.362125	NADK	NAD kinase
8015804	0.598	0.0260538	2.65651	-3.2015	0.403685
7989132	0.598	0.0260793	-2.65591	-3.2023	-0.192921	RFX7	regulatory factor X7
7985577	0.598	0.0260805	2.65588	-3.2023	0.221699	ZSCAN2	zinc finger and SCAN domain containing 2
8100478	0.598	0.026084	2.6558	-3.2024	0.338411	AASDH	aminoadipate-semialdehyde dehydrogenase
8128138	0.598	0.0260973	-2.65549	-3.2028	-0.228903	MDN1	midasin AAA ATPase 1
7966929	0.598	0.0261661	-2.65389	-3.2049	-0.244722	RAB35	RAB35, member RAS oncogene family
8116998	0.598	0.0261816	-2.65353	-3.2053	-0.450073	JARID2	jumonji and AT-rich interaction domain containing 2
8054217	0.598	0.0261924	2.65328	-3.2056	0.347813	TXNDC9	thioredoxin domain containing 9
8000001	0.598	0.0261926	2.65327	-3.2056	0.410887
7962246	0.598	0.0262145	2.65277	-3.2063	0.33635
7997332	0.598	0.026223	2.65257	-3.2066	0.326245	NUDT7	nudix hydrolase 7
8109426	0.598	0.0262656	-2.65158	-3.2078	-0.323317
8091037	0.598	0.0263372	-2.64992	-3.2099	-0.249604	PRR23A///PRR23B	proline rich 23A///proline rich 23B
8157638	0.598	0.0263481	2.64967	-3.2103	0.375972	MRRF	mitochondrial ribosome recycling factor
8138741	0.598	0.026375	-2.64905	-3.2111	-0.227593	HOXA6	homeobox A6
7918275	0.598	0.0263828	2.64887	-3.2113	0.355494	WDR47	WD repeat domain 47
7959314	0.598	0.0263976	-2.64853	-3.2117	-0.284054	SETD1B	SET domain containing 1B
8086330	0.598	0.0264124	-2.64819	-3.2122	-0.840142	CSRNP1	cysteine and serine rich nuclear protein 1
8149986	0.598	0.0264167	-2.64809	-3.2123	-0.242659	ZNF395	zinc finger protein 395
8058201	0.598	0.0264275	-2.64784	-3.2126	-0.265112
8038993	0.598	0.0264447	2.64745	-3.2131	0.437423	ZNF28	zinc finger protein 28
8113773	0.598	0.0265123	2.64589	-3.2151	0.524588	ALDH7A1	aldehyde dehydrogenase 7 family member A1
8033118	0.598	0.0265282	-2.64553	-3.2156	-0.311935	MLLT1	MLLT1, super elongation complex subunit
8085970	0.598	0.0265359	2.64535	-3.2158	0.270222
8085263	0.598	0.026546	2.64512	-3.2161	0.258655	EMC3	ER membrane protein complex subunit 3
7999440	0.598	0.0265679	2.64462	-3.2168	0.256885	PRM1	protamine 1
7961652	0.598	0.0265877	2.64417	-3.2173	0.220787
8176245	0.598	0.0266239	-2.64334	-3.2184	-0.346473	F8A3///F8A2///F8A1	coagulation factor VIII-associated 3///coagulation factor VIII-associated 2///coagulation factor VIII-associated 1
8129108	0.598	0.0266366	2.64305	-3.2188	0.383306	ZUFSP	zinc finger with UFM1 specific peptidase domain
7899073	0.598	0.0266484	-2.64278	-3.2191	-0.30552
8149762	0.598	0.0266527	-2.64268	-3.2192	-0.313806	TNFRSF10A	TNF receptor superfamily member 10a
8102232	0.599	0.0267054	-2.64148	-3.2208	-1.37142	LEF1	lymphoid enhancer binding factor 1
7948667	0.599	0.0267342	-2.64082	-3.2216	-0.513926	AHNAK	AHNAK nucleoprotein
7932885	0.599	0.0267601	2.64023	-3.2224	0.307829	ARHGAP12	Rho GTPase activating protein 12
8105229	0.599	0.026777	2.63985	-3.2229	0.394188	PELO///ITGA1	pelota homolog (Drosophila)///integrin subunit alpha 1
7917752	0.599	0.0267823	-2.63973	-3.223	-0.207803
8031076	0.599	0.026785	-2.63967	-3.2231	-0.258555	CACNG7	calcium voltage-gated channel auxiliary subunit gamma 7
8044584	0.599	0.0268146	-2.639	-3.224	-0.442959	PSD4	pleckstrin and Sec7 domain containing 4
7916112	0.599	0.0268284	2.63869	-3.2244	0.435012	RAB3B	RAB3B, member RAS oncogene family
8020090	0.599	0.0268868	2.63736	-3.2261	0.362041	TWSG1	twisted gastrulation BMP signaling modulator 1
8079950	0.601	0.0269795	-2.63527	-3.2288	-0.308342	GNAI2	G protein subunit alpha i2
8055645	0.601	0.0270074	2.63464	-3.2296	0.288171	ORC4	origin recognition complex subunit 4
8094848	0.601	0.0270457	2.63378	-3.2307	0.356641	SLC30A9	solute carrier family 30 member 9
8059339	0.601	0.0270601	2.63346	-3.2311	0.433943
8171493	0.601	0.0270808	2.63299	-3.2317	0.312963	CTPS2	CTP synthase 2
7963923	0.601	0.027104	2.63247	-3.2323	0.284525	SARNP	SAP domain containing ribonucleoprotein
8028624	0.601	0.0271154	-2.63221	-3.2327	-0.368018	SAMD4B	sterile alpha motif domain containing 4B
8013860	0.601	0.0271302	-2.63188	-3.2331	-0.22337	MYO18A///TIAF1	myosin XVIIIA///TGFB1-induced anti-apoptotic factor 1
7972682	0.601	0.0271727	2.63093	-3.2343	0.599389	KDELC1	KDEL motif containing 1
8080847	0.601	0.0272003	2.63031	-3.2351	0.543489	C3orf14	chromosome 3 open reading frame 14
7928543	0.601	0.0272737	-2.62867	-3.2372	-0.309026
7978114	0.601	0.0272945	2.62821	-3.2378	0.264931	EMC9	ER membrane protein complex subunit 9
8146423	0.601	0.0273221	2.62759	-3.2386	0.287232
7990054	0.601	0.0273493	2.62699	-3.2394	0.453277	UACA	uveal autoantigen with coiled-coil domains and ankyrin repeats
8136495	0.601	0.0273568	2.62682	-3.2396	0.465901	TTC26	tetratricopeptide repeat domain 26
7945371	0.601	0.0273718	2.62649	-3.24	0.281822	IFITM3	interferon induced transmembrane protein 3
8042601	0.601	0.0273878	2.62613	-3.2405	0.276691	ZNF638	zinc finger protein 638
8144036	0.601	0.0275116	2.62339	-3.244	0.377268	XRCC2	X-ray repair cross complementing 2
7962325	0.601	0.0275121	2.62338	-3.244	0.254365
8152079	0.601	0.0275241	-2.62311	-3.2444	-0.277621	PABPC1	poly(A) binding protein cytoplasmic 1
7905058	0.601	0.0275781	-2.62192	-3.2459	-0.433991	FAM231A///LOC388692	family with sequence similarity 231 member A///uncharacterized LOC388692
7897370	0.601	0.0276019	2.6214	-3.2466	0.299011	VAMP3	vesicle associated membrane protein 3
8116534	0.601	0.0276151	-2.62111	-3.2469	-0.302921	TRIM52	tripartite motif containing 52
8075924	0.601	0.0276228	-2.62094	-3.2471	-0.479491	MFNG	MFNG O-fucosylpeptide 3-beta-N-acetylglucosaminyltransferase
8102468	0.601	0.0276513	2.62031	-3.248	0.248927	PRSS12	protease, serine 12
7906305	0.601	0.0276569	2.62019	-3.2481	0.244758
7943605	0.601	0.0276595	2.62013	-3.2482	0.380471	ACAT1	acetyl-CoA acetyltransferase 1
8133275	0.601	0.0276648	-2.62001	-3.2483	-0.393465	POM121C///POM121///PMS2P3	POM121 transmembrane nucleoporin C///POM121 transmembrane nucleoporin///PMS1 homolog 2, mismatch repair system component pseudogene 3
8040211	0.601	0.0276676	-2.61995	-3.2484	-0.367455	KLF11	Kruppel like factor 11
7985089	0.601	0.0276684	2.61993	-3.2484	0.408622	RCN2	reticulocalbin 2
7982507	0.601	0.0276759	2.61977	-3.2487	0.41642	EMC4///EMC4	ER membrane protein complex subunit 4///ER membrane protein complex subunit 4
7906952	0.601	0.0276822	-2.61963	-3.2488	-0.256879
7952953	0.601	0.0276855	-2.61956	-3.2489	-0.432867	WNK1	WNK lysine deficient protein kinase 1
8032871	0.601	0.0276866	-2.61954	-3.2489	-0.339089	DPP9	dipeptidyl peptidase 9
7989193	0.601	0.0277043	2.61915	-3.2494	0.429774
8021984	0.602	0.0277574	2.61798	-3.2509	0.367369	YES1	YES proto-oncogene 1, Src family tyrosine kinase
7967933	0.602	0.0277698	2.61771	-3.2513	0.280912	IFT88	intraflagellar transport 88
8123985	0.603	0.0278174	2.61667	-3.2526	0.367376
8060084	0.603	0.0278805	2.61529	-3.2544	0.282307	OR6B3	olfactory receptor family 6 subfamily B member 3
8142795	0.603	0.0279198	-2.61443	-3.2555	-0.213209	IMPDH1	inosine monophosphate dehydrogenase 1
8007921	0.603	0.0279292	-2.61423	-3.2558	-0.209948	MYL4	myosin light chain 4
8099631	0.603	0.0279497	2.61378	-3.2563	0.227694
8131379	0.603	0.0279922	2.61286	-3.2575	0.703039
8141535	0.603	0.0279979	-2.61274	-3.2577	-0.400283	LRCH4	leucine rich repeats and calponin homology domain containing 4
7942674	0.603	0.0280072	2.61254	-3.2579	0.339278	TSKU	tsukushi, small leucine rich proteoglycan
7936578	0.603	0.0280212	2.61223	-3.2583	0.270112	FAM204A	family with sequence similarity 204 member A
7982341	0.603	0.0280295	2.61205	-3.2586	0.357592	CHRNA7	cholinergic receptor nicotinic alpha 7 subunit
7966026	0.603	0.028054	2.61152	-3.2592	0.23991	NUAK1	NUAK family kinase 1
8032755	0.603	0.0281126	-2.61025	-3.2609	-0.250921	ZBTB7A	zinc finger and BTB domain containing 7A
8035345	0.603	0.0281216	2.61006	-3.2611	0.945465	INSL3	insulin like 3
7902518	0.603	0.0281252	2.60998	-3.2612	0.27219	GIPC2	GIPC PDZ domain containing family member 2
7944021	0.604	0.0281898	-2.60858	-3.263	-0.216175
8031784	0.604	0.0282212	2.60791	-3.2639	0.359828	ZNF134	zinc finger protein 134
7922646	0.605	0.0282871	2.60649	-3.2657	0.35338	TOR1AIP2	torsin 1A interacting protein 2
7922598	0.605	0.028293	2.60636	-3.2659	0.63173	ANGPTL1	angiopoietin like 1
8033564	0.605	0.0283097	2.606	-3.2663	0.468535	NDUFA7	NADH:ubiquinone oxidoreductase subunit A7
8121312	0.605	0.0283148	2.60589	-3.2665	0.461081	C6orf203	chromosome 6 open reading frame 203
8021013	0.605	0.0283301	-2.60557	-3.2669	-0.226867
8071516	0.605	0.0283522	-2.60509	-3.2675	-0.210449	BCRP2///BCR	breakpoint cluster region pseudogene 2///BCR, RhoGEF and GTPase activating protein
8142019	0.605	0.0284122	2.60381	-3.2692	0.399663	ORC5	origin recognition complex subunit 5
8046626	0.605	0.0284436	-2.60313	-3.27	-0.222016
7972157	0.605	0.0284663	2.60265	-3.2706	0.579293	EDNRB	endothelin receptor type B
8011262	0.605	0.0284808	-2.60234	-3.271	-0.295162	MNT	MAX network transcriptional repressor
8136930	0.605	0.0284813	-2.60233	-3.271	-0.371484	TAS2R60	taste 2 receptor member 60
7954559	0.606	0.0285796	2.60023	-3.2737	0.420262	PPFIBP1///ALK	PPFIA binding protein 1///anaplastic lymphoma receptor tyrosine kinase
8132592	0.606	0.0286355	-2.59905	-3.2753	-0.330402	OGDH	oxoglutarate dehydrogenase
7928671	0.606	0.0286577	2.59857	-3.2759	0.412664	TMEM254	transmembrane protein 254
8128007	0.606	0.0286689	2.59834	-3.2762	0.384207	GJB7	gap junction protein beta 7
8056518	0.606	0.0286967	2.59775	-3.2769	0.263066	SCN7A	sodium voltage-gated channel alpha subunit 7
8143188	0.606	0.0286969	-2.59774	-3.2769	-0.380112	CREB3L2	cAMP responsive element binding protein 3 like 2
8161644	0.606	0.0287009	2.59766	-3.277	0.305464
8072488	0.606	0.0287137	2.59739	-3.2774	0.378234	DRG1	developmentally regulated GTP binding protein 1
7911341	0.606	0.0287172	2.59731	-3.2775	0.322863
7989159	0.606	0.0287684	2.59623	-3.2789	0.309271	ZNF280D	zinc finger protein 280D
8052331	0.606	0.0287718	2.59616	-3.279	0.312186	PNPT1	polyribonucleotide nucleotidyltransferase 1
8094843	0.607	0.0288208	-2.59513	-3.2803	-0.326671	DCAF4L1	DDB1 and CUL4 associated factor 4 like 1
7942889	0.607	0.0288552	2.5944	-3.2812	0.323901	TMEM126A	transmembrane protein 126A
7908543	0.609	0.0289986	2.59139	-3.2851	0.410178	NEK7	NIMA related kinase 7
7930454	0.609	0.0290098	2.59115	-3.2854	0.321169	PDCD4	programmed cell death 4 (neoplastic transformation inhibitor)
8098581	0.609	0.0290148	-2.59105	-3.2855	-0.286548	SNX25	sorting nexin 25
8149500	0.609	0.0290232	2.59087	-3.2858	0.329016	MTUS1	microtubule associated tumor suppressor 1
8123230	0.609	0.0290705	-2.58988	-3.287	-0.489407	LOC729603	calcineurin like EF-hand protein 1 pseudogene
8082745	0.609	0.0290816	-2.58965	-3.2873	-0.243178	ACKR4	atypical chemokine receptor 4
8102938	0.611	0.0291875	2.58744	-3.2902	0.41133	RNF150	ring finger protein 150
7945734	0.611	0.0292081	-2.58701	-3.2907	-0.223213	C11orf21	chromosome 11 open reading frame 21
7962013	0.611	0.029244	2.58626	-3.2917	0.374274	ERGIC2	ERGIC and golgi 2
7995772	0.611	0.0292747	2.58563	-3.2925	0.351358	MT4	metallothionein 4
7912898	0.611	0.0292757	-2.5856	-3.2925	-0.271845	ATP13A2	ATPase 13A2
7983638	0.612	0.0293552	2.58396	-3.2946	0.520178	DTWD1	DTW domain containing 1
8049542	0.612	0.0293744	-2.58356	-3.2952	-0.483925	LRRFIP1	LRR binding FLII interacting protein 1
8174444	0.612	0.0294308	2.58239	-3.2967	0.212096	IRS4	insulin receptor substrate 4
7910494	0.612	0.029432	2.58237	-3.2967	0.358716	ARV1///ARV1	ARV1 homolog, fatty acid homeostasis modulator///ARV1 homolog, fatty acid homeostasis modulator
8078300	0.612	0.029462	2.58175	-3.2975	0.49731	OXSM	3-oxoacyl-ACP synthase, mitochondrial
7969129	0.612	0.0294694	2.5816	-3.2977	0.217397	PHF11	PHD finger protein 11
8033801	0.612	0.0294944	2.58108	-3.2983	0.354139	ZNF562	zinc finger protein 562
8179055	0.612	0.0295076	2.58081	-3.2987	0.309255	ZNRD1	zinc ribbon domain containing 1
7959893	0.612	0.0295123	-2.58071	-3.2988	-0.268517	ADGRD1	adhesion G protein-coupled receptor D1
7973371	0.612	0.0295294	2.58036	-3.2993	0.397028	C14orf119	chromosome 14 open reading frame 119
8036420	0.612	0.0295775	2.57937	-3.3005	0.315962	ZFP30	ZFP30 zinc finger protein
8014047	0.612	0.029581	2.5793	-3.3006	0.434434	TEFM	transcription elongation factor, mitochondrial
8146334	0.612	0.0296291	2.57831	-3.3019	0.232595
7939767	0.612	0.0296546	-2.57779	-3.3026	-0.278473	MADD	MAP kinase activating death domain
7922297	0.612	0.0296679	2.57751	-3.3029	0.35774
8167815	0.612	0.0297466	2.5759	-3.305	0.604222	MAGED2	MAGE family member D2
8042219	0.612	0.0297587	-2.57566	-3.3053	-0.304984
7897675	0.612	0.0297949	-2.57492	-3.3063	-0.25702	ANGPTL7	angiopoietin like 7
8131614	0.612	0.0297992	-2.57483	-3.3064	-0.86563	AHR	aryl hydrocarbon receptor
7957032	0.612	0.0298085	2.57464	-3.3066	0.493739	YEATS4	YEATS domain containing 4
8113800	0.612	0.0299317	-2.57213	-3.3098	-0.2744	FBN2	fibrillin 2
8084951	0.612	0.0299449	-2.57187	-3.3102	-0.331226	NRROS	negative regulator of reactive oxygen species
8021993	0.612	0.0299479	-2.57181	-3.3103	-0.36174
8100555	0.612	0.0299604	2.57155	-3.3106	0.268643
7925504	0.612	0.0299818	2.57112	-3.3111	0.23609	MAP1LC3C	microtubule associated protein 1 light chain 3 gamma
8042942	0.612	0.0300144	-2.57046	-3.312	-0.474211	HK2	hexokinase 2
8123467	0.612	0.0300208	2.57033	-3.3122	0.300969	ERMARD	ER membrane associated RNA degradation
8124492	0.612	0.0300778	2.56917	-3.3136	0.364004	HIST1H2BK	histone cluster 1, H2bk
8123101	0.612	0.0300821	2.56909	-3.3138	0.339796	C6orf99	chromosome 6 open reading frame 99
7898858	0.612	0.030105	2.56862	-3.3143	0.198817	ZNF436-AS1	ZNF436 antisense RNA 1
8121161	0.612	0.030111	2.5685	-3.3145	0.269358	UFL1	UFM1 specific ligase 1
8179235	0.612	0.0301275	-2.56817	-3.3149	-0.356083	HCG27	HLA complex group 27 (non-protein coding)
8028851	0.612	0.0301394	-2.56793	-3.3152	-0.38999	SHKBP1	SH3KBP1 binding protein 1
8141664	0.612	0.0301614	-2.56749	-3.3158	-0.309752	VGF	VGF nerve growth factor inducible
7955719	0.612	0.0301727	2.56726	-3.3161	0.387477	HIGD1A	HIG1 hypoxia inducible domain family member 1A
8010924	0.612	0.0301766	-2.56718	-3.3162	-0.258541	VPS53	VPS53, GARP complex subunit
7918426	0.612	0.030185	2.56701	-3.3164	0.409926	SLC16A4	solute carrier family 16 member 4
7993872	0.612	0.0302089	2.56653	-3.317	0.281569	UQCRC2	ubiquinol-cytochrome c reductase core protein II
8097657	0.612	0.0302125	2.56646	-3.3171	0.344888	SMAD1	SMAD family member 1
8111218	0.612	0.0302457	2.56579	-3.318	0.207835
7923662	0.612	0.0302475	-2.56575	-3.318	-0.472804	PIK3C2B	phosphatidylinositol-4-phosphate 3-kinase catalytic subunit type 2 beta
8042144	0.612	0.0302542	-2.56562	-3.3182	-0.619632	REL	REL proto-oncogene, NF-kB subunit
8144230	0.612	0.0302905	2.56489	-3.3191	0.372827	ZNF596	zinc finger protein 596
8009552	0.612	0.0303067	2.56457	-3.3196	0.558504	C17orf80	chromosome 17 open reading frame 80
8080013	0.612	0.0303248	-2.5642	-3.32	-0.260636	MAPKAPK3	mitogen-activated protein kinase-activated protein kinase 3
8146790	0.612	0.0303836	2.56303	-3.3215	0.312644
8115443	0.612	0.0304565	2.56157	-3.3234	0.573922
7989493	0.612	0.0304794	2.56111	-3.324	0.369481	RPS27L	ribosomal protein S27 like
7960088	0.612	0.0304879	-2.56094	-3.3242	-0.240782	FBRSL1	fibrosin like 1
7945944	0.612	0.0304911	-2.56088	-3.3243	-0.492412	RHOG	ras homolog family member G
8154868	0.612	0.0305333	-2.56004	-3.3254	-0.426824
8140500	0.612	0.0305516	2.55967	-3.3258	0.374298	TMEM60	transmembrane protein 60
8084219	0.612	0.0305962	2.55879	-3.327	0.383781	KLHL24	kelch like family member 24
8031047	0.612	0.0306058	-2.5586	-3.3272	-0.544933	MYADM	myeloid associated differentiation marker
8104912	0.612	0.0306172	2.55837	-3.3275	0.362333	SKP2	S-phase kinase-associated protein 2, E3 ubiquitin protein ligase
8169378	0.612	0.030636	2.558	-3.328	0.778564	RGAG1	retrotransposon gag domain containing 1
7967412	0.612	0.0306641	2.55744	-3.3287	0.404175	CDK2AP1	cyclin dependent kinase 2 associated protein 1
7941822	0.612	0.0307078	-2.55657	-3.3298	-0.219616	ANKRD13D	ankyrin repeat domain 13D
8067361	0.612	0.030733	-2.55608	-3.3305	-0.253981	TAF4	TATA-box binding protein associated factor 4
8116227	0.612	0.0307353	2.55603	-3.3305	0.376821	CLK4	CDC like kinase 4
8032650	0.612	0.0307607	-2.55553	-3.3312	-0.239655	PIP5K1C	phosphatidylinositol-4-phosphate 5-kinase type 1 gamma
8091095	0.612	0.0307945	2.55486	-3.332	0.201077
8023195	0.612	0.030801	2.55473	-3.3322	0.212436	SMAD2	SMAD family member 2
7930714	0.612	0.0308178	2.5544	-3.3326	0.448895	ATRNL1	attractin like 1
8160712	0.612	0.0308398	2.55397	-3.3332	0.303087	SUGT1P1	SGT1 homolog, MIS12 kinetochore complex assembly cochaperone pseudogene 1
7972561	0.612	0.0308514	-2.55374	-3.3335	-0.603905
8082643	0.612	0.0308537	2.55369	-3.3335	0.254359	NEK11	NIMA related kinase 11
7989146	0.612	0.0308693	2.55339	-3.3339	0.479861	MNS1	meiosis specific nuclear structural 1
7918026	0.612	0.0308721	2.55333	-3.334	0.371405	EXTL2	exostosin like glycosyltransferase 2
8174610	0.612	0.0308807	2.55316	-3.3342	0.396664	LRCH2	leucine rich repeats and calponin homology domain containing 2
8068168	0.612	0.0308954	2.55287	-3.3346	0.368943	SOD1	superoxide dismutase 1, soluble
8090664	0.612	0.0309264	2.55226	-3.3354	0.420059	ASTE1	asteroid homolog 1 (Drosophila)
8096176	0.612	0.0309266	2.55226	-3.3354	0.352847	PTPN13	protein tyrosine phosphatase, non-receptor type 13
8052669	0.612	0.0309453	-2.55189	-3.3358	-0.515415	SERTAD2	SERTA domain containing 2
7994858	0.612	0.0309466	-2.55187	-3.3359	-0.226279	PRR14	proline rich 14
8075217	0.612	0.0309771	-2.55127	-3.3367	-0.370649	AP1B1	adaptor related protein complex 1 beta 1 subunit
7948117	0.612	0.0310033	-2.55075	-3.3373	-0.250061	OR5F2P	olfactory receptor family 5 subfamily F member 2 pseudogene
7939137	0.612	0.0310599	2.54964	-3.3387	0.274806	EIF3M	eukaryotic translation initiation factor 3 subunit M
7947694	0.612	0.0310975	2.54891	-3.3397	0.285556	CKAP5	cytoskeleton associated protein 5
7941702	0.612	0.0311012	-2.54884	-3.3398	-0.307175	RBM14	RNA binding motif protein 14
8068593	0.612	0.0311123	-2.54862	-3.3401	-0.928483	ETS2	ETS proto-oncogene 2, transcription factor
8010897	0.612	0.0311243	-2.54839	-3.3404	-0.382525	METRNL	meteorin like, glial cell differentiation regulator
7916262	0.612	0.03113	2.54828	-3.3405	0.28521	C1orf123	chromosome 1 open reading frame 123
8090823	0.612	0.031134	-2.5482	-3.3406	-0.694307	SLCO2A1	solute carrier organic anion transporter family member 2A1
7904930	0.612	0.0311543	2.5478	-3.3411	0.337224	GPR89A///GPR89B	G protein-coupled receptor 89A///G protein-coupled receptor 89B
7994576	0.612	0.0312103	-2.54671	-3.3425	-0.390153	SNX29P1///SNX29P2///SNX29	sorting nexin 29 pseudogene 1///sorting nexin 29 pseudogene 2///sorting nexin 29
7994570	0.612	0.0312152	-2.54661	-3.3426	-0.435265
7955797	0.612	0.0312373	2.54618	-3.3432	0.286879	AMHR2	anti-Mullerian hormone receptor type 2
8092185	0.612	0.0312462	2.54601	-3.3434	0.270827
8132984	0.612	0.0312661	-2.54562	-3.3439	-0.224612
7936661	0.612	0.0312696	2.54555	-3.344	0.460343	PRDX3	peroxiredoxin 3
8070097	0.612	0.0312727	2.54549	-3.3441	0.331211	DNAJC28	DnaJ heat shock protein family (Hsp40) member C28
8024170	0.612	0.0312824	-2.54531	-3.3443	-0.623062	ARHGAP45	Rho GTPase activating protein 45
7967067	0.612	0.0313248	2.54448	-3.3454	0.299061
7951660	0.612	0.0313633	2.54374	-3.3463	0.289795
7990564	0.612	0.0313875	2.54327	-3.3469	0.342819
8056693	0.612	0.0314163	2.54271	-3.3477	0.322373	FASTKD1	FAST kinase domains 1
7955361	0.612	0.0314174	2.54269	-3.3477	0.271515	LARP4	La ribonucleoprotein domain family member 4
7930880	0.612	0.0314213	2.54261	-3.3478	0.210902
7959927	0.612	0.0314247	-2.54255	-3.3479	-0.20555	SFSWAP	splicing factor SWAP homolog
8029969	0.612	0.0314354	2.54234	-3.3481	0.272815	SEPW1	selenoprotein W, 1
7987449	0.613	0.0315489	2.54015	-3.3509	0.322518	SRP14	signal recognition particle 14
8003733	0.613	0.031556	-2.54001	-3.3511	-0.200109	SGSM2	small G protein signaling modulator 2
8040362	0.613	0.0315688	2.53977	-3.3514	0.286228
7932094	0.614	0.0316752	2.53772	-3.3541	0.266956	PHYH	phytanoyl-CoA 2-hydroxylase
8139816	0.614	0.031703	2.53719	-3.3547	0.476745
8160803	0.614	0.0317049	-2.53715	-3.3548	-0.285288
7925174	0.614	0.0317194	2.53687	-3.3552	0.258265	TOMM20	translocase of outer mitochondrial membrane 20
8083221	0.614	0.0317416	-2.53645	-3.3557	-0.303189	PBX2///PBX2P1	PBX homeobox 2///PBX homeobox 2 pseudogene 1
8003840	0.614	0.0317525	2.53624	-3.356	0.415251	EMC6	ER membrane protein complex subunit 6
8006085	0.614	0.0317554	-2.53619	-3.356	-0.283873	EFCAB5	EF-hand calcium binding domain 5
8115886	0.614	0.0318195	2.53496	-3.3576	0.275001	LOC728554///THOC3	THO complex 3 pseudogene///THO complex 3
8125687	0.614	0.0318455	-2.53446	-3.3582	-0.285221	RGL2	ral guanine nucleotide dissociation stimulator like 2
8157516	0.614	0.0318492	2.53439	-3.3583	0.327903	TRIM32	tripartite motif containing 32
8145887	0.614	0.0318527	2.53433	-3.3584	0.303455
7954940	0.614	0.0318771	2.53386	-3.359	0.233667	PPHLN1	periphilin 1
8120271	0.614	0.0319158	2.53312	-3.36	0.277901
8121002	0.615	0.0319798	2.53191	-3.3615	0.349501	SMIM8	small integral membrane protein 8
7947674	0.615	0.0319988	2.53154	-3.362	0.435242
7917148	0.615	0.0320102	2.53133	-3.3623	0.254928	AIDA	axin interactor, dorsalization associated
8145365	0.615	0.0320384	-2.53079	-3.363	-0.374174	DOCK5	dedicator of cytokinesis 5
8084215	0.615	0.0320786	2.53003	-3.3639	0.279613
8124813	0.615	0.0321083	-2.52947	-3.3647	-0.250761	MDC1	mediator of DNA damage checkpoint 1
8178404	0.615	0.0321083	-2.52947	-3.3647	-0.250761	MDC1	mediator of DNA damage checkpoint 1
7975725	0.615	0.032145	-2.52877	-3.3656	-0.244244	YLPM1	YLP motif containing 1
8095723	0.615	0.0321537	-2.52861	-3.3658	-0.369258	EPGN	epithelial mitogen
8077550	0.615	0.0321653	-2.52839	-3.3661	-0.293706	MTMR14	myotubularin related protein 14
8103415	0.615	0.0321877	2.52797	-3.3666	0.478366	FAM198B	family with sequence similarity 198 member B
7952601	0.615	0.0322254	-2.52726	-3.3675	-1.27021	ETS1	ETS proto-oncogene 1, transcription factor
8021584	0.615	0.0322576	-2.52665	-3.3683	-0.178964	SERPINB5	serpin family B member 5
8027241	0.615	0.0322863	2.52611	-3.369	0.501773	ZNF253	zinc finger protein 253
7896736	0.615	0.0323469	2.52497	-3.3705	0.402777
8023933	0.615	0.0323469	2.52497	-3.3705	0.402777
8021150	0.615	0.0323607	2.52471	-3.3708	0.328147
8148149	0.615	0.0323667	-2.5246	-3.3709	-0.492828	ZHX2	zinc fingers and homeoboxes 2
8027304	0.615	0.032377	2.5244	-3.3712	0.51436	ZNF493	zinc finger protein 493
8094408	0.616	0.0324424	2.52318	-3.3728	0.300093	ANAPC4	anaphase promoting complex subunit 4
8060893	0.616	0.0324691	2.52268	-3.3734	0.633757
7975971	0.616	0.0324949	2.52219	-3.374	0.296836	SAMD15	sterile alpha motif domain containing 15
8030498	0.616	0.0325155	-2.52181	-3.3745	-0.247628	MED25	mediator complex subunit 25
8001800	0.616	0.0325407	2.52134	-3.3751	0.594723	CDH11	cadherin 11
8152053	0.616	0.0325863	2.52049	-3.3762	0.355928	ANKRD46	ankyrin repeat domain 46
8139840	0.616	0.0325883	2.52045	-3.3763	0.325753	ERV3-1	endogenous retrovirus group 3 member 1
8006569	0.616	0.0325988	2.52025	-3.3765	0.22453	C17orf50	chromosome 17 open reading frame 50
8034555	0.616	0.0326061	2.52012	-3.3767	0.247379	RTBDN	retbindin
8167772	0.616	0.0326175	2.51991	-3.377	0.510033
7968242	0.616	0.0326417	2.51945	-3.3775	0.25084	GTF3A	general transcription factor IIIA
8029939	0.616	0.032688	-2.51859	-3.3786	-0.221517	GLTSCR1	glioma tumor suppressor candidate region gene 1
8052024	0.616	0.0326961	-2.51844	-3.3788	-0.226805	FBXO11	F-box protein 11
7973629	0.616	0.0327048	-2.51828	-3.3791	-0.295928	REC8	REC8 meiotic recombination protein
8164067	0.616	0.0327457	2.51752	-3.38	0.3644	PSMB7	proteasome subunit beta 7
8084986	0.616	0.0328037	2.51645	-3.3814	0.258192	FYTTD1	forty-two-three domain containing 1
7923317	0.616	0.0328134	-2.51627	-3.3816	-0.209845	ASCL5	achaete-scute family bHLH transcription factor 5
8051928	0.616	0.0328344	2.51588	-3.3821	0.379016	PREPL	prolyl endopeptidase-like
8128013	0.616	0.0328409	2.51576	-3.3823	0.184218	RARS2	arginyl-tRNA synthetase 2, mitochondrial
8025612	0.616	0.0328549	-2.5155	-3.3826	-0.377758	ICAM4	intercellular adhesion molecule 4 (Landsteiner-Wiener blood group)
7924144	0.617	0.0329152	2.51438	-3.3841	0.263072	RPL21P28///RPL21P19///RPL21P44///RPL21	ribosomal protein L21 pseudogene 28///ribosomal protein L21 pseudogene 19///ribosomal protein L21 pseudogene 44///ribosomal protein L21
7924172	0.617	0.0329938	2.51293	-3.3859	0.277061	NSL1	NSL1, MIS12 kinetochore complex component
7956949	0.617	0.0330369	2.51214	-3.3869	0.324755	NUP107	nucleoporin 107
7953218	0.617	0.0330376	2.51213	-3.387	0.51773	RAD51AP1	RAD51 associated protein 1
8060897	0.617	0.0330603	2.51171	-3.3875	0.582174	PLCB4	phospholipase C beta 4
7968746	0.617	0.0330688	2.51155	-3.3877	0.307629	WBP4	WW domain binding protein 4
7907568	0.617	0.0330721	2.51149	-3.3878	0.256849	LOC101928751	uncharacterized LOC101928751
8099922	0.617	0.0330882	-2.5112	-3.3882	-0.692021
7965359	0.618	0.0331245	-2.51053	-3.389	-0.398451	ATP2B1	ATPase plasma membrane Ca2+ transporting 1
7940987	0.618	0.0332068	2.50902	-3.391	0.286889
8067203	0.618	0.0332124	-2.50892	-3.3911	-0.260336	LOC100291105	uncharacterized LOC100291105
7946703	0.618	0.0332135	2.5089	-3.3911	0.294549	COPB1	coatomer protein complex subunit beta 1
7922137	0.618	0.0332516	2.5082	-3.392	0.250427	NME7	NME/NM23 family member 7
8055194	0.618	0.0332557	2.50813	-3.3921	0.245339	TUBA3E	tubulin alpha 3e
8027692	0.618	0.0332627	2.508	-3.3923	0.274442	ZNF30	zinc finger protein 30
7907183	0.618	0.0332824	2.50764	-3.3927	0.332599	C1orf112	chromosome 1 open reading frame 112
8098576	0.618	0.033303	2.50727	-3.3932	0.244629	SLC25A4	solute carrier family 25 member 4
7978066	0.618	0.0333338	-2.5067	-3.3939	-0.361317	AP1G2	adaptor related protein complex 1 gamma 2 subunit
7933488	0.618	0.0333408	2.50658	-3.3941	0.21647	VSTM4	V-set and transmembrane domain containing 4
8023261	0.618	0.0333768	2.50592	-3.3949	0.392358	ACAA2	acetyl-CoA acyltransferase 2
7919940	0.619	0.0334275	2.505	-3.3961	0.205693	VPS72	vacuolar protein sorting 72 homolog
8019507	0.619	0.0335337	-2.50307	-3.3986	-0.275558	C17orf62	chromosome 17 open reading frame 62
8102587	0.619	0.0335565	2.50266	-3.3991	0.461227	NDNF	neuron derived neurotrophic factor
8006627	0.619	0.0335749	2.50232	-3.3996	0.206582	ZNHIT3	zinc finger HIT-type containing 3
8113059	0.619	0.0335816	2.5022	-3.3997	0.220253	MBLAC2	metallo-beta-lactamase domain containing 2
7933228	0.619	0.0335901	-2.50205	-3.3999	-0.187914	2021-03-08	membrane associated ring-CH-type finger 8
7986665	0.619	0.033595	2.50196	-3.4	0.351731	NIPA2	non imprinted in Prader-Willi/Angelman syndrome 2
8073022	0.619	0.0336795	2.50043	-3.402	0.366172	CBY1	chibby family member 1, beta catenin antagonist
8051387	0.619	0.0338201	2.4979	-3.4052	0.37332	DPY30	dpy-30, histone methyltransferase complex regulatory subunit
8017235	0.619	0.0338245	2.49782	-3.4054	0.279355	APPBP2	amyloid beta precursor protein binding protein 2
8032972	0.619	0.0338461	2.49743	-3.4058	0.222113
8042558	0.619	0.0338609	2.49717	-3.4062	0.253662	ANKRD53	ankyrin repeat domain 53
8063955	0.619	0.0339909	-2.49484	-3.4092	-0.172452	OGFR	opioid growth factor receptor
7991070	0.619	0.0340043	2.4946	-3.4095	0.328172	HDGFRP3	hepatoma-derived growth factor, related protein 3
8053648	0.619	0.0340208	2.4943	-3.4099	0.331943	KRCC1	lysine rich coiled-coil 1
8014664	0.619	0.0340265	-2.4942	-3.41	-0.685079
8019649	0.619	0.0340265	-2.4942	-3.41	-0.685079
8002270	0.619	0.0341064	2.49278	-3.4118	0.368556
8109693	0.619	0.0341147	-2.49263	-3.412	-0.256437
8150014	0.619	0.0341266	2.49242	-3.4123	0.440788	INTS9	integrator complex subunit 9
7970954	0.619	0.0341627	2.49177	-3.4131	0.55066	DCLK1	doublecortin like kinase 1
8153021	0.619	0.034169	-2.49166	-3.4133	-0.234364	ST3GAL1	ST3 beta-galactoside alpha-2,3-sialyltransferase 1
8093993	0.619	0.0341988	-2.49113	-3.4139	-0.337143	TADA2B	transcriptional adaptor 2B
8134821	0.619	0.0342021	-2.49107	-3.414	-0.218741	MEPCE	methylphosphate capping enzyme
7964347	0.619	0.0342472	2.49027	-3.4151	0.259607	NEMP1	nuclear envelope integral membrane protein 1
8102162	0.619	0.0342555	2.49013	-3.4152	0.333218	INTS12	integrator complex subunit 12
8114643	0.619	0.0342578	-2.49008	-3.4153	-0.203989
8165672	0.619	0.0342583	2.49008	-3.4153	0.506721
7911343	0.619	0.0342651	2.48996	-3.4155	0.425721
8165703	0.619	0.0342651	2.48996	-3.4155	0.425721
8030899	0.619	0.0342872	2.48956	-3.416	0.500278	ZNF766	zinc finger protein 766
7947027	0.619	0.0343153	2.48907	-3.4166	0.302744	UEVLD	UEV and lactate/malate dehyrogenase domains
8145293	0.619	0.0343614	-2.48825	-3.4177	-0.837682	ADAM28	ADAM metallopeptidase domain 28
7977621	0.619	0.0343638	2.48821	-3.4177	0.348948	NDRG2	NDRG family member 2
8064007	0.619	0.0343983	-2.4876	-3.4185	-0.192217	GID8	GID complex subunit 8 homolog
8102328	0.619	0.0343984	2.4876	-3.4185	0.681087	CFI	complement factor I
8035831	0.619	0.0344002	2.48756	-3.4185	0.225361	ZNF98///ZNF492///ZNF85	zinc finger protein 98///zinc finger protein 492///zinc finger protein 85
8044111	0.619	0.0344031	2.48751	-3.4186	0.323855	MRPS9	mitochondrial ribosomal protein S9
8097749	0.619	0.0344217	-2.48718	-3.419	-0.263678
8019765	0.619	0.0344459	-2.48676	-3.4196	-0.432914	ARHGDIA	Rho GDP dissociation inhibitor alpha
8151492	0.619	0.0344685	-2.48636	-3.4201	-0.205384
7903239	0.619	0.03447	2.48633	-3.4201	0.478243	AGL	amylo-alpha-1, 6-glucosidase, 4-alpha-glucanotransferase
7946946	0.619	0.0344773	2.4862	-3.4203	0.587479	TPH1	tryptophan hydroxylase 1
7976084	0.619	0.0345295	2.48528	-3.4215	0.401413	SPATA7	spermatogenesis associated 7
8085581	0.619	0.0345312	-2.48525	-3.4215	-0.286232	COLQ	collagen like tail subunit of asymmetric acetylcholinesterase
8025563	0.619	0.0345445	-2.48502	-3.4218	-0.225352	PPAN-P2RY11///PPAN///P2RY11	PPAN-P2RY11 readthrough///peter pan homolog (Drosophila)///purinergic receptor P2Y11
8121525	0.619	0.0345461	-2.48499	-3.4218	-0.23916	MFSD4B	major facilitator superfamily domain containing 4B
8034379	0.619	0.0345476	2.48497	-3.4219	0.285374	ZNF442	zinc finger protein 442
8004431	0.619	0.0345567	-2.48481	-3.4221	-0.396674	POLR2A	RNA polymerase II subunit A
7962441	0.619	0.0345569	2.4848	-3.4221	0.300123	TWF1	twinfilin actin binding protein 1
8018177	0.619	0.0345604	-2.48474	-3.4222	-0.386651	CD300C	CD300c molecule
8095826	0.619	0.0345629	2.4847	-3.4222	0.237037	FAM47E-STBD1///STBD1	FAM47E-STBD1 readthrough///starch binding domain 1
8133062	0.619	0.0345869	2.48427	-3.4228	0.331861	ZNF273	zinc finger protein 273
8122265	0.619	0.0346186	-2.48372	-3.4235	-0.8065	TNFAIP3	TNF alpha induced protein 3
8155214	0.619	0.0346374	2.48339	-3.4239	0.342956	MELK	maternal embryonic leucine zipper kinase
7956470	0.619	0.0346611	-2.48297	-3.4244	-0.290924	MBD6	methyl-CpG binding domain protein 6
8098006	0.62	0.0347221	2.4819	-3.4258	0.186419	GLRB	glycine receptor beta
8138224	0.622	0.0348747	2.47924	-3.4292	0.363277	NDUFA4	NDUFA4, mitochondrial complex associated
7978272	0.622	0.0348822	-2.47911	-3.4294	-0.39161	CIDEB	cell death-inducing DFFA-like effector b
8025255	0.622	0.0349571	-2.4778	-3.4311	-0.220133	STXBP2	syntaxin binding protein 2
8050176	0.622	0.0349996	2.47706	-3.432	0.297126	ITGB1BP1	integrin subunit beta 1 binding protein 1
8130732	0.622	0.0350032	2.477	-3.4321	0.253562	MPC1	mitochondrial pyruvate carrier 1
8154012	0.622	0.0350162	2.47678	-3.4324	0.27417	KANK1	KN motif and ankyrin repeat domains 1
8038962	0.622	0.0350426	2.47632	-3.433	0.368753	ZNF836	zinc finger protein 836
8149833	0.622	0.0350631	2.47596	-3.4334	0.35604
7962689	0.622	0.0350832	-2.47561	-3.4339	-0.440782	VDR	vitamin D (1,25- dihydroxyvitamin D3) receptor
8088917	0.622	0.0351059	2.47522	-3.4344	0.250779
8093576	0.622	0.0351278	2.47484	-3.4349	0.536927	SCARNA22	small Cajal body-specific RNA 22
7920191	0.622	0.0351325	-2.47476	-3.435	-0.216786	LCE3A	late cornified envelope 3A
8005903	0.622	0.0351415	-2.4746	-3.4352	-0.336808	SUPT6H	SPT6 homolog, histone chaperone
7923183	0.622	0.0351496	-2.47446	-3.4354	-0.422379	ZNF281	zinc finger protein 281
8003607	0.622	0.0351808	2.47393	-3.4361	0.331295	C17orf97	chromosome 17 open reading frame 97
7897236	0.622	0.0351924	-2.47373	-3.4363	-0.673262	KCNAB2	potassium voltage-gated channel subfamily A regulatory beta subunit 2
8131091	0.622	0.0352068	-2.47348	-3.4366	-0.288745	MAFK	MAF bZIP transcription factor K
8048249	0.622	0.0352364	-2.47297	-3.4373	-0.208124	GPBAR1	G protein-coupled bile acid receptor 1
8124531	0.623	0.0352834	2.47216	-3.4383	0.626361	HIST1H3I	histone cluster 1, H3i
7919251	0.624	0.0353735	2.4706	-3.4403	0.334453	GPR89A///GPR89B	G protein-coupled receptor 89A///G protein-coupled receptor 89B
7914648	0.624	0.0353949	-2.47024	-3.4408	-0.265277	PHC2	polyhomeotic homolog 2
8084045	0.624	0.0354239	2.46974	-3.4414	0.210313	MFN1	mitofusin 1
8154872	0.625	0.0355163	-2.46816	-3.4435	-0.296155	UBAP1	ubiquitin associated protein 1
8087308	0.625	0.0355285	-2.46795	-3.4437	-0.18459	USP19	ubiquitin specific peptidase 19
8128865	0.626	0.0356119	2.46652	-3.4456	0.226185
7899153	0.626	0.0356281	-2.46625	-3.4459	-0.234332	SH3BGRL3	SH3 domain binding glutamate rich protein like 3
8143433	0.626	0.035674	2.46546	-3.4469	0.318805	MRPS33	mitochondrial ribosomal protein S33
7927955	0.626	0.0357082	2.46488	-3.4477	0.653836	KIF1BP	KIF1 binding protein
8030128	0.626	0.0358244	-2.46291	-3.4502	-0.677516	PPP1R15A	protein phosphatase 1 regulatory subunit 15A
8040490	0.626	0.035833	2.46276	-3.4504	0.20609	KLHL29	kelch like family member 29
8019912	0.626	0.0359038	-2.46156	-3.452	-0.370122	EMILIN2	elastin microfibril interfacer 2
8114030	0.626	0.0359216	2.46126	-3.4523	0.247258	KIF3A	kinesin family member 3A
8119712	0.626	0.0359419	-2.46091	-3.4528	-0.419233	SRF	serum response factor
8135587	0.626	0.0359485	2.4608	-3.4529	0.481755	CAV2///LOC105375463///CAV2	caveolin 2///uncharacterized LOC105375463///caveolin 2
7978644	0.626	0.0359501	-2.46078	-3.453	-0.678641	NFKBIA	NFKB inhibitor alpha
7991598	0.626	0.0359542	-2.46071	-3.4531	-0.487701	SNRPA1	small nuclear ribonucleoprotein polypeptide A'
8047241	0.626	0.0359569	-2.46066	-3.4531	-0.196214
8053901	0.626	0.035962	-2.46058	-3.4532	-0.195254	TMEM127	transmembrane protein 127
8005753	0.626	0.0359656	2.46051	-3.4533	0.704535
8116479	0.626	0.0359675	-2.46048	-3.4533	-0.299423
7969050	0.626	0.0359799	-2.46027	-3.4536	-0.365872	CYSLTR2	cysteinyl leukotriene receptor 2
7941797	0.626	0.0359938	-2.46004	-3.4539	-0.55753	GRK2	G protein-coupled receptor kinase 2
7925161	0.626	0.0360207	-2.45958	-3.4545	-0.433311	IRF2BP2	interferon regulatory factor 2 binding protein 2
8082583	0.626	0.0360302	-2.45942	-3.4547	-0.296841
8058973	0.626	0.0360474	-2.45913	-3.4551	-0.246688	ZNF142	zinc finger protein 142
7942932	0.626	0.0360734	2.4587	-3.4556	0.245772	HIKESHI	Hikeshi, heat shock protein nuclear import factor
8024792	0.626	0.0360999	-2.45825	-3.4562	-0.271565	EBI3	Epstein-Barr virus induced 3
7924923	0.626	0.036131	2.45773	-3.4569	0.217612	NUP133	nucleoporin 133
7938010	0.626	0.036132	2.45771	-3.4569	0.307473	OR52B6	olfactory receptor family 52 subfamily B member 6
8022557	0.626	0.0361996	-2.45657	-3.4584	-0.903456
7981978	0.626	0.0362041	2.4565	-3.4585	0.256127	SNORD116-15	small nucleolar RNA, C/D box 116-15
7918034	0.626	0.0362159	2.4563	-3.4587	0.201476	DPH5	diphthamide biosynthesis 5
8074817	0.626	0.0362287	-2.45608	-3.459	-0.233243	TOP3B	topoisomerase (DNA) III beta
8118667	0.626	0.0362421	2.45586	-3.4593	0.294963	MYL12B///MYL12A	myosin light chain 12B///myosin light chain 12A
8072274	0.626	0.0362707	2.45538	-3.4599	0.365109	UQCR10	ubiquinol-cytochrome c reductase, complex III subunit X
8172244	0.626	0.0362852	2.45514	-3.4602	0.225444	FUNDC1	FUN14 domain containing 1
7980265	0.626	0.0363047	2.45481	-3.4606	0.376471	ACYP1	acylphosphatase 1
8132369	0.627	0.03637	2.45372	-3.462	0.403768	EPDR1	ependymin related 1
8149258	0.627	0.036405	-2.45313	-3.4628	-0.324161	MFHAS1	malignant fibrous histiocytoma amplified sequence 1
8114658	0.627	0.0364169	-2.45293	-3.463	-0.679891	DIAPH1	diaphanous related formin 1
8041273	0.627	0.0364396	2.45255	-3.4635	0.258306	YIPF4	Yip1 domain family member 4
7974402	0.627	0.0364491	2.4524	-3.4637	0.301019
7968035	0.627	0.0364671	-2.4521	-3.4641	-0.524903	SPATA13	spermatogenesis associated 13
8128316	0.627	0.0364783	2.45191	-3.4644	0.50885	GPR63	G protein-coupled receptor 63
7979813	0.627	0.0365178	-2.45125	-3.4652	-0.404641	ZFP36L1	ZFP36 ring finger protein like 1
8021365	0.627	0.0365547	-2.45064	-3.466	-0.318524	LOC100505549	uncharacterized LOC100505549
7953765	0.627	0.0365675	2.45042	-3.4663	0.199545	RIMKLB	ribosomal modification protein rimK like family member B
8070295	0.627	0.036614	2.44965	-3.4673	0.328686
7976726	0.627	0.0366148	-2.44964	-3.4673	-0.459702	EVL	Enah/Vasp-like
8096027	0.627	0.0366288	-2.44941	-3.4676	-0.347936	PCAT4	prostate cancer associated transcript 4 (non-protein coding)
8047778	0.627	0.0366443	2.44915	-3.4679	0.648256	SNORD51	small nucleolar RNA, C/D box 51
8010188	0.627	0.0367053	-2.44814	-3.4692	-0.405547	TNRC6C	trinucleotide repeat containing 6C
8016607	0.627	0.0367097	2.44806	-3.4693	0.331527
7965403	0.628	0.0367453	2.44747	-3.4701	0.538738	LUM	lumican
8133106	0.628	0.036803	2.44652	-3.4713	0.505613	SNORA22	small nucleolar RNA, H/ACA box 22
7917896	0.628	0.0368213	2.44622	-3.4717	0.346509	ALG14	ALG14, UDP-N-acetylglucosaminyltransferase subunit
8144089	0.628	0.0368437	2.44585	-3.4721	0.288026	LMBR1	limb development membrane protein 1
8065762	0.628	0.0368739	2.44535	-3.4728	0.357244	PIGU///PIGU	phosphatidylinositol glycan anchor biosynthesis class U///phosphatidylinositol glycan anchor biosynthesis class U
8058063	0.629	0.0369249	2.44451	-3.4739	1.00247	RFTN2	raftlin family member 2
8155673	0.629	0.036957	2.44398	-3.4745	0.358206	PIP5K1B	phosphatidylinositol-4-phosphate 5-kinase type 1 beta
7982574	0.629	0.0369919	2.44341	-3.4753	0.245801	FAM98B	family with sequence similarity 98 member B
7904853	0.629	0.0370784	2.44199	-3.4771	0.369762	GPR89A///GPR89B	G protein-coupled receptor 89A///G protein-coupled receptor 89B
8167742	0.629	0.0370792	2.44198	-3.4771	0.241445	XAGE5	X antigen family member 5
7987470	0.629	0.0370802	2.44196	-3.4771	0.272074
7954503	0.629	0.0370979	2.44167	-3.4775	0.268309	MED21	mediator complex subunit 21
8111788	0.629	0.0371018	2.44161	-3.4776	0.29849	TTC33	tetratricopeptide repeat domain 33
8170468	0.629	0.0371379	2.44101	-3.4784	0.233228	HMGB3	high mobility group box 3
8036309	0.631	0.037338	2.43775	-3.4826	0.258404	ZFP82	ZFP82 zinc finger protein
8105506	0.631	0.0373635	-2.43733	-3.4831	-0.448401	ZSWIM6	zinc finger SWIM-type containing 6
8141311	0.631	0.0373841	2.437	-3.4835	0.381221	FAM200A	family with sequence similarity 200 member A
7939242	0.631	0.0374036	2.43668	-3.4839	0.212765	CAPRIN1	cell cycle associated protein 1
8137739	0.631	0.0374226	-2.43637	-3.4843	-0.345813	INTS1	integrator complex subunit 1
8131441	0.631	0.0374311	2.43623	-3.4845	0.272113	LOC100419773	zinc finger protein 33B pseudogene
8052250	0.631	0.0374598	2.43577	-3.4851	0.335476	MTIF2	mitochondrial translational initiation factor 2
8147848	0.631	0.0374728	2.43556	-3.4854	0.264547	OXR1	oxidation resistance 1
8060370	0.631	0.0374775	-2.43548	-3.4855	-0.189094	FAM110A	family with sequence similarity 110 member A
8025741	0.631	0.0374959	-2.43518	-3.4858	-0.298092	DNM2	dynamin 2
7940869	0.631	0.0374967	-2.43517	-3.4859	-0.630884	FERMT3	fermitin family member 3
8029353	0.631	0.0375012	2.4351	-3.486	0.219341	ZNF284///ZNF222	zinc finger protein 284///zinc finger protein 222
8007501	0.631	0.0375142	2.43488	-3.4862	0.356218
8029958	0.632	0.0376069	-2.43338	-3.4882	-0.204027	GLTSCR2	glioma tumor suppressor candidate region gene 2
8027521	0.632	0.0376313	2.43299	-3.4887	0.340437	GPATCH1	G-patch domain containing 1
8143894	0.632	0.0376833	-2.43215	-3.4897	-0.282521
8173156	0.632	0.037684	2.43214	-3.4898	0.520937
8019263	0.632	0.0376957	-2.43195	-3.49	-0.452511	ARHGDIA	Rho GDP dissociation inhibitor alpha
8175947	0.632	0.0377316	-2.43137	-3.4907	-0.511886	HCFC1	host cell factor C1
7940116	0.632	0.0377504	-2.43107	-3.4911	-0.25513	LOC399898	uncharacterized LOC399898
8063283	0.633	0.037824	2.42988	-3.4927	0.306007	CSE1L	chromosome segregation 1 like
8149720	0.633	0.0379127	-2.42846	-3.4945	-0.512168	EGR3	early growth response 3
8153223	0.633	0.0379138	2.42844	-3.4945	0.409637	PTK2	protein tyrosine kinase 2
7980338	0.633	0.0379332	-2.42813	-3.4949	-0.304506	IRF2BPL	interferon regulatory factor 2 binding protein like
8151525	0.633	0.0379424	-2.42798	-3.4951	-0.203424	PMP2	peripheral myelin protein 2
7981992	0.633	0.0379732	2.42749	-3.4957	0.850274	SNORD116-22	small nucleolar RNA, C/D box 116-22
8160419	0.633	0.0379742	2.42747	-3.4958	0.292895	IFNA13	interferon alpha 13
8158204	0.633	0.0379786	2.4274	-3.4958	0.224842	SWI5	SWI5 homologous recombination repair protein
7929282	0.633	0.0380431	-2.42637	-3.4972	-0.368807	HHEX	hematopoietically expressed homeobox
7984008	0.633	0.0380439	2.42636	-3.4972	0.547543
8141374	0.633	0.0380615	2.42608	-3.4975	0.378582	AZGP1	alpha-2-glycoprotein 1, zinc-binding
8091733	0.633	0.0380871	-2.42567	-3.4981	-0.340756
8154333	0.633	0.0380899	-2.42562	-3.4981	-0.264374	KDM4C	lysine demethylase 4C
8126666	0.634	0.0381412	-2.4248	-3.4992	-0.392925	NFKBIE	NFKB inhibitor epsilon
7945344	0.634	0.0381499	-2.42467	-3.4994	-0.395263	LOC729737///LINC01002	uncharacterized LOC729737///long intergenic non-protein coding RNA 1002
8034772	0.634	0.0382866	-2.42249	-3.5021	-0.262736	ASF1B	anti-silencing function 1B histone chaperone
8094501	0.634	0.0383119	-2.42209	-3.5027	-0.359144	STIM2	stromal interaction molecule 2
8089462	0.634	0.0383423	2.42161	-3.5033	0.241482
8055672	0.634	0.0383467	2.42154	-3.5034	0.276738	MMADHC	methylmalonic aciduria and homocystinuria, cblD type
8152041	0.634	0.0383601	2.42132	-3.5036	0.216571	RNF19A	ring finger protein 19A, RBR E3 ubiquitin protein ligase
7964436	0.634	0.0383862	-2.42091	-3.5042	-0.575173	ARHGAP9	Rho GTPase activating protein 9
8101757	0.634	0.0384085	-2.42056	-3.5046	-0.913371	GPRIN3	GPRIN family member 3
8012274	0.634	0.0384402	2.42006	-3.5053	0.331937	NAA38	N(alpha)-acetyltransferase 38, NatC auxiliary subunit
8052149	0.634	0.0385417	-2.41845	-3.5073	-0.460477	PSME4	proteasome activator subunit 4
7954124	0.634	0.0385525	2.41828	-3.5076	0.2184	H2AFJ	H2A histone family member J
7974533	0.634	0.0385532	-2.41827	-3.5076	-0.448696	PELI2	pellino E3 ubiquitin protein ligase family member 2
7972223	0.634	0.0385557	2.41823	-3.5076	0.385887
8001876	0.634	0.0385644	2.41809	-3.5078	0.241875	NAE1	NEDD8 activating enzyme E1 subunit 1
8037816	0.634	0.038572	-2.41797	-3.508	-0.226209	STRN4	striatin 4
7938681	0.634	0.038581	2.41783	-3.5081	0.233863
7969263	0.634	0.0386107	2.41737	-3.5087	0.237943	HNRNPA1L2	heterogeneous nuclear ribonucleoprotein A1-like 2
8062395	0.634	0.0386227	2.41718	-3.509	0.254057	NNAT	neuronatin
8146357	0.634	0.0386259	2.41713	-3.509	0.221156	MCM4	minichromosome maintenance complex component 4
8163948	0.634	0.0386336	2.417	-3.5092	0.247744	RBM18	RNA binding motif protein 18
7980923	0.634	0.0386693	2.41644	-3.5099	0.299182	TRIP11	thyroid hormone receptor interactor 11
7927732	0.634	0.038691	-2.4161	-3.5104	-0.648554	ARID5B	AT-rich interaction domain 5B
8047356	0.634	0.0386935	2.41606	-3.5104	0.286358	NIF3L1	NGG1 interacting factor 3 like 1
8074773	0.634	0.0387049	-2.41588	-3.5106	-0.186643	YDJC	YdjC homolog (bacterial)
7912102	0.634	0.0387597	-2.41502	-3.5117	-0.252568	KLHL21	kelch like family member 21
8162059	0.634	0.0388165	2.41413	-3.5129	1.09737	SLC28A3	solute carrier family 28 member 3
8052524	0.634	0.0388246	-2.414	-3.513	-0.296725	SNORA70B	small nucleolar RNA, H/ACA box 70B
8166355	0.634	0.038825	-2.414	-3.5131	-0.281976	CNKSR2	connector enhancer of kinase suppressor of Ras 2
8098789	0.634	0.038839	-2.41378	-3.5133	-0.243028	GAK	cyclin G associated kinase
8178955	0.634	0.0388605	-2.41344	-3.5138	-0.284343	RGL2	ral guanine nucleotide dissociation stimulator like 2
8180144	0.634	0.0388605	-2.41344	-3.5138	-0.284343	RGL2	ral guanine nucleotide dissociation stimulator like 2
8094743	0.634	0.0388836	-2.41308	-3.5142	-0.833292	RHOH	ras homolog family member H
8161513	0.635	0.0389382	2.41223	-3.5153	0.358133	PGM5P2///PGM5	phosphoglucomutase 5 pseudogene 2///phosphoglucomutase 5
8132539	0.636	0.0390614	-2.41031	-3.5178	-0.290884	DBNL	drebrin like
7925735	0.636	0.0390893	2.40987	-3.5184	0.238378	OR14A16	olfactory receptor family 14 subfamily A member 16
8031992	0.636	0.0391048	-2.40963	-3.5187	-0.743435	LOC100133331///LOC100132217///LOC100132062///LOC729737///LOC729218///LINC01000///LOC401357///LINC01061///LINC01002///LINC00999///LINC00265///LOC100132062///LINC01347///LINC01000	uncharacterized LOC100133331///uncharacterized LOC100132217///uncharacterized LOC100132062///uncharacterized LOC729737///uncharacterized LOC729218///long intergenic non-protein coding RNA 1000///uncharacterized LOC401357///long intergenic non-protein coding RNA 1061///long intergenic non-protein coding RNA 1002///long intergenic non-protein coding RNA 999///long intergenic non-protein coding RNA …
8100530	0.636	0.0391361	2.40914	-3.5193	0.217947
8135275	0.636	0.0391838	-2.4084	-3.5202	-0.31166
8091780	0.636	0.0392104	2.40799	-3.5208	0.334719	B3GALNT1	beta-1,3-N-acetylgalactosaminyltransferase 1 (globoside blood group)
8137584	0.636	0.0392293	-2.4077	-3.5211	-0.276346	NOM1	nucleolar protein with MIF4G domain 1
7949075	0.636	0.039237	2.40758	-3.5213	0.353752	TRMT112	tRNA methyltransferase 11-2 homolog (S. cerevisiae)
7993776	0.636	0.0393146	2.40638	-3.5228	0.338659	LOC81691	exonuclease NEF-sp
8119918	0.636	0.039318	-2.40632	-3.5229	-0.17913	C6orf223	chromosome 6 open reading frame 223
8139087	0.636	0.0393732	2.40547	-3.524	0.977182	SFRP4	secreted frizzled related protein 4
8141180	0.636	0.0393748	-2.40545	-3.524	-0.309611	TECPR1	tectonin beta-propeller repeat containing 1
8038326	0.636	0.0393882	-2.40524	-3.5243	-0.228087	SLC6A16	solute carrier family 6 member 16
8121727	0.636	0.0394152	2.40482	-3.5248	0.1862	BRD7P3	bromodomain containing 7 pseudogene 3
8107307	0.636	0.0394171	-2.40479	-3.5249	-1.09657	CAMK4	calcium/calmodulin dependent protein kinase IV
8110408	0.636	0.0394732	2.40393	-3.526	0.28902	LOC728554///THOC3	THO complex 3 pseudogene///THO complex 3
8155062	0.636	0.0395446	-2.40283	-3.5274	-0.237291	TESK1	testis-specific kinase 1
8078270	0.636	0.0395568	2.40264	-3.5276	0.283625	RPL15	ribosomal protein L15
8139433	0.636	0.0395674	-2.40248	-3.5278	-0.706546	MYO1G	myosin IG
8031196	0.636	0.0395938	-2.40207	-3.5284	-0.311136	LAIR2	leukocyte associated immunoglobulin like receptor 2
8112070	0.636	0.0395983	-2.402	-3.5285	-0.280934
7934459	0.636	0.0396261	-2.40158	-3.529	-0.233789	NDST2	N-deacetylase and N-sulfotransferase 2
8166925	0.636	0.0396614	2.40103	-3.5297	0.374964	MAOA	monoamine oxidase A
7953981	0.636	0.0396628	-2.40101	-3.5297	-0.189691	ETV6///INO80D	ETS variant 6///INO80 complex subunit D
7923394	0.636	0.0396701	-2.4009	-3.5299	-0.297975	ARL8A	ADP ribosylation factor like GTPase 8A
8112857	0.636	0.0396765	2.4008	-3.53	0.310507	MTX3	metaxin 3
7994280	0.636	0.039687	-2.40064	-3.5302	-0.697656	IL4R	interleukin 4 receptor
8093013	0.636	0.0396974	-2.40048	-3.5304	-0.191657	TNK2	tyrosine kinase non receptor 2
7948904	0.636	0.0397469	2.39973	-3.5314	0.321485	SNORD28	small nucleolar RNA, C/D box 28
8167924	0.636	0.039765	-2.39945	-3.5317	-0.219681	UBQLN2	ubiquilin 2
8100495	0.636	0.0397674	2.39941	-3.5318	0.440393	PPAT	phosphoribosyl pyrophosphate amidotransferase
7935639	0.636	0.03978	-2.39922	-3.532	-0.205788	SLC25A28	solute carrier family 25 member 28
8164131	0.636	0.0397849	2.39914	-3.5321	0.313188	SCAI	suppressor of cancer cell invasion
7997257	0.636	0.039792	2.39903	-3.5323	0.237425	ZFP1	ZFP1 zinc finger protein
8172399	0.636	0.0397943	-2.399	-3.5323	-0.299199
8096661	0.636	0.0398565	2.39805	-3.5335	0.220088
8061114	0.636	0.0398719	2.39782	-3.5338	0.549262	DSTN	destrin, actin depolymerizing factor
8015712	0.636	0.0398774	2.39773	-3.5339	0.363302	COA3	cytochrome c oxidase assembly factor 3
8086627	0.636	0.0398807	-2.39768	-3.534	-0.20847	ALS2CL	ALS2 C-terminal like
7911506	0.636	0.0399569	-2.39652	-3.5355	-0.181416	DVL1	dishevelled segment polarity protein 1
8108050	0.636	0.0399706	-2.39631	-3.5358	-0.648153	TCF7	transcription factor 7 (T-cell specific, HMG-box)
8065080	0.636	0.0399847	2.3961	-3.536	0.260858
8102560	0.636	0.0400241	2.3955	-3.5368	0.267128	MAD2L1	MAD2 mitotic arrest deficient-like 1 (yeast)
8012197	0.636	0.0400335	-2.39535	-3.537	-0.308959	TMEM256-PLSCR3///PLSCR3	TMEM256-PLSCR3 readthrough (NMD candidate)///phospholipid scramblase 3
7970347	0.636	0.0400369	2.3953	-3.5371	0.311095	CDC16	cell division cycle 16
7990528	0.636	0.0400462	2.39516	-3.5372	0.368066	SNUPN	snurportin 1
7939988	0.637	0.0401051	2.39427	-3.5384	0.39423	OR5M3	olfactory receptor family 5 subfamily M member 3
8114050	0.637	0.0401329	2.39385	-3.5389	0.214828	2021-09-08	septin 8
8141669	0.637	0.0401433	-2.39369	-3.5391	-0.211848	NAT16	N-acetyltransferase 16 (putative)
7984686	0.637	0.0401955	2.3929	-3.5401	0.321016	BBS4	Bardet-Biedl syndrome 4
8029710	0.637	0.0402257	-2.39244	-3.5407	-0.394439	VASP	vasodilator-stimulated phosphoprotein
7898535	0.637	0.0402685	2.39179	-3.5416	0.299037
7972579	0.637	0.0402993	2.39133	-3.5422	0.224328	TMTC4	transmembrane and tetratricopeptide repeat containing 4
7946851	0.637	0.0403305	-2.39086	-3.5428	-0.181287
8039607	0.637	0.0403314	2.39084	-3.5428	0.63038	ZIM2///PEG3	zinc finger imprinted 2///paternally expressed 3
7957551	0.637	0.0403442	2.39065	-3.543	0.289486	SOCS2	suppressor of cytokine signaling 2
8098995	0.637	0.040357	-2.39046	-3.5433	-0.302401	MXD4	MAX dimerization protein 4
8034512	0.637	0.0403621	2.39038	-3.5434	0.376363	SNORD41	small nucleolar RNA, C/D box 41
7949172	0.637	0.0403853	-2.39003	-3.5438	-0.290087	MAP4K2	mitogen-activated protein kinase kinase kinase kinase 2
8074286	0.638	0.0404907	-2.38844	-3.5459	-0.329392	MICAL3	microtubule associated monooxygenase, calponin and LIM domain containing 3
7976812	0.638	0.0404945	2.38839	-3.5459	1.06936	SNORD113-4	small nucleolar RNA, C/D box 113-4
8080226	0.638	0.0405018	-2.38828	-3.5461	-0.267291	DNAH1	dynein axonemal heavy chain 1
8068610	0.638	0.0405438	-2.38765	-3.5469	-0.300753
7906993	0.638	0.0405748	2.38718	-3.5475	0.279182
8089459	0.638	0.0405792	2.38712	-3.5476	0.235899
8065612	0.638	0.0406102	-2.38665	-3.5482	-0.421101	NOL4L	nucleolar protein 4 like
8013523	0.638	0.0406139	2.3866	-3.5482	0.324919
8169174	0.638	0.0406511	2.38604	-3.5489	0.20848	RNF128	ring finger protein 128, E3 ubiquitin protein ligase
7979583	0.638	0.0406586	2.38593	-3.5491	0.330045	ESR2	estrogen receptor 2
8156452	0.638	0.0406972	-2.38535	-3.5498	-0.28748	FAM120A	family with sequence similarity 120A
8160033	0.638	0.0407294	2.38487	-3.5505	0.297645	SNRPE	small nuclear ribonucleoprotein polypeptide E
8165077	0.638	0.0407431	-2.38466	-3.5507	-0.271733	NACC2	NACC family member 2
7981980	0.638	0.0407523	2.38453	-3.5509	0.516955	SNORD116-16	small nucleolar RNA, C/D box 116-16
8121563	0.638	0.0407584	-2.38444	-3.551	-0.376604	MARCKS	myristoylated alanine rich protein kinase C substrate
7897953	0.638	0.0408574	2.38296	-3.5529	0.298428	SNORA59A///SNORA59B	small nucleolar RNA, H/ACA box 59A///small nucleolar RNA, H/ACA box 59B
8005626	0.638	0.0408574	2.38296	-3.5529	0.298428	SNORA59A///SNORA59B	small nucleolar RNA, H/ACA box 59A///small nucleolar RNA, H/ACA box 59B
8039226	0.638	0.0408615	-2.3829	-3.553	-0.619727	LILRA3	leukocyte immunoglobulin like receptor A3
7903854	0.638	0.0408702	-2.38277	-3.5531	-0.220314	SLC6A17	solute carrier family 6 member 17
8092523	0.638	0.0409029	2.38228	-3.5538	0.406865	EHHADH	enoyl-CoA, hydratase/3-hydroxyacyl CoA dehydrogenase
8173732	0.638	0.0409147	2.38211	-3.554	0.333018	TAF9B	TATA-box binding protein associated factor 9b
8176263	0.638	0.0409147	2.38211	-3.554	0.333018	TAF9B	TATA-box binding protein associated factor 9b
7934651	0.638	0.0409438	2.38167	-3.5545	0.493709
8137558	0.638	0.0409747	-2.38121	-3.5551	-0.223553	RBM33	RNA binding motif protein 33
8095009	0.638	0.0409967	2.38089	-3.5556	0.282691	DCUN1D4	defective in cullin neddylation 1 domain containing 4
8096617	0.638	0.0409973	-2.38088	-3.5556	-1.13219	BANK1	B-cell scaffold protein with ankyrin repeats 1
8063650	0.638	0.0410451	-2.38017	-3.5565	-0.19355	STX16-NPEPL1///NPEPL1	STX16-NPEPL1 readthrough (NMD candidate)///aminopeptidase-like 1
7902913	0.638	0.0410693	2.37981	-3.5569	0.421951	CDC7	cell division cycle 7
7971208	0.638	0.0410935	2.37945	-3.5574	0.204186	KBTBD6	kelch repeat and BTB domain containing 6
8084299	0.638	0.0411053	2.37928	-3.5576	0.243139	HSP90AA5P	heat shock protein 90 alpha family class A member 5, pseudogene
8069561	0.638	0.0411083	2.37923	-3.5577	0.313384	BTF3L4	basic transcription factor 3 like 4
8110678	0.638	0.041154	2.37856	-3.5585	0.284606	CCDC127	coiled-coil domain containing 127
7943917	0.638	0.0411744	-2.37826	-3.5589	-0.377149
8012598	0.639	0.0412404	-2.37728	-3.5602	-0.279501	RCVRN	recoverin
7921099	0.639	0.0412721	-2.37681	-3.5608	-0.27076	CRABP2	cellular retinoic acid binding protein 2
8090817	0.639	0.0412766	-2.37675	-3.5609	-0.404363	C3orf36	chromosome 3 open reading frame 36
8005877	0.64	0.0413876	2.37511	-3.563	0.194518	RPS7	ribosomal protein S7
8101427	0.64	0.0413998	-2.37493	-3.5632	-0.254445
7946728	0.64	0.0414626	2.37401	-3.5644	0.247012	PSMA1	proteasome subunit alpha 1
8162631	0.64	0.0414637	2.374	-3.5644	0.301716	ZNF510	zinc finger protein 510
8011640	0.64	0.0414656	-2.37397	-3.5644	-0.295634	MYBBP1A	MYB binding protein 1a
7899882	0.64	0.0414869	-2.37365	-3.5648	-0.191422
7934968	0.64	0.0414956	-2.37353	-3.565	-0.231576
8034370	0.64	0.0415186	2.37319	-3.5654	0.238674	ZNF563	zinc finger protein 563
8075637	0.641	0.0416546	-2.3712	-3.568	-0.262429	LARGE1	LARGE xylosyl- and glucuronyltransferase 1
7980970	0.641	0.0416801	-2.37083	-3.5685	-0.39267	ITPK1	inositol-tetrakisphosphate 1-kinase
7935146	0.641	0.041717	2.37029	-3.5692	0.334603	NOC3L	NOC3 like DNA replication regulator
7912854	0.641	0.0417298	-2.3701	-3.5694	-0.210075	ESPNP	espin pseudogene
8147503	0.641	0.0417319	2.37007	-3.5694	0.774314	LAPTM4B	lysosomal protein transmembrane 4 beta
8164034	0.642	0.0417962	-2.36913	-3.5706	-0.262306	DENND1A	DENN domain containing 1A
8036787	0.642	0.0418042	-2.36902	-3.5708	-0.240174	FCGBP	Fc fragment of IgG binding protein
7979416	0.643	0.04188	2.36792	-3.5722	0.314659	TIMM9	translocase of inner mitochondrial membrane 9
8039871	0.643	0.0419365	-2.3671	-3.5733	-0.544236	KIR2DS2///KIR2DL5B///KIR3DL3///KIR2DL5A///KIR3DS1///KIR3DL2///KIR3DL1///KIR2DS5///KIR2DS4///KIR2DS3///KIR2DS1///KIR2DL3///KIR2DL2///KIR2DL1///KIR3DS1///KIR3DL2///KIR3DL1///KIR2DS5///KIR2DS3///KIR2DL1	killer cell immunoglobulin like receptor, two Ig domains and short cytoplasmic tail 2///killer cell immunoglobulin like receptor, two Ig domains and long cytoplasmic tail 5B///killer cell immunoglobulin like receptor, three Ig domains and long cytoplasmic tail 3///killer cell immunoglobulin like receptor, two Ig domains and long cytoplasmic tail 5A///killer cell immunoglobulin like receptor, thre…
7976307	0.643	0.0420051	2.3661	-3.5745	0.337254	GOLGA5	golgin A5
8066198	0.643	0.0420674	2.3652	-3.5757	0.290966
7982084	0.643	0.0421054	2.36465	-3.5764	0.607615	SNORD115-24///SNORD115-44///SNORD115-43///SNORD115-42///SNORD115-41///SNORD115-40///SNORD115-39///SNORD115-38///SNORD115-36///SNORD115-34///SNORD115-30///SNORD115-29///SNORD115-26///SNORD115-25///SNORD115-22///SNORD115-21///SNORD115-20///SNORD115-19///SNORD115-18///SNORD115-17///SNORD115-16///SNORD115-15///SNORD115-14///SNORD115-13///SNORD115-12///SNORD115-11///SNORD115-10///SNORD115-9///SNORD115…	small nucleolar RNA, C/D box 115-24///small nucleolar RNA, C/D box 115-44///small nucleolar RNA, C/D box 115-43///small nucleolar RNA, C/D box 115-42///small nucleolar RNA, C/D box 115-41///small nucleolar RNA, C/D box 115-40///small nucleolar RNA, C/D box 115-39///small nucleolar RNA, C/D box 115-38///small nucleolar RNA, C/D box 115-36///small nucleolar RNA, C/D box 115-34///small nucleolar RNA…
8071899	0.643	0.0421343	-2.36423	-3.5769	-0.412555	SPECC1L-ADORA2A///ADORA2A	SPECC1L-ADORA2A readthrough (NMD candidate)///adenosine A2a receptor
8023189	0.643	0.0421468	2.36405	-3.5772	0.311637
7967586	0.643	0.0421957	2.36334	-3.5781	0.268981
8059376	0.643	0.042201	2.36327	-3.5782	0.754	SERPINE2	serpin family E member 2
8139810	0.643	0.0422582	-2.36244	-3.5792	-0.183292
8005501	0.643	0.042265	2.36235	-3.5793	0.241965	TVP23C-CDRT4///TVP23C///TVP23B	TVP23C-CDRT4 readthrough///trans-golgi network vesicle protein 23 homolog C (S. cerevisiae)///trans-golgi network vesicle protein 23 homolog B (S. cerevisiae)
8150550	0.643	0.0422853	-2.36205	-3.5797	-0.269557	CHRNA6	cholinergic receptor nicotinic alpha 6 subunit
8054477	0.643	0.0423514	2.3611	-3.5809	0.205565
8129763	0.643	0.0423568	2.36103	-3.581	0.333108	MTFR2	mitochondrial fission regulator 2
8018982	0.643	0.0424234	-2.36007	-3.5823	-0.224871	CANT1	calcium activated nucleotidase 1
8004293	0.643	0.0424323	2.35994	-3.5824	0.225012	ELP5	elongator acetyltransferase complex subunit 5
8001496	0.643	0.0424489	2.3597	-3.5827	0.209988	NUDT21	nudix hydrolase 21
8068788	0.643	0.0424619	-2.35952	-3.583	-0.558662	UBASH3A	ubiquitin associated and SH3 domain containing A
8070141	0.643	0.0425073	2.35887	-3.5838	0.226122	CRYZL1	crystallin zeta like 1
8011808	0.643	0.0425343	-2.35848	-3.5843	-0.230825	SLC52A1	solute carrier family 52 member 1
7993298	0.643	0.0425686	2.35799	-3.5849	0.281401	ERCC4	ERCC excision repair 4, endonuclease catalytic subunit
8107115	0.643	0.042575	2.3579	-3.585	0.245183
8074748	0.643	0.0426072	-2.35744	-3.5856	-0.307654	PI4KAP1///PI4KAP2///HIC2///PI4KA	phosphatidylinositol 4-kinase alpha pseudogene 1///phosphatidylinositol 4-kinase alpha pseudogene 2///hypermethylated in cancer 2///phosphatidylinositol 4-kinase alpha
7908312	0.643	0.0426332	-2.35707	-3.5861	-0.217107	PRG4	proteoglycan 4
8169015	0.643	0.0426487	2.35685	-3.5864	0.281536	TCEAL7	transcription elongation factor A like 7
8169233	0.643	0.0426567	2.35673	-3.5865	0.523976
7943297	0.643	0.0426614	2.35666	-3.5866	0.356516	CEP57	centrosomal protein 57
7992998	0.643	0.0426712	-2.35652	-3.5868	-0.290733	MGRN1	mahogunin ring finger 1
7917088	0.643	0.0426971	2.35615	-3.5873	0.308955	PIGK	phosphatidylinositol glycan anchor biosynthesis class K
8091402	0.643	0.0427352	2.35561	-3.588	0.450385	TM4SF18	transmembrane 4 L six family member 18
8124448	0.643	0.0427493	2.35541	-3.5882	0.330961	HIST1H4H	histone cluster 1, H4h
8052721	0.643	0.042758	-2.35529	-3.5884	-0.359438	PPP3R1	protein phosphatase 3 regulatory subunit B, alpha
8126770	0.643	0.0427861	2.35489	-3.5889	0.198518	CYP39A1	cytochrome P450 family 39 subfamily A member 1
8012166	0.643	0.0428003	-2.35468	-3.5892	-0.187073	NEURL4	neuralized E3 ubiquitin protein ligase 4
8052016	0.643	0.0428578	2.35387	-3.5902	0.235919
7989708	0.643	0.0429235	2.35293	-3.5914	0.232665	MTFMT	mitochondrial methionyl-tRNA formyltransferase
8154128	0.643	0.0429355	-2.35276	-3.5916	-0.240597
7936050	0.643	0.0430326	2.35139	-3.5934	1.09657	CYP17A1	cytochrome P450 family 17 subfamily A member 1
7977951	0.643	0.0430338	2.35137	-3.5934	0.312488
8030383	0.643	0.0430867	-2.35062	-3.5944	-0.242432	RCN3	reticulocalbin 3
8113691	0.643	0.0431098	2.3503	-3.5948	0.235914	DTWD2	DTW domain containing 2
8107194	0.643	0.0431387	2.34989	-3.5953	0.491443	C5orf30	chromosome 5 open reading frame 30
8121257	0.643	0.0431486	-2.34975	-3.5955	-1.25663	PRDM1	PR/SET domain 1
8027519	0.643	0.0431738	-2.34939	-3.5959	-0.335699
7927153	0.643	0.0431881	2.34919	-3.5962	0.229223
8099364	0.643	0.0431902	2.34916	-3.5962	0.233255	ZNF518B	zinc finger protein 518B
8155414	0.643	0.0432112	2.34887	-3.5966	0.694532	LOC102725104///LOC101059935///ANKRD20A8P	putative ankyrin repeat domain-containing protein 20A12 pseudogene///ankyrin repeat domain-containing protein 18A-like///ankyrin repeat domain 20 family member A8, pseudogene
8161384	0.643	0.0432112	2.34887	-3.5966	0.694532	LOC102725104///LOC101059935///ANKRD20A8P	putative ankyrin repeat domain-containing protein 20A12 pseudogene///ankyrin repeat domain-containing protein 18A-like///ankyrin repeat domain 20 family member A8, pseudogene
7918936	0.643	0.0432512	-2.3483	-3.5973	-0.192814	VTCN1	V-set domain containing T cell activation inhibitor 1
8150266	0.643	0.0432854	2.34782	-3.598	0.265112	LSM1	LSM1 homolog, mRNA degradation associated
7948433	0.643	0.0432889	-2.34777	-3.598	-0.292924	GIF	gastric intrinsic factor
8094393	0.643	0.0432896	2.34776	-3.598	0.338112	ZCCHC4	zinc finger CCHC-type containing 4
7983953	0.643	0.0433022	2.34759	-3.5983	0.2984	RNF111	ring finger protein 111
8057959	0.643	0.0433251	2.34726	-3.5987	0.505398	PGAP1	post-GPI attachment to proteins 1
8175591	0.643	0.0433258	2.34725	-3.5987	0.29206
8065325	0.643	0.0433407	2.34704	-3.599	0.2829
8013906	0.643	0.0433428	2.34702	-3.599	0.327132	TWF1	twinfilin actin binding protein 1
8057418	0.643	0.0433514	2.3469	-3.5992	0.28783	ZNF385B	zinc finger protein 385B
8160088	0.643	0.043396	2.34627	-3.6	0.466118	MPDZ	multiple PDZ domain crumbs cell polarity complex component
8093839	0.643	0.0434043	2.34615	-3.6001	0.438607	NSG1	neuron specific gene family member 1
8062478	0.643	0.0434163	-2.34598	-3.6003	-0.215316
7899289	0.643	0.0434242	-2.34587	-3.6005	-0.298677	WDTC1	WD and tetratricopeptide repeats 1
8035855	0.643	0.0434423	2.34562	-3.6008	0.315372	ZNF681	zinc finger protein 681
8008074	0.643	0.0434558	-2.34543	-3.601	-0.248612	CDK5RAP3	CDK5 regulatory subunit associated protein 3
8122426	0.643	0.0434789	2.34511	-3.6014	0.315915	PHACTR2	phosphatase and actin regulator 2
8133902	0.643	0.0435089	2.34469	-3.602	0.286378
8142993	0.643	0.0435222	2.3445	-3.6022	0.238173
7942091	0.643	0.0436078	-2.3433	-3.6038	-0.19261	TPCN2	two pore segment channel 2
7914021	0.643	0.0436338	-2.34294	-3.6042	-0.286652	SLC9A1	solute carrier family 9 member A1
8067040	0.643	0.0436535	-2.34267	-3.6046	-0.849114	NFATC2///NFATC2	nuclear factor of activated T-cells 2///nuclear factor of activated T-cells 2
7958202	0.643	0.0436669	-2.34248	-3.6048	-0.38009	CHST11	carbohydrate (chondroitin 4) sulfotransferase 11
8124329	0.643	0.0437069	2.34192	-3.6055	0.22605
7977511	0.643	0.0437377	-2.34149	-3.6061	-0.294285	TEP1	telomerase associated protein 1
8039719	0.643	0.0437421	2.34143	-3.6062	0.226592	ZNF606	zinc finger protein 606
7985605	0.643	0.0437764	-2.34095	-3.6068	-0.286224	ZNF592	zinc finger protein 592
7990815	0.643	0.0438438	2.34002	-3.608	0.294074	ST20	suppressor of tumorigenicity 20
8114780	0.643	0.0438515	-2.33991	-3.6081	-0.22921	PCDH12	protocadherin 12
8088474	0.643	0.0438682	2.33968	-3.6084	0.255801
7946678	0.643	0.0439234	2.33891	-3.6094	0.302826
7966706	0.643	0.0439315	-2.3388	-3.6095	-0.441433	MED13L	mediator complex subunit 13 like
8010057	0.643	0.0439317	-2.3388	-3.6095	-0.214464
7951112	0.643	0.0439577	2.33844	-3.61	0.451622	MTMR2	myotubularin related protein 2
8013157	0.643	0.0440368	-2.33734	-3.6114	-0.363579	TOM1L2	target of myb1 like 2 membrane trafficking protein
8162294	0.643	0.0440369	2.33734	-3.6114	0.237088	SPTLC1	serine palmitoyltransferase long chain base subunit 1
8084284	0.643	0.0440411	-2.33728	-3.6115	-0.19507	HTR3E	5-hydroxytryptamine receptor 3E
8034326	0.643	0.0440532	2.33712	-3.6117	0.238127
8161255	0.643	0.0440897	-2.33661	-3.6123	-0.338153	SHB	SH2 domain containing adaptor protein B
8019018	0.643	0.0441303	-2.33605	-3.613	-0.226992	CBX4	chromobox 4
8118147	0.643	0.0441672	-2.33554	-3.6137	-0.236539	LTB	lymphotoxin beta
7910014	0.643	0.0441786	2.33538	-3.6139	0.265188	CNIH4	cornichon family AMPA receptor auxiliary protein 4
8147396	0.643	0.0441893	2.33524	-3.6141	0.357376	INTS8	integrator complex subunit 8
8121927	0.643	0.0442245	2.33475	-3.6147	0.207303	RNF146	ring finger protein 146
8123038	0.643	0.0442749	2.33406	-3.6156	0.325263	GTF2H5	general transcription factor IIH subunit 5
8132617	0.643	0.0442797	-2.33399	-3.6157	-0.229503	ZMIZ2	zinc finger MIZ-type containing 2
8177068	0.643	0.0443222	-2.33341	-3.6164	-0.221024
7940028	0.643	0.0443453	2.33309	-3.6168	0.336122	SERPING1	serpin family G member 1
8163825	0.643	0.0443519	-2.333	-3.617	-0.479942	TRAF1	TNF receptor associated factor 1
7965979	0.643	0.044359	2.3329	-3.6171	0.277669	ALDH1L2	aldehyde dehydrogenase 1 family member L2
8026830	0.643	0.0443725	-2.33272	-3.6173	-0.329573	FCHO1	FCH domain only 1
8040889	0.643	0.0444022	2.33231	-3.6178	0.183504	DNAJC5G	DnaJ heat shock protein family (Hsp40) member C5 gamma
8109039	0.643	0.0444049	-2.33227	-3.6179	-0.182746	SPINK14	serine peptidase inhibitor, Kazal type 14 (putative)
8041888	0.643	0.0444151	2.33213	-3.6181	0.452008	MSH6	mutS homolog 6
7964658	0.643	0.0444533	2.33161	-3.6187	0.329761
8149638	0.643	0.0444812	-2.33123	-3.6192	-0.428622	DOK2	docking protein 2
7928752	0.643	0.0444971	2.33101	-3.6195	0.213666	GHITM	growth hormone inducible transmembrane protein
8010454	0.643	0.0445256	-2.33062	-3.62	-0.490718	RNF213	ring finger protein 213
8080438	0.643	0.0445383	2.33045	-3.6202	0.267909	SPCS1	signal peptidase complex subunit 1
8174141	0.643	0.0445521	2.33026	-3.6205	0.301728	BEX5	brain expressed X-linked 5
7907032	0.643	0.0445524	-2.33025	-3.6205	-0.174875	MAEL	maelstrom spermatogenic transposon silencer
8009183	0.643	0.044577	-2.32992	-3.6209	-0.478248	MAP3K3	mitogen-activated protein kinase kinase kinase 3
8084092	0.643	0.0445793	2.32988	-3.6209	0.268858	NDUFB5	NADH:ubiquinone oxidoreductase subunit B5
8143749	0.643	0.0445804	-2.32987	-3.621	-0.270935	ZNF467///ZNF467	zinc finger protein 467///zinc finger protein 467
8169049	0.643	0.0446133	2.32942	-3.6215	0.287591	TCEAL1	transcription elongation factor A like 1
8147079	0.643	0.0446169	2.32937	-3.6216	0.323323	LRRCC1	leucine rich repeat and coiled-coil centrosomal protein 1
8122336	0.643	0.0446205	2.32932	-3.6217	0.224058	ABRACL	ABRA C-terminal like
7931873	0.643	0.044636	2.32911	-3.6219	0.23583	GDI2	GDP dissociation inhibitor 2
8040286	0.643	0.0446444	-2.329	-3.6221	-0.172044
7976648	0.643	0.0446545	-2.32886	-3.6223	-0.218097	CCNK	cyclin K
8008754	0.643	0.044699	2.32825	-3.623	0.439921	RAD51C	RAD51 paralog C
7932311	0.643	0.0446996	2.32824	-3.623	0.210101	RSU1	Ras suppressor protein 1
8029029	0.643	0.0447547	-2.32749	-3.624	-0.237811	HNRNPUL1	heterogeneous nuclear ribonucleoprotein U like 1
[truncated: 26,830 more rows]
