# Supplementary material for: Bioinformatics analysis of the common targets of miR-223-3p, miR-122-5p, and miR-93-5p in polycystic ovarian syndrome
Source: Front Genet. 2023 Feb 16;14:1097706. doi: 10.3389/fgene.2023.1097706 (PMC9977968; doi:10.3389/fgene.2023.1097706)
Supplement: Supplementary file 2 [file Table3.XLSX]

## Sheet: 223
miRNA name:	hsa-mir-223
TF name	miRNA name	TSS	Binding site	Action type	SRAID/PMID	Evidence	Tissue	Species
AML1	hsa-mir-223	n/a	n/a	Repression	17996649	literature	n/a	H.sapiens
BRD4	hsa-mir-223	chrX: 66015461	chrX: 66015213-66015547(score=481)	Regulation	SRX1880278	level 2	Blood	H.sapiens
BRD4	hsa-mir-223	chrX: 66015461	chrX: 66015325-66015421(score=256)	Regulation	ERX378355	level 2	Blood	H.sapiens
CEBPA	hsa-mir-223	chrX: 66015461	chrX: 66015174-66015486(score=1000)	Regulation	SRX2245499	level 2	Blood	H.sapiens
CEBPA	hsa-mir-223	chrX: 66015461	chrX: 66015247-66015435(score=1000)	Regulation	SRX097095	level 2	Blood	H.sapiens
CEBPA	hsa-mir-223	chrX: 66015461	chrX: 66015254-66015429(score=736)	Regulation	SRX097096	level 2	Blood	H.sapiens
CEBPA	hsa-mir-223	n/a	n/a	Activation	16325577	literature	n/a	H.sapiens
CEBPA	hsa-mir-223	n/a	n/a	Activation	17482553	literature	n/a	H.sapiens
CEBPA	hsa-mir-223	n/a	n/a	Regulation	20018373	literature	n/a	H.sapiens
CEBPB	hsa-mir-223	chrX: 66015461	chrX: 66015192-66015457(score=520)	Regulation	SRX885893	level 2	Blood	H.sapiens
CEBPB	hsa-mir-223	chrX: 66015461	chrX: 66015196-66015441(score=646)	Regulation	SRX2245500	level 2	Blood	H.sapiens
CEBPB	hsa-mir-223	chrX: 66015461	chrX: 66015233-66015441(score=1000)	Regulation	SRX150578	level 2	Blood	H.sapiens
CEBPB	hsa-mir-223	chrX: 66015461	chrX: 66015238-66015466(score=1000)	Regulation	SRX190334	level 2	Blood	H.sapiens
CEBPB	hsa-mir-223	chrX: 66018870	chrX: 66015135-66015417(score=418)	Regulation	SRX885897	level 1	Blood	H.sapiens
CEBPB	hsa-mir-223	chrX: 66018870	chrX: 66015138-66015460(score=598)	Regulation	SRX885894	level 1	Blood	H.sapiens
CEBPB	hsa-mir-223	chrX: 66018870	chrX: 66015155-66015497(score=637)	Regulation	SRX885898	level 1	Blood	H.sapiens
CEBPB	hsa-mir-223	n/a	n/a	Activation	25867276	literature	n/a	H.sapiens
CREBBP	hsa-mir-223	chrX: 66015461	chrX: 66015213-66015516(score=553)	Regulation	SRX015827	level 2	Blood	H.sapiens
DPF2	hsa-mir-223	n/a	n/a	Repression	24332853	literature	n/a	H.sapiens
E2F1	hsa-mir-223	n/a	n/a	autoregulatory negative feedback loop(feedback)	20029046	literature	n/a	H.sapiens
EP300	hsa-mir-223	chrX: 66015461	chrX: 66015178-66015527(score=1000)	Regulation	SRX265233	level 2	Blood	H.sapiens
EP300	hsa-mir-223	chrX: 66015461	chrX: 66015180-66015478(score=781)	Regulation	SRX656350	level 2	Blood	H.sapiens
EP300	hsa-mir-223	chrX: 66015461	chrX: 66015184-66015489(score=775)	Regulation	SRX2043231	level 2	Blood	H.sapiens
EP300	hsa-mir-223	chrX: 66015461	chrX: 66015220-66015508(score=1000)	Regulation	SRX150481	level 2	Blood	H.sapiens
EP300	hsa-mir-223	chrX: 66015461	chrX: 66015237-66015448(score=614)	Regulation	SRX1514284	level 2	Blood	H.sapiens
EP300	hsa-mir-223	chrX: 66015461	chrX: 66015300-66015412(score=471)	Regulation	ERX378367	level 2	Blood	H.sapiens
ERG	hsa-mir-223	chrX: 66015461	chrX: 66015214-66015493(score=1000)	Regulation	SRX1514277	level 2	Blood	H.sapiens
ERG	hsa-mir-223	chrX: 66015461	chrX: 66015225-66015506(score=1000)	Regulation	SRX682376	level 2	Blood	H.sapiens
ERG	hsa-mir-223	chrX: 66015461	chrX: 66015245-66015408(score=421)	Regulation	SRX026638	level 2	Blood	H.sapiens
ERG	hsa-mir-223	chrX: 66015461	chrX: 66015249-66015506(score=888)	Regulation	SRX682375	level 2	Blood	H.sapiens
ERG	hsa-mir-223	chrX: 66015461	chrX: 66015290-66015465(score=826)	Regulation	SRX326890	level 2	Blood	H.sapiens
FLI1	hsa-mir-223	chrX: 66015461	chrX: 66015224-66015481(score=802)	Regulation	SRX1514276	level 2	Blood	H.sapiens
FOXO1	hsa-mir-223	chrX: 66015461	chrX: 66015260-66015479(score=777)	Regulation(feedback)	SRX1735651	level 2	Blood	H.sapiens
GATA1	hsa-mir-223	chrX: 66015461	chrX: 66015342-66015450(score=441)	Regulation	SRX386202	level 2	Blood	H.sapiens
GATA1	hsa-mir-223	chrX: 66018870	chrX: 66018606-66018756(score=1000)	Regulation	SRX386202	level 1	Blood	H.sapiens
GATA2	hsa-mir-223	chrX: 66015461	chrX: 66015199-66015540(score=1000)	Regulation	SRX2574235	level 2	Blood	H.sapiens
GATA2	hsa-mir-223	chrX: 66015461	chrX: 66015231-66015490(score=945)	Regulation	SRX2574236	level 2	Blood	H.sapiens
GATA2	hsa-mir-223	chrX: 66015461	chrX: 66015299-66015475(score=571)	Regulation	SRX100585	level 2	Blood	H.sapiens
GATA3	hsa-mir-223	chrX: 66015461	chrX: 66015237-66015508(score=1000)	Regulation	SRX1041802	level 2	Blood	H.sapiens
GATA3	hsa-mir-223	chrX: 66015461	chrX: 66015237-66015508(score=1000)	Regulation	SRX1492213	level 2	Blood	H.sapiens
GATA3	hsa-mir-223	chrX: 66015461	chrX: 66015266-66015493(score=985)	Regulation	SRX158108	level 2	Blood	H.sapiens
GATA3	hsa-mir-223	chrX: 66015461	chrX: 66015302-66015471(score=905)	Regulation	SRX092314	level 2	Blood	H.sapiens
GATA3	hsa-mir-223	chrX: 66015461	chrX: 66015311-66015452(score=638)	Regulation	SRX092315	level 2	Blood	H.sapiens
GATA3	hsa-mir-223	chrX: 66015461	chrX: 66015342-66015450(score=441)	Regulation	SRX160844	level 2	Blood	H.sapiens
GATA3	hsa-mir-223	chrX: 66018870	chrX: 66018606-66018756(score=1000)	Regulation	SRX160844	level 1	Blood	H.sapiens
GTF2I	hsa-mir-223	chrX: 66018870	chrX: 66018581-66018784(score=338)	Regulation	SRX753137	level 1	Pluripotent stem cell	H.sapiens
GTF2I	hsa-mir-223	chrX: 66018870	chrX: 66018810-66019167(score=270)	Regulation	SRX753138	level 1	Pluripotent stem cell	H.sapiens
HEY1	hsa-mir-223	chrX: 66018870	chrX: 66015426-66015603(score=549)	Regulation	SRX100430	level 1	Blood	H.sapiens
HEY1	hsa-mir-223	n/a	n/a	Repression	26838552	literature	n/a	H.sapiens
IKZF1	hsa-mir-223	chrX: 66015461	chrX: 66015174-66015304(score=303)	Regulation	SRX625679	level 2	Blood	H.sapiens
IKZF1	hsa-mir-223	chrX: 66018870	chrX: 66015149-66015344(score=439)	Regulation	SRX625674	level 1	Blood	H.sapiens
JMJD1C	hsa-mir-223	chrX: 66015461	chrX: 66015207-66015491(score=1000)	Regulation	SRX1304579	level 2	Blood	H.sapiens
JMJD1C	hsa-mir-223	chrX: 66015461	chrX: 66015226-66015452(score=884)	Regulation	SRX1304576	level 2	Blood	H.sapiens
JMJD1C	hsa-mir-223	chrX: 66015461	chrX: 66015236-66015452(score=701)	Regulation	SRX763970	level 2	Blood	H.sapiens
KDM6A	hsa-mir-223	chrX: 66015461	chrX: 66015248-66015471(score=1000)	Regulation	SRX835579	level 2	Blood	H.sapiens
LMO2	hsa-mir-223	chrX: 66015461	chrX: 66015210-66015511(score=1000)	Regulation(feedback)	SRX682385	level 2	Blood	H.sapiens
LMO2	hsa-mir-223	chrX: 66015461	chrX: 66015226-66015474(score=959)	Regulation(feedback)	SRX698186	level 2	Blood	H.sapiens
LMO3	hsa-mir-223	chrX: 66015461	chrX: 66015240-66015465(score=848)	Regulation	SRX698187	level 2	Blood	H.sapiens
LYL1	hsa-mir-223	chrX: 66015461	chrX: 66015182-66015529(score=1000)	Regulation	SRX1514281	level 2	Blood	H.sapiens
LYL1	hsa-mir-223	chrX: 66015461	chrX: 66015217-66015488(score=999)	Regulation	SRX1304574	level 2	Blood	H.sapiens
LYL1	hsa-mir-223	chrX: 66015461	chrX: 66015244-66015483(score=1000)	Regulation	SRX1304580	level 2	Blood	H.sapiens
LYL1	hsa-mir-223	chrX: 66015461	chrX: 66015257-66015461(score=1000)	Regulation	SRX1304577	level 2	Blood	H.sapiens
LYL1	hsa-mir-223	chrX: 66015461	chrX: 66015275-66015477(score=851)	Regulation	SRX682387	level 2	Blood	H.sapiens
LYL1	hsa-mir-223	chrX: 66015461	chrX: 66015333-66015404(score=392)	Regulation	SRX1304582	level 2	Blood	H.sapiens
MED12	hsa-mir-223	chrX: 66015461	chrX: 66015258-66015472(score=713)	Regulation	SRX1477666	level 2	Blood	H.sapiens
MED12	hsa-mir-223	chrX: 66015461	chrX: 66015301-66015426(score=393)	Regulation	SRX1477665	level 2	Blood	H.sapiens
MYB	hsa-mir-223	chrX: 66015461	chrX: 66015170-66015499(score=1000)	Regulation	SRX725578	level 2	Blood	H.sapiens
MYB	hsa-mir-223	chrX: 66015461	chrX: 66015174-66015509(score=1000)	Regulation	SRX658611	level 2	Blood	H.sapiens
MYB	hsa-mir-223	chrX: 66015461	chrX: 66015184-66015500(score=1000)	Regulation	SRX658610	level 2	Blood	H.sapiens
MYB	hsa-mir-223	chrX: 66015461	chrX: 66015184-66015513(score=1000)	Regulation	SRX725584	level 2	Blood	H.sapiens
MYB	hsa-mir-223	chrX: 66015461	chrX: 66015210-66015494(score=1000)	Regulation	SRX725586	level 2	Blood	H.sapiens
MYB	hsa-mir-223	chrX: 66018870	chrX: 66015157-66015533(score=1000)	Regulation	SRX725582	level 1	Blood	H.sapiens
MYC	hsa-mir-223	chrX: 66015461	chrX: 66015253-66015361(score=299)	Regulation	SRX150722	level 2	Blood	H.sapiens
NCOR1	hsa-mir-223	chrX: 66015461	chrX: 66015241-66015427(score=580)	Regulation	SRX747573	level 2	Blood	H.sapiens
NFIA	hsa-mir-223	n/a	n/a	Repression(feedback)	10831836	literature	n/a	H.sapiens
NFIA	hsa-mir-223	n/a	n/a	Regulation(feedback)	16325577	literature	n/a	H.sapiens
NFYB	hsa-mir-223	chrX: 66018870	chrX: 66015677-66015859(score=497)	Regulation	SRX150508	level 1	Blood	H.sapiens
NOTCH1	hsa-mir-223	n/a	n/a	Activation	24727676	literature	n/a	H.sapiens
NOTCH3	hsa-mir-223	n/a	n/a	Activation	24727676	literature	n/a	H.sapiens
NR3C1	hsa-mir-223	chrX: 66015461	chrX: 66015261-66015396(score=397)	Regulation	ERX593131	level 2	Blood	H.sapiens
NR3C1	hsa-mir-223	chrX: 66015461	chrX: 66015263-66015444(score=401)	Regulation	SRX959100	level 2	Blood	H.sapiens
NR4A1	hsa-mir-223	chrX: 66015461	chrX: 66015209-66015431(score=639)	Regulation	SRX1653204	level 2	Blood	H.sapiens
NR4A1	hsa-mir-223	chrX: 66015461	chrX: 66015253-66015438(score=493)	Regulation	SRX1653203	level 2	Blood	H.sapiens
PBX1	hsa-mir-223	chrX: 66015461	chrX: 66015196-66015525(score=520)	Regulation	SRX2043232	level 2	Blood	H.sapiens
PBX1	hsa-mir-223	chrX: 66015461	chrX: 66015210-66015506(score=1000)	Regulation	SRX656349	level 2	Blood	H.sapiens
PRDM1	hsa-mir-223	n/a	n/a	Repression	26655851	literature	n/a	H.sapiens
RARA	hsa-mir-223	chrX: 66015461	chrX: 66015238-66015391(score=370)	Regulation	SRX014782	level 2	Blood	H.sapiens
RCOR1	hsa-mir-223	chrX: 66015461	chrX: 66015300-66015473(score=374)	Regulation	SRX150518	level 2	Blood	H.sapiens
RELA	hsa-mir-223	chrX: 66018870	chrX: 66016184-66016337(score=505)	Regulation	SRX150605	level 1	Blood	H.sapiens
RELA	hsa-mir-223	n/a	n/a	Activation	24727676	literature	n/a	H.sapiens
REST	hsa-mir-223	chrX: 66015461	chrX: 66015368-66015523(score=237)	Regulation	SRX190210	level 2	Blood	H.sapiens
RUNX1	hsa-mir-223	chrX: 66015461	chrX: 66015203-66015502(score=1000)	Regulation	SRX062339	level 2	Blood	H.sapiens
RUNX1	hsa-mir-223	chrX: 66015461	chrX: 66015203-66015502(score=1000)	Regulation	SRX838202	level 2	Blood	H.sapiens
RUNX1	hsa-mir-223	chrX: 66015461	chrX: 66015209-66015494(score=1000)	Regulation	SRX1803059	level 2	Blood	H.sapiens
RUNX1	hsa-mir-223	chrX: 66015461	chrX: 66015211-66015499(score=1000)	Regulation	SRX1514291	level 2	Blood	H.sapiens
RUNX1	hsa-mir-223	chrX: 66015461	chrX: 66015216-66015511(score=1000)	Regulation	SRX682384	level 2	Blood	H.sapiens
RUNX1	hsa-mir-223	chrX: 66015461	chrX: 66015226-66015488(score=1000)	Regulation	SRX202967	level 2	Blood	H.sapiens
RUNX1	hsa-mir-223	chrX: 66015461	chrX: 66015253-66015495(score=431)	Regulation	SRX1036365	level 2	Blood	H.sapiens
RUNX1	hsa-mir-223	chrX: 66015461	chrX: 66015253-66015495(score=431)	Regulation	SRX669872	level 2	Blood	H.sapiens
RUNX1	hsa-mir-223	chrX: 66015461	chrX: 66015270-66015440(score=493)	Regulation	SRX112545	level 2	Blood	H.sapiens
RUNX1	hsa-mir-223	chrX: 66015461	chrX: 66015270-66015471(score=555)	Regulation	SRX747571	level 2	Blood	H.sapiens
RUNX1	hsa-mir-223	chrX: 66015461	chrX: 66015274-66015434(score=627)	Regulation	SRX858323	level 2	Blood	H.sapiens
RUNX1	hsa-mir-223	chrX: 66015461	chrX: 66015276-66015422(score=556)	Regulation	SRX112544	level 2	Blood	H.sapiens
RUNX1	hsa-mir-223	chrX: 66015461	chrX: 66015296-66015425(score=404)	Regulation	SRX858324	level 2	Blood	H.sapiens
RUNX1	hsa-mir-223	chrX: 66015461	chrX: 66015298-66015456(score=524)	Regulation	SRX1036364	level 2	Blood	H.sapiens
RUNX1	hsa-mir-223	chrX: 66015461	chrX: 66015304-66015426(score=505)	Regulation	SRX369126	level 2	Blood	H.sapiens
RUNX1	hsa-mir-223	n/a	n/a	Regulation	24332853	literature	n/a	H.sapiens
RUNX1	hsa-mir-223	n/a	n/a	Regulation	25612891	literature	n/a	H.sapiens
RUNX1T1	hsa-mir-223	chrX: 66015461	chrX: 66015182-66015451(score=757)	Regulation(feedback)	SRX747572	level 2	Blood	H.sapiens
RUNX1T1	hsa-mir-223	chrX: 66015461	chrX: 66015224-66015438(score=531)	Regulation(feedback)	SRX1514278	level 2	Blood	H.sapiens
RUNX1T1	hsa-mir-223	n/a	n/a	Repression(feedback)	17996649	literature	n/a	H.sapiens
RUNX1T1	hsa-mir-223	n/a	n/a	Repression(feedback)	25612891	literature	n/a	H.sapiens
RUNX3	hsa-mir-223	chrX: 66015461	chrX: 66015306-66015440(score=538)	Regulation	SRX190349	level 2	Blood	H.sapiens
SCML2	hsa-mir-223	chrX: 66018870	chrX: 66019477-66019614(score=286)	Regulation	SRX644728	level 1	Kidney	H.sapiens
SMAD1	hsa-mir-223	chrX: 66015461	chrX: 66015218-66015478(score=1000)	Regulation	SRX097097	level 2	Blood	H.sapiens
SMAD1	hsa-mir-223	chrX: 66015461	chrX: 66015288-66015442(score=597)	Regulation	SRX097073	level 2	Blood	H.sapiens
SMAD1	hsa-mir-223	chrX: 66015461	chrX: 66015329-66015432(score=504)	Regulation	SRX097106	level 2	Blood	H.sapiens
SPI1	hsa-mir-223	chrX: 66018870	chrX: 66018615-66018849(score=1000)	Regulation	SRX1089833	level 1	Blood	H.sapiens
SPI1	hsa-mir-223	chrX: 66018870	chrX: 66018623-66018837(score=1000)	Regulation	SRX100443	level 1	Blood	H.sapiens
SPI1	hsa-mir-223	chrX: 66018870	chrX: 66018629-66018837(score=719)	Regulation	SRX475793	level 1	Blood	H.sapiens
SPI1	hsa-mir-223	chrX: 66018870	chrX: 66018632-66018877(score=572)	Regulation	SRX627428	level 1	Blood	H.sapiens
SPI1	hsa-mir-223	chrX: 66018870	chrX: 66018633-66018835(score=690)	Regulation	SRX475795	level 1	Blood	H.sapiens
SPI1	hsa-mir-223	chrX: 66018870	chrX: 66018644-66018839(score=668)	Regulation	SRX794057	level 1	Blood	H.sapiens
SPI1	hsa-mir-223	chrX: 66018870	chrX: 66018644-66018883(score=873)	Regulation	SRX2770854	level 1	Blood	H.sapiens
SPI1	hsa-mir-223	chrX: 66018870	chrX: 66018645-66018824(score=1000)	Regulation	SRX100429	level 1	Blood	H.sapiens
SPI1	hsa-mir-223	chrX: 66018870	chrX: 66018645-66018826(score=1000)	Regulation	SRX100576	level 1	Blood	H.sapiens
SPI1	hsa-mir-223	chrX: 66018870	chrX: 66018651-66018922(score=523)	Regulation	SRX1023792	level 1	Blood	H.sapiens
SPI1	hsa-mir-223	chrX: 66018870	chrX: 66018656-66018844(score=559)	Regulation	SRX2268286	level 1	Blood	H.sapiens
SPI1	hsa-mir-223	chrX: 66018870	chrX: 66018661-66018824(score=731)	Regulation	SRX190299	level 1	Blood	H.sapiens
SPI1	hsa-mir-223	chrX: 66018870	chrX: 66018662-66018859(score=588)	Regulation	SRX2268287	level 1	Blood	H.sapiens
SPI1	hsa-mir-223	chrX: 66018870	chrX: 66018664-66018778(score=436)	Regulation	SRX1431740	level 1	Blood	H.sapiens
SPI1	hsa-mir-223	chrX: 66018870	chrX: 66018667-66018788(score=432)	Regulation	SRX518680	level 1	Blood	H.sapiens
SPI1	hsa-mir-223	chrX: 66018870	chrX: 66018673-66018884(score=429)	Regulation	SRX1023793	level 1	Blood	H.sapiens
SPI1	hsa-mir-223	chrX: 66018870	chrX: 66018674-66018779(score=471)	Regulation	SRX1431738	level 1	Blood	H.sapiens
SPI1	hsa-mir-223	chrX: 66018870	chrX: 66018675-66018842(score=474)	Regulation	SRX2268284	level 1	Blood	H.sapiens
SPI1	hsa-mir-223	chrX: 66018870	chrX: 66018677-66018850(score=369)	Regulation	SRX627430	level 1	Blood	H.sapiens
SPI1	hsa-mir-223	chrX: 66018870	chrX: 66018685-66018945(score=861)	Regulation	SRX2770855	level 1	Blood	H.sapiens
SPI1	hsa-mir-223	chrX: 66018870	chrX: 66018688-66018790(score=405)	Regulation	SRX1431737	level 1	Blood	H.sapiens
SPI1	hsa-mir-223	chrX: 66018870	chrX: 66018710-66018935(score=709)	Regulation	SRX2770857	level 1	Blood	H.sapiens
SPI1	hsa-mir-223	chrX: 66018870	chrX: 66018711-66018853(score=408)	Regulation	SRX3244991	level 1	Blood	H.sapiens
SPI1	hsa-mir-223	chrX: 66018870	chrX: 66018726-66018908(score=405)	Regulation	SRX1023790	level 1	Blood	H.sapiens
SPI1	hsa-mir-223	n/a	n/a	Activation	17482553	literature	n/a	H.sapiens
SRF	hsa-mir-223	chrX: 66018870	chrX: 66017254-66017381(score=804)	Regulation	SRX100522	level 1	Blood	H.sapiens
SRF	hsa-mir-223	chrX: 66018870	chrX: 66017266-66017343(score=361)	Regulation	SRX100395	level 1	Blood	H.sapiens
STAT1	hsa-mir-223	chrX: 66015461	chrX: 66015217-66015477(score=843)	Regulation(feedback)	SRX212648	level 2	Blood	H.sapiens
STAT1	hsa-mir-223	chrX: 66015461	chrX: 66015220-66015467(score=1000)	Regulation(feedback)	SRX212650	level 2	Blood	H.sapiens
STAT1	hsa-mir-223	chrX: 66015461	chrX: 66015243-66015364(score=384)	Regulation(feedback)	SRX212651	level 2	Blood	H.sapiens
STAT1	hsa-mir-223	chrX: 66015461	chrX: 66015260-66015421(score=509)	Regulation(feedback)	SRX212649	level 2	Blood	H.sapiens
STAT1	hsa-mir-223	chrX: 66018870	chrX: 66018706-66018899(score=649)	Regulation(feedback)	SRX212650	level 1	Blood	H.sapiens
STAT1	hsa-mir-223	chrX: 66018870	chrX: 66018727-66018880(score=383)	Regulation(feedback)	SRX212648	level 1	Blood	H.sapiens
TAF1	hsa-mir-223	chrX: 66018870	chrX: 66015390-66015573(score=542)	Regulation	SRX100476	level 1	Blood	H.sapiens
TAL1	hsa-mir-223	chrX: 66015461	chrX: 66015185-66015561(score=1000)	Regulation(feedback)	SRX158111	level 2	Blood	H.sapiens
TAL1	hsa-mir-223	chrX: 66015461	chrX: 66015223-66015525(score=1000)	Regulation(feedback)	SRX158113	level 2	Blood	H.sapiens
TAL1	hsa-mir-223	chrX: 66015461	chrX: 66015242-66015498(score=1000)	Regulation(feedback)	SRX682388	level 2	Blood	H.sapiens
TAL1	hsa-mir-223	chrX: 66015461	chrX: 66015292-66015443(score=353)	Regulation(feedback)	SRX150575	level 2	Blood	H.sapiens
TAL1	hsa-mir-223	chrX: 66015461	chrX: 66015305-66015435(score=570)	Regulation(feedback)	SRX037939	level 2	Blood	H.sapiens
TAL1	hsa-mir-223	chrX: 66015461	chrX: 66015305-66015446(score=358)	Regulation(feedback)	SRX128778	level 2	Blood	H.sapiens
TAL1	hsa-mir-223	chrX: 66018870	chrX: 66015164-66015576(score=1000)	Regulation(feedback)	SRX725589	level 1	Blood	H.sapiens
TAL1	hsa-mir-223	n/a	n/a	Repression(feedback)	23448994	literature	n/a	H.sapiens
TAL1	hsa-mir-223	n/a	n/a	Activation(feedback)	23857984	literature	n/a	H.sapiens
TBP	hsa-mir-223	chrX: 66015461	chrX: 66015298-66015506(score=477)	Regulation	SRX150574	level 2	Blood	H.sapiens
TBP	hsa-mir-223	chrX: 66018870	chrX: 66015260-66015569(score=840)	Regulation	SRX482859	level 1	Blood	H.sapiens
TCF12	hsa-mir-223	chrX: 66015461	chrX: 66015179-66015550(score=1000)	Regulation	SRX158110	level 2	Blood	H.sapiens
TCF12	hsa-mir-223	chrX: 66015461	chrX: 66015219-66015482(score=1000)	Regulation	SRX026635	level 2	Blood	H.sapiens
TCF12	hsa-mir-223	chrX: 66015461	chrX: 66015220-66015462(score=843)	Regulation	SRX236114	level 2	Blood	H.sapiens
TCF12	hsa-mir-223	chrX: 66015461	chrX: 66015263-66015491(score=943)	Regulation	SRX158109	level 2	Blood	H.sapiens
TCF3	hsa-mir-223	chrX: 66015461	chrX: 66015161-66015557(score=1000)	Regulation	SRX236115	level 2	Blood	H.sapiens
TCF3	hsa-mir-223	chrX: 66015461	chrX: 66015198-66015527(score=1000)	Regulation	SRX158106	level 2	Blood	H.sapiens
TCF3	hsa-mir-223	chrX: 66015461	chrX: 66015213-66015480(score=788)	Regulation	SRX656347	level 2	Blood	H.sapiens
TCF3	hsa-mir-223	chrX: 66018870	chrX: 66015149-66015604(score=1000)	Regulation	SRX2043230	level 1	Blood	H.sapiens
TCF4	hsa-mir-223	chrX: 66015461	chrX: 66015269-66015473(score=256)	Regulation	SRX1491252	level 2	Blood	H.sapiens
TCF4	hsa-mir-223	chrX: 66015461	chrX: 66015272-66015384(score=308)	Regulation	SRX1491250	level 2	Blood	H.sapiens
TEAD4	hsa-mir-223	chrX: 66015461	chrX: 66015268-66015493(score=828)	Regulation	SRX190351	level 2	Blood	H.sapiens
TFAP4	hsa-mir-223	chrX: 66015461	chrX: 66015189-66015398(score=425)	Regulation	SRX259618	level 2	Blood	H.sapiens
TRIM28	hsa-mir-223	chrX: 66015461	chrX: 66015228-66015542(score=529)	Regulation	SRX391683	level 2	Blood	H.sapiens
TWIST1	hsa-mir-223	n/a	n/a	Activation	21628394	literature	n/a	H.sapiens
VDR	hsa-mir-223	chrX: 66015461	chrX: 66015185-66015347(score=405)	Regulation	SRX2319761	level 2	Blood	H.sapiens

## Sheet: 122
miRNA name:	hsa-mir-122
TF name	miRNA name	TSS	Binding site	Action type	SRAID/PMID	Evidence	Tissue	Species
CEBPA	hsa-mir-122	n/a	n/a	Activation	20842632	literature	n/a	H.sapiens
CEBPA	hsa-mir-122	n/a	n/a	Activation	26933995	literature	n/a	H.sapiens
CTCF	hsa-mir-122	chr18: 58451074	chr18: 58449518-58449605(score=398)	Regulation	SRX265428	level 1	Breast	H.sapiens
CXADR	hsa-mir-122	n/a	n/a	Repression	22815988	literature	n/a	H.sapiens
EOMES	hsa-mir-122	chr18: 58451074	chr18: 58450978-58451157(score=853)	Regulation	SRX035159	level 1	Pluripotent stem cell	H.sapiens
FOXA1	hsa-mir-122	chr18: 58451074	chr18: 58448276-58448478(score=526)	Regulation	SRX2017929	level 1	Prostate	H.sapiens
FOXA2	hsa-mir-122	n/a	n/a	Activation	20842632	literature	n/a	H.sapiens
HNF1A	hsa-mir-122	n/a	n/a	Regulation	19617899	literature	n/a	H.sapiens
HNF1A	hsa-mir-122	n/a	n/a	Activation	20842632	literature	n/a	H.sapiens
HNF3A	hsa-mir-122	n/a	n/a	Regulation	19617899	literature	n/a	H.sapiens
HNF3B	hsa-mir-122	n/a	n/a	Regulation	19617899	literature	n/a	H.sapiens
HNF4A	hsa-mir-122	n/a	n/a	Activation	20842632	literature	n/a	H.sapiens
HNF4A	hsa-mir-122	n/a	n/a	Activation	21241755	literature	n/a	H.sapiens
HNF4A	hsa-mir-122	n/a	n/a	Activation	25422324	literature	n/a	H.sapiens
MYC	hsa-mir-122	n/a	n/a	Repression	24038073	literature	n/a	H.sapiens
NCOR1	hsa-mir-122	n/a	n/a	Repression	23703729	literature	n/a	H.sapiens
NCOR2	hsa-mir-122	n/a	n/a	Repression	23703729	literature	n/a	H.sapiens
NR1H4	hsa-mir-122	n/a	n/a	Activation	26302777	literature	n/a	H.sapiens
ONECUT1	hsa-mir-122	n/a	n/a	Activation	26825606	literature	n/a	H.sapiens
PPARG	hsa-mir-122	n/a	n/a	Activation	23703729	literature	n/a	H.sapiens
PPARG	hsa-mir-122	n/a	n/a	Activation	27109478	literature	n/a	H.sapiens
PTPN1	hsa-mir-122	n/a	n/a	Repression(feedback)	22807119	literature	n/a	H.sapiens
RAD21	hsa-mir-122	chr18: 58451074	chr18: 58449487-58449629(score=588)	Regulation(feedback)	SRX100511	level 1	Pluripotent stem cell	H.sapiens
RELA	hsa-mir-122	chr18: 58446263	chr18: 58445981-58446301(score=1000)	Regulation	SRX2270129	level 2	Liver	H.sapiens
REST	hsa-mir-122	chr18: 58451074	chr18: 58447643-58447926(score=617)	Regulation	SRX190260	level 1	Pluripotent stem cell	H.sapiens
RXRA	hsa-mir-122	n/a	n/a	Activation	23703729	literature	n/a	H.sapiens
SUV39H1	hsa-mir-122	n/a	n/a	Repression	23703729	literature	n/a	H.sapiens
TGFB1	hsa-mir-122	n/a	n/a	Repression	25909171	literature	n/a	H.sapiens

## Sheet: 93
miRNA name:	hsa-mir-93
TF name	miRNA name	TSS	Binding site	Action type	SRAID/PMID	Evidence	Tissue	Species
AHR	hsa-mir-93	n/a	n/a	Activation	24798859	literature	n/a	H.sapiens
AML1-ETO	hsa-mir-93	chr7: 100100780(NM_182776)	chr7: 100100507-100100709(score=307)	Regulation	SRX1735650	level 1	Blood	H.sapiens
AR	hsa-mir-93	chr7: 100100780(NM_182776)	chr7: 100100481-100100755(score=638)	Regulation	SRX847031	level 1	Blood	H.sapiens
AR	hsa-mir-93	chr7: 100101379	chr7: 100101481-100101590(score=308)	Regulation	SRX250092	level 2	Breast	H.sapiens
AR	hsa-mir-93	chr7: 100100780(NM_182776)	chr7: 100100460-100100847(score=967)	Regulation	SRX250092	level 1	Breast	H.sapiens
AR	hsa-mir-93	chr7: 100100780(NM_182776)	chr7: 100100266-100100850(score=1000)	Regulation	SRX595676	level 1	Prostate	H.sapiens
AR	hsa-mir-93	chr7: 100100780(NM_182776)	chr7: 100100280-100100878(score=1000)	Regulation	SRX1569767	level 1	Prostate	H.sapiens
AR	hsa-mir-93	chr7: 100100780(NM_182776)	chr7: 100100280-100100878(score=1000)	Regulation	SRX595671	level 1	Prostate	H.sapiens
AR	hsa-mir-93	chr7: 100100780(NM_182776)	chr7: 100100304-100100887(score=1000)	Regulation	SRX1569768	level 1	Prostate	H.sapiens
AR	hsa-mir-93	chr7: 100100780(NM_182776)	chr7: 100100318-100100825(score=1000)	Regulation	SRX595675	level 1	Prostate	H.sapiens
AR	hsa-mir-93	chr7: 100100780(NM_182776)	chr7: 100100318-100100880(score=1000)	Regulation	SRX595677	level 1	Prostate	H.sapiens
AR	hsa-mir-93	chr7: 100100780(NM_182776)	chr7: 100100389-100100898(score=1000)	Regulation	SRX734410	level 1	Prostate	H.sapiens
AR	hsa-mir-93	chr7: 100100780(NM_182776)	chr7: 100100414-100100886(score=1000)	Regulation	SRX734409	level 1	Prostate	H.sapiens
AR	hsa-mir-93	chr7: 100100780(NM_182776)	chr7: 100100432-100100882(score=1000)	Regulation	SRX734411	level 1	Prostate	H.sapiens
AR	hsa-mir-93	chr7: 100100780(NM_182776)	chr7: 100100432-100100882(score=1000)	Regulation	SRX734412	level 1	Prostate	H.sapiens
AR	hsa-mir-93	chr7: 100100780(NM_182776)	chr7: 100100440-100100791(score=1000)	Regulation	SRX383815	level 1	Prostate	H.sapiens
AR	hsa-mir-93	chr7: 100100780(NM_182776)	chr7: 100100449-100100805(score=648)	Regulation	SRX736066	level 1	Prostate	H.sapiens
AR	hsa-mir-93	chr7: 100100780(NM_182776)	chr7: 100100460-100100696(score=622)	Regulation	SRX471208	level 1	Prostate	H.sapiens
AR	hsa-mir-93	chr7: 100100780(NM_182776)	chr7: 100100465-100100626(score=534)	Regulation	SRX383816	level 1	Prostate	H.sapiens
AR	hsa-mir-93	chr7: 100100780(NM_182776)	chr7: 100100470-100100795(score=791)	Regulation	SRX736065	level 1	Prostate	H.sapiens
AR	hsa-mir-93	chr7: 100100780(NM_182776)	chr7: 100100476-100100789(score=895)	Regulation	SRX1033275	level 1	Prostate	H.sapiens
AR	hsa-mir-93	chr7: 100100780(NM_182776)	chr7: 100100476-100100843(score=623)	Regulation	SRX595685	level 1	Prostate	H.sapiens
AR	hsa-mir-93	chr7: 100100780(NM_182776)	chr7: 100100480-100100734(score=585)	Regulation	SRX471849	level 1	Prostate	H.sapiens
AR	hsa-mir-93	chr7: 100100780(NM_182776)	chr7: 100100485-100100633(score=319)	Regulation	SRX059704	level 1	Prostate	H.sapiens
AR	hsa-mir-93	chr7: 100100780(NM_182776)	chr7: 100100486-100100736(score=712)	Regulation	SRX736054	level 1	Prostate	H.sapiens
AR	hsa-mir-93	chr7: 100100780(NM_182776)	chr7: 100100490-100100648(score=384)	Regulation	SRX2017926	level 1	Prostate	H.sapiens
AR	hsa-mir-93	chr7: 100100780(NM_182776)	chr7: 100100493-100100774(score=441)	Regulation	SRX736074	level 1	Prostate	H.sapiens
AR	hsa-mir-93	chr7: 100100780(NM_182776)	chr7: 100100496-100100691(score=336)	Regulation	SRX847035	level 1	Prostate	H.sapiens
AR	hsa-mir-93	chr7: 100100780(NM_182776)	chr7: 100100506-100100765(score=664)	Regulation	SRX471850	level 1	Prostate	H.sapiens
AR	hsa-mir-93	chr7: 100100780(NM_182776)	chr7: 100100515-100100761(score=601)	Regulation	SRX099183	level 1	Prostate	H.sapiens
AR	hsa-mir-93	chr7: 100100780(NM_182776)	chr7: 100100520-100100650(score=455)	Regulation	SRX101132	level 1	Prostate	H.sapiens
AR	hsa-mir-93	chr7: 100100780(NM_182776)	chr7: 100100520-100100753(score=408)	Regulation	SRX173202	level 1	Prostate	H.sapiens
AR	hsa-mir-93	chr7: 100100780(NM_182776)	chr7: 100100521-100100741(score=423)	Regulation	SRX2545040	level 1	Prostate	H.sapiens
AR	hsa-mir-93	chr7: 100100780(NM_182776)	chr7: 100100528-100100775(score=678)	Regulation	SRX099182	level 1	Prostate	H.sapiens
AR	hsa-mir-93	chr7: 100100780(NM_182776)	chr7: 100100531-100100605(score=377)	Regulation	SRX1334494	level 1	Prostate	H.sapiens
AR	hsa-mir-93	chr7: 100100780(NM_182776)	chr7: 100100537-100100735(score=451)	Regulation	SRX471856	level 1	Prostate	H.sapiens
AR	hsa-mir-93	chr7: 100100780(NM_182776)	chr7: 100100537-100100750(score=455)	Regulation	SRX847034	level 1	Prostate	H.sapiens
AR	hsa-mir-93	chr7: 100100780(NM_182776)	chr7: 100100546-100100732(score=446)	Regulation	SRX471855	level 1	Prostate	H.sapiens
AR	hsa-mir-93	chr7: 100100780(NM_182776)	chr7: 100100554-100100755(score=311)	Regulation	SRX736075	level 1	Prostate	H.sapiens
AR	hsa-mir-93	chr7: 100100780(NM_182776)	chr7: 100100568-100100694(score=297)	Regulation	SRX220000	level 1	Prostate	H.sapiens
AR	hsa-mir-93	chr7: 100100780(NM_182776)	chr7: 100100620-100100725(score=257)	Regulation	SRX220001	level 1	Prostate	H.sapiens
ARNT	hsa-mir-93	n/a	n/a	Activation(feedback)	24798859	literature	n/a	H.sapiens
ARNTL	hsa-mir-93	chr7: 100101379	chr7: 100101459-100101619(score=299)	Regulation	SRX666557	level 2	Breast	H.sapiens
ARNTL	hsa-mir-93	chr7: 100100780(NM_182776)	chr7: 100100655-100100890(score=307)	Regulation	SRX666557	level 1	Breast	H.sapiens
ASXL1	hsa-mir-93	chr7: 100101379	chr7: 100101291-100101404(score=573)	Regulation	SRX367491	level 2	Kidney	H.sapiens
ATF2	hsa-mir-93	chr7: 100100780(NM_182776)	chr7: 100101067-100101432(score=451)	Regulation(feedback)	SRX359880	level 1	Digestive tract	H.sapiens
ATF2	hsa-mir-93	chr7: 100101940(NM_001278595)	chr7: 100101067-100101432(score=451)	Regulation(feedback)	SRX359880	level 1	Digestive tract	H.sapiens
ATF2	hsa-mir-93	chr7: 100101940(NM_005916)	chr7: 100101067-100101432(score=451)	Regulation(feedback)	SRX359880	level 1	Digestive tract	H.sapiens
ATF3	hsa-mir-93	chr7: 100101379	chr7: 100101352-100101481(score=795)	Regulation	SRX100425	level 2	Blood	H.sapiens
ATF3	hsa-mir-93	chr7: 100101379	chr7: 100101356-100101490(score=582)	Regulation	SRX100553	level 2	Blood	H.sapiens
ATF4	hsa-mir-93	n/a	n/a	Repression	22739985	literature	n/a	H.sapiens
BCL6	hsa-mir-93	chr7: 100100780(NM_182776)	chr7: 100100559-100100788(score=631)	Regulation(feedback)	SRX666439	level 1	Blood	H.sapiens
BCL6	hsa-mir-93	chr7: 100100780(NM_182776)	chr7: 100100590-100100829(score=796)	Regulation(feedback)	SRX130608	level 1	Blood	H.sapiens
BCL6	hsa-mir-93	chr7: 100100780(NM_182776)	chr7: 100100717-100100775(score=352)	Regulation(feedback)	SRX850667	level 1	Blood	H.sapiens
BCOR	hsa-mir-93	chr7: 100100780(NM_182776)	chr7: 100100647-100100807(score=358)	Regulation(feedback)	SRX130609	level 1	Blood	H.sapiens
BHLHE40	hsa-mir-93	chr7: 100101379	chr7: 100101308-100101550(score=1000)	Regulation(feedback)	SRX150695	level 2	Blood	H.sapiens
BRD4	hsa-mir-93	chr7: 100101379	chr7: 100101446-100101561(score=258)	Regulation(feedback)	SRX1460852	level 2	Blood	H.sapiens
BRD4	hsa-mir-93	chr7: 100100780(NM_182776)	chr7: 100100604-100100874(score=318)	Regulation(feedback)	SRX1880278	level 1	Blood	H.sapiens
BRD4	hsa-mir-93	chr7: 100100780(NM_182776)	chr7: 100100661-100101871(score=893)	Regulation(feedback)	SRX204905	level 1	Blood	H.sapiens
BRD4	hsa-mir-93	chr7: 100100780(NM_182776)	chr7: 100100671-100100910(score=269)	Regulation(feedback)	SRX369136	level 1	Blood	H.sapiens
BRD4	hsa-mir-93	chr7: 100100780(NM_182776)	chr7: 100100702-100100825(score=309)	Regulation(feedback)	SRX1460852	level 1	Blood	H.sapiens
BRD4	hsa-mir-93	chr7: 100100780(NM_182776)	chr7: 100100911-100101360(score=1000)	Regulation(feedback)	SRX1497383	level 1	Blood	H.sapiens
BRD4	hsa-mir-93	chr7: 100100780(NM_182776)	chr7: 100100933-100101335(score=430)	Regulation(feedback)	SRX1873449	level 1	Blood	H.sapiens
BRD4	hsa-mir-93	chr7: 100100780(NM_182776)	chr7: 100101088-100101417(score=587)	Regulation(feedback)	SRX369136	level 1	Blood	H.sapiens
BRD4	hsa-mir-93	chr7: 100101940(NM_001278595)	chr7: 100101088-100101417(score=587)	Regulation(feedback)	SRX369136	level 1	Blood	H.sapiens
BRD4	hsa-mir-93	chr7: 100101940(NM_005916)	chr7: 100101088-100101417(score=587)	Regulation(feedback)	SRX369136	level 1	Blood	H.sapiens
BRD4	hsa-mir-93	chr7: 100100780(NM_182776)	chr7: 100100482-100100726(score=312)	Regulation(feedback)	SRX2267440	level 1	Epidermis	H.sapiens
BRD4	hsa-mir-93	chr7: 100100780(NM_182776)	chr7: 100100323-100100766(score=310)	Regulation(feedback)	SRX2267458	level 1	Lung	H.sapiens
BRD4	hsa-mir-93	chr7: 100100780(NM_182776)	chr7: 100100327-100100755(score=579)	Regulation(feedback)	SRX2267454	level 1	Lung	H.sapiens
BRD4	hsa-mir-93	chr7: 100100780(NM_182776)	chr7: 100101643-100101907(score=488)	Regulation(feedback)	SRX2267454	level 1	Lung	H.sapiens
BRD4	hsa-mir-93	chr7: 100101940(NM_001278595)	chr7: 100101643-100101907(score=488)	Regulation(feedback)	SRX2267454	level 1	Lung	H.sapiens
BRD4	hsa-mir-93	chr7: 100101940(NM_005916)	chr7: 100101643-100101907(score=488)	Regulation(feedback)	SRX2267454	level 1	Lung	H.sapiens
BRD4	hsa-mir-93	chr7: 100100780(NM_182776)	chr7: 100101699-100101888(score=454)	Regulation(feedback)	SRX327751	level 1	Neural	H.sapiens
BRD4	hsa-mir-93	chr7: 100100780(NM_182776)	chr7: 100101712-100101879(score=329)	Regulation(feedback)	SRX204914	level 1	Neural	H.sapiens
BRD4	hsa-mir-93	chr7: 100101940(NM_001278595)	chr7: 100101699-100101888(score=454)	Regulation(feedback)	SRX327751	level 1	Neural	H.sapiens
BRD4	hsa-mir-93	chr7: 100101940(NM_001278595)	chr7: 100101712-100101879(score=329)	Regulation(feedback)	SRX204914	level 1	Neural	H.sapiens
BRD4	hsa-mir-93	chr7: 100101940(NM_005916)	chr7: 100101699-100101888(score=454)	Regulation(feedback)	SRX327751	level 1	Neural	H.sapiens
BRD4	hsa-mir-93	chr7: 100101940(NM_005916)	chr7: 100101712-100101879(score=329)	Regulation(feedback)	SRX204914	level 1	Neural	H.sapiens
BRPF3	hsa-mir-93	chr7: 100100780(NM_182776)	chr7: 100100305-100100708(score=392)	Regulation	SRX796084	level 1	Digestive tract	H.sapiens
CBFB	hsa-mir-93	chr7: 100101379	chr7: 100101386-100101604(score=506)	Regulation	SRX265219	level 2	Blood	H.sapiens
CBFB	hsa-mir-93	chr7: 100100780(NM_182776)	chr7: 100100556-100100816(score=816)	Regulation	SRX265219	level 1	Blood	H.sapiens
CBX3	hsa-mir-93	chr7: 100101379	chr7: 100101370-100101567(score=280)	Regulation(feedback)	SRX190214	level 2	Digestive tract	H.sapiens
CCNT2	hsa-mir-93	chr7: 100100780(NM_182776)	chr7: 100100627-100100900(score=477)	Regulation(feedback)	SRX150626	level 1	Blood	H.sapiens
CDK8	hsa-mir-93	chr7: 100100780(NM_182776)	chr7: 100100512-100100802(score=773)	Regulation	SRX149659	level 1	Digestive tract	H.sapiens
CDK8	hsa-mir-93	chr7: 100100780(NM_182776)	chr7: 100100542-100100759(score=457)	Regulation	SRX149661	level 1	Digestive tract	H.sapiens
CDK8	hsa-mir-93	chr7: 100100780(NM_182776)	chr7: 100100578-100100811(score=646)	Regulation	SRX149660	level 1	Digestive tract	H.sapiens
CDK9	hsa-mir-93	chr7: 100100780(NM_182776)	chr7: 100100409-100100796(score=896)	Regulation	SRX203391	level 1	Blood	H.sapiens
CDK9	hsa-mir-93	chr7: 100100780(NM_182776)	chr7: 100100633-100100884(score=490)	Regulation	SRX244180	level 1	Blood	H.sapiens
CDK9	hsa-mir-93	chr7: 100100780(NM_182776)	chr7: 100100670-100100857(score=378)	Regulation	SRX327758	level 1	Blood	H.sapiens
CEBPB	hsa-mir-93	chr7: 100100780(NM_182776)	chr7: 100101639-100101763(score=440)	Regulation	SRX096352	level 1	Digestive tract	H.sapiens
CEBPB	hsa-mir-93	chr7: 100101940(NM_001278595)	chr7: 100101639-100101763(score=440)	Regulation	SRX096352	level 1	Digestive tract	H.sapiens
CEBPB	hsa-mir-93	chr7: 100101940(NM_005916)	chr7: 100101639-100101763(score=440)	Regulation	SRX096352	level 1	Digestive tract	H.sapiens
CEBPB	hsa-mir-93	chr7: 100100780(NM_182776)	chr7: 100101634-100101748(score=401)	Regulation	SRX150632	level 1	Uterus	H.sapiens
CEBPB	hsa-mir-93	chr7: 100101940(NM_001278595)	chr7: 100101634-100101748(score=401)	Regulation	SRX150632	level 1	Uterus	H.sapiens
CEBPB	hsa-mir-93	chr7: 100101940(NM_005916)	chr7: 100101634-100101748(score=401)	Regulation	SRX150632	level 1	Uterus	H.sapiens
CHD2	hsa-mir-93	chr7: 100101379	chr7: 100101405-100101529(score=492)	Regulation(feedback)	SRX150581	level 2	Blood	H.sapiens
CHD2	hsa-mir-93	chr7: 100101379	chr7: 100101413-100101544(score=283)	Regulation(feedback)	SRX150458	level 2	Blood	H.sapiens
CHD2	hsa-mir-93	chr7: 100100780(NM_182776)	chr7: 100100499-100100835(score=970)	Regulation(feedback)	SRX150458	level 1	Blood	H.sapiens
CHD2	hsa-mir-93	chr7: 100100780(NM_182776)	chr7: 100100550-100100816(score=582)	Regulation(feedback)	SRX150581	level 1	Blood	H.sapiens
CHD2	hsa-mir-93	chr7: 100100780(NM_182776)	chr7: 100100506-100100798(score=813)	Regulation(feedback)	SRX150387	level 1	Liver	H.sapiens
CHD2	hsa-mir-93	chr7: 100100780(NM_182776)	chr7: 100100532-100100780(score=433)	Regulation(feedback)	SRX150377	level 1	Pluripotent stem cell	H.sapiens
CHD2	hsa-mir-93	chr7: 100101379	chr7: 100101392-100101581(score=828)	Regulation(feedback)	SRX150511	level 2	Uterus	H.sapiens
CHD2	hsa-mir-93	chr7: 100100780(NM_182776)	chr7: 100100569-100100862(score=757)	Regulation(feedback)	SRX150511	level 1	Uterus	H.sapiens
CHD8	hsa-mir-93	chr7: 100100780(NM_182776)	chr7: 100100505-100101319(score=623)	Regulation(feedback)	SRX534844	level 1	Neural	H.sapiens
CHD8	hsa-mir-93	chr7: 100100780(NM_182776)	chr7: 100101672-100101868(score=439)	Regulation(feedback)	SRX534844	level 1	Neural	H.sapiens
CHD8	hsa-mir-93	chr7: 100101940(NM_001278595)	chr7: 100101672-100101868(score=439)	Regulation(feedback)	SRX534844	level 1	Neural	H.sapiens
CHD8	hsa-mir-93	chr7: 100101940(NM_005916)	chr7: 100101672-100101868(score=439)	Regulation(feedback)	SRX534844	level 1	Neural	H.sapiens
CHD8	hsa-mir-93	chr7: 100100780(NM_182776)	chr7: 100100508-100100943(score=821)	Regulation(feedback)	SRX702546	level 1	Pluripotent stem cell	H.sapiens
CHD8	hsa-mir-93	chr7: 100100780(NM_182776)	chr7: 100100536-100100819(score=718)	Regulation(feedback)	SRX702547	level 1	Pluripotent stem cell	H.sapiens
CHD8	hsa-mir-93	chr7: 100100780(NM_182776)	chr7: 100100555-100100789(score=601)	Regulation(feedback)	SRX702548	level 1	Pluripotent stem cell	H.sapiens
CHD8	hsa-mir-93	chr7: 100100780(NM_182776)	chr7: 100101574-100101733(score=305)	Regulation(feedback)	SRX702547	level 1	Pluripotent stem cell	H.sapiens
CHD8	hsa-mir-93	chr7: 100100780(NM_182776)	chr7: 100101630-100101797(score=272)	Regulation(feedback)	SRX702548	level 1	Pluripotent stem cell	H.sapiens
CHD8	hsa-mir-93	chr7: 100101940(NM_001278595)	chr7: 100101574-100101733(score=305)	Regulation(feedback)	SRX702547	level 1	Pluripotent stem cell	H.sapiens
CHD8	hsa-mir-93	chr7: 100101940(NM_001278595)	chr7: 100101630-100101797(score=272)	Regulation(feedback)	SRX702548	level 1	Pluripotent stem cell	H.sapiens
CHD8	hsa-mir-93	chr7: 100101940(NM_005916)	chr7: 100101574-100101733(score=305)	Regulation(feedback)	SRX702547	level 1	Pluripotent stem cell	H.sapiens
CHD8	hsa-mir-93	chr7: 100101940(NM_005916)	chr7: 100101630-100101797(score=272)	Regulation(feedback)	SRX702548	level 1	Pluripotent stem cell	H.sapiens
CREB1	hsa-mir-93	chr7: 100101379	chr7: 100101386-100101570(score=465)	Regulation(feedback)	SRX190216	level 2	Blood	H.sapiens
CREB1	hsa-mir-93	chr7: 100100780(NM_182776)	chr7: 100100661-100100834(score=344)	Regulation(feedback)	SRX190346	level 1	Blood	H.sapiens
CREB1	hsa-mir-93	chr7: 100100780(NM_182776)	chr7: 100100661-100100894(score=871)	Regulation(feedback)	SRX190216	level 1	Blood	H.sapiens
CREB1	hsa-mir-93	chr7: 100101379	chr7: 100101338-100101579(score=732)	Regulation(feedback)	SRX190264	level 2	Liver	H.sapiens
CREB1	hsa-mir-93	chr7: 100101379	chr7: 100101344-100101572(score=692)	Regulation(feedback)	SRX1165097	level 2	Liver	H.sapiens
CREB1	hsa-mir-93	chr7: 100100780(NM_182776)	chr7: 100100517-100100926(score=1000)	Regulation(feedback)	SRX190264	level 1	Liver	H.sapiens
CREB1	hsa-mir-93	chr7: 100100780(NM_182776)	chr7: 100100544-100100900(score=1000)	Regulation(feedback)	SRX1165097	level 1	Liver	H.sapiens
CREB1	hsa-mir-93	chr7: 100100780(NM_182776)	chr7: 100100690-100100860(score=707)	Regulation(feedback)	SRX1165098	level 1	Liver	H.sapiens
CREB1	hsa-mir-93	chr7: 100101379	chr7: 100101385-100101591(score=446)	Regulation(feedback)	SRX190175	level 2	Lung	H.sapiens
CREB1	hsa-mir-93	chr7: 100100780(NM_182776)	chr7: 100100582-100100896(score=1000)	Regulation(feedback)	SRX190175	level 1	Lung	H.sapiens
CREB1	hsa-mir-93	chr7: 100100780(NM_182776)	chr7: 100100726-100100863(score=265)	Regulation(feedback)	SRX190182	level 1	Lung	H.sapiens
CREB1	hsa-mir-93	chr7: 100100780(NM_182776)	chr7: 100100692-100100800(score=432)	Regulation(feedback)	SRX190352	level 1	Pluripotent stem cell	H.sapiens
CREB1	hsa-mir-93	chr7: 100101379	chr7: 100101427-100101594(score=507)	Regulation(feedback)	SRX752907	level 2	Prostate	H.sapiens
CREB1	hsa-mir-93	chr7: 100100780(NM_182776)	chr7: 100100509-100100973(score=1000)	Regulation(feedback)	SRX1212238	level 1	Prostate	H.sapiens
CREB1	hsa-mir-93	chr7: 100100780(NM_182776)	chr7: 100100514-100100928(score=1000)	Regulation(feedback)	SRX1212234	level 1	Prostate	H.sapiens
CREB1	hsa-mir-93	chr7: 100100780(NM_182776)	chr7: 100100515-100100914(score=1000)	Regulation(feedback)	SRX1212233	level 1	Prostate	H.sapiens
CREB1	hsa-mir-93	chr7: 100100780(NM_182776)	chr7: 100100519-100100914(score=1000)	Regulation(feedback)	SRX752907	level 1	Prostate	H.sapiens
CREB1	hsa-mir-93	chr7: 100100780(NM_182776)	chr7: 100100528-100100903(score=1000)	Regulation(feedback)	SRX1212237	level 1	Prostate	H.sapiens
CREB1	hsa-mir-93	chr7: 100100780(NM_182776)	chr7: 100100539-100100897(score=1000)	Regulation(feedback)	SRX752909	level 1	Prostate	H.sapiens
CREBBP	hsa-mir-93	chr7: 100100780(NM_182776)	chr7: 100100980-100101255(score=301)	Regulation	SRX359408	level 1	Kidney	H.sapiens
CREBBP	hsa-mir-93	chr7: 100101940(NM_001278595)	chr7: 100100980-100101255(score=301)	Regulation	SRX359408	level 1	Kidney	H.sapiens
CREBBP	hsa-mir-93	chr7: 100101940(NM_005916)	chr7: 100100980-100101255(score=301)	Regulation	SRX359408	level 1	Kidney	H.sapiens
CTCFL	hsa-mir-93	chr7: 100100780(NM_182776)	chr7: 100100597-100100933(score=1000)	Regulation	SRX1091814	level 1	Blood	H.sapiens
CXXC1	hsa-mir-93	chr7: 100100780(NM_182776)	chr7: 100100501-100100760(score=458)	Regulation	SRX1424886	level 1	Blood	H.sapiens
CXXC1	hsa-mir-93	chr7: 100100780(NM_182776)	chr7: 100101049-100101307(score=482)	Regulation	SRX1424886	level 1	Blood	H.sapiens
CXXC1	hsa-mir-93	chr7: 100101940(NM_001278595)	chr7: 100101049-100101307(score=482)	Regulation	SRX1424886	level 1	Blood	H.sapiens
CXXC1	hsa-mir-93	chr7: 100101940(NM_005916)	chr7: 100101049-100101307(score=482)	Regulation	SRX1424886	level 1	Blood	H.sapiens
E2F1	hsa-mir-93	chr7: 100100780(NM_182776)	chr7: 100100641-100101713(score=1000)	Regulation(feedback)	SRX1497396	level 1	Blood	H.sapiens
E2F1	hsa-mir-93	chr7: 100100780(NM_182776)	chr7: 100100670-100100959(score=860)	Regulation(feedback)	SRX275409	level 1	Blood	H.sapiens
E2F1	hsa-mir-93	chr7: 100100780(NM_182776)	chr7: 100101197-100101645(score=769)	Regulation(feedback)	SRX1497386	level 1	Blood	H.sapiens
E2F1	hsa-mir-93	chr7: 100100780(NM_182776)	chr7: 100101251-100101685(score=1000)	Regulation(feedback)	SRX275409	level 1	Blood	H.sapiens
E2F1	hsa-mir-93	chr7: 100101940(NM_001278595)	chr7: 100101197-100101645(score=769)	Regulation(feedback)	SRX1497386	level 1	Blood	H.sapiens
E2F1	hsa-mir-93	chr7: 100101940(NM_001278595)	chr7: 100101251-100101685(score=1000)	Regulation(feedback)	SRX275409	level 1	Blood	H.sapiens
E2F1	hsa-mir-93	chr7: 100101940(NM_005916)	chr7: 100101197-100101645(score=769)	Regulation(feedback)	SRX1497386	level 1	Blood	H.sapiens
E2F1	hsa-mir-93	chr7: 100101940(NM_005916)	chr7: 100101251-100101685(score=1000)	Regulation(feedback)	SRX275409	level 1	Blood	H.sapiens
E2F1	hsa-mir-93	chr7: 100100780(NM_182776)	chr7: 100100546-100101730(score=1000)	Regulation(feedback)	SRX150556	level 1	Breast	H.sapiens
E2F1	hsa-mir-93	chr7: 100100780(NM_182776)	chr7: 100100671-100101022(score=634)	Regulation(feedback)	SRX734309	level 1	Breast	H.sapiens
E2F1	hsa-mir-93	chr7: 100100780(NM_182776)	chr7: 100101185-100101659(score=1000)	Regulation(feedback)	SRX2585781	level 1	Breast	H.sapiens
E2F1	hsa-mir-93	chr7: 100100780(NM_182776)	chr7: 100101254-100101696(score=761)	Regulation(feedback)	SRX734309	level 1	Breast	H.sapiens
E2F1	hsa-mir-93	chr7: 100101940(NM_001278595)	chr7: 100101185-100101659(score=1000)	Regulation(feedback)	SRX2585781	level 1	Breast	H.sapiens
E2F1	hsa-mir-93	chr7: 100101940(NM_001278595)	chr7: 100101254-100101696(score=761)	Regulation(feedback)	SRX734309	level 1	Breast	H.sapiens
E2F1	hsa-mir-93	chr7: 100101940(NM_005916)	chr7: 100101185-100101659(score=1000)	Regulation(feedback)	SRX2585781	level 1	Breast	H.sapiens
E2F1	hsa-mir-93	chr7: 100101940(NM_005916)	chr7: 100101254-100101696(score=761)	Regulation(feedback)	SRX734309	level 1	Breast	H.sapiens
E2F1	hsa-mir-93	chr7: 100101379	chr7: 100101324-100101436(score=294)	Regulation(feedback)	SRX022432	level 2	Uterus	H.sapiens
E2F1	hsa-mir-93	chr7: 100101379	chr7: 100101336-100101668(score=1000)	Regulation(feedback)	SRX150446	level 2	Uterus	H.sapiens
E2F1	hsa-mir-93	chr7: 100101379	chr7: 100101346-100101641(score=533)	Regulation(feedback)	SRX150563	level 2	Uterus	H.sapiens
E2F1	hsa-mir-93	chr7: 100100780(NM_182776)	chr7: 100100751-100100957(score=780)	Regulation(feedback)	SRX150446	level 1	Uterus	H.sapiens
E2F1	hsa-mir-93	chr7: 100100780(NM_182776)	chr7: 100100803-100100917(score=344)	Regulation(feedback)	SRX150563	level 1	Uterus	H.sapiens
E2F1	hsa-mir-93	n/a	n/a	Regulation(feedback)	19034270	literature	n/a	H.sapiens
E2F3	hsa-mir-93	chr7: 100100780(NM_182776)	chr7: 100100516-100100889(score=436)	Regulation	SRX359884	level 1	Digestive tract	H.sapiens
E2F3	hsa-mir-93	chr7: 100100780(NM_182776)	chr7: 100100928-100101645(score=917)	Regulation	SRX359884	level 1	Digestive tract	H.sapiens
E2F4	hsa-mir-93	chr7: 100101379	chr7: 100101289-100101670(score=1000)	Regulation	SRX150679	level 2	Blood	H.sapiens
E2F4	hsa-mir-93	chr7: 100101379	chr7: 100101328-100101642(score=581)	Regulation	SRX150410	level 2	Blood	H.sapiens
E2F4	hsa-mir-93	chr7: 100100780(NM_182776)	chr7: 100100514-100100948(score=842)	Regulation	SRX150480	level 1	Breast	H.sapiens
E2F4	hsa-mir-93	chr7: 100100780(NM_182776)	chr7: 100101318-100101693(score=1000)	Regulation	SRX150480	level 1	Breast	H.sapiens
E2F4	hsa-mir-93	chr7: 100101940(NM_001278595)	chr7: 100101318-100101693(score=1000)	Regulation	SRX150480	level 1	Breast	H.sapiens
E2F4	hsa-mir-93	chr7: 100101940(NM_005916)	chr7: 100101318-100101693(score=1000)	Regulation	SRX150480	level 1	Breast	H.sapiens
E2F4	hsa-mir-93	chr7: 100101379	chr7: 100101299-100101658(score=495)	Regulation	SRX150445	level 2	Uterus	H.sapiens
E2F6	hsa-mir-93	chr7: 100100780(NM_182776)	chr7: 100100727-100100972(score=1000)	Regulation	SRX100514	level 1	Blood	H.sapiens
E2F6	hsa-mir-93	chr7: 100100780(NM_182776)	chr7: 100100744-100100978(score=848)	Regulation	SRX150676	level 1	Blood	H.sapiens
E2F6	hsa-mir-93	chr7: 100100780(NM_182776)	chr7: 100100804-100100966(score=375)	Regulation	SRX059373	level 1	Blood	H.sapiens
E2F6	hsa-mir-93	chr7: 100100780(NM_182776)	chr7: 100101227-100101617(score=1000)	Regulation	SRX150676	level 1	Blood	H.sapiens
E2F6	hsa-mir-93	chr7: 100100780(NM_182776)	chr7: 100101237-100101601(score=1000)	Regulation	SRX059373	level 1	Blood	H.sapiens
E2F6	hsa-mir-93	chr7: 100100780(NM_182776)	chr7: 100101268-100101635(score=1000)	Regulation	SRX100514	level 1	Blood	H.sapiens
E2F6	hsa-mir-93	chr7: 100101940(NM_001278595)	chr7: 100101227-100101617(score=1000)	Regulation	SRX150676	level 1	Blood	H.sapiens
E2F6	hsa-mir-93	chr7: 100101940(NM_001278595)	chr7: 100101237-100101601(score=1000)	Regulation	SRX059373	level 1	Blood	H.sapiens
E2F6	hsa-mir-93	chr7: 100101940(NM_001278595)	chr7: 100101268-100101635(score=1000)	Regulation	SRX100514	level 1	Blood	H.sapiens
E2F6	hsa-mir-93	chr7: 100101940(NM_005916)	chr7: 100101227-100101617(score=1000)	Regulation	SRX150676	level 1	Blood	H.sapiens
E2F6	hsa-mir-93	chr7: 100101940(NM_005916)	chr7: 100101237-100101601(score=1000)	Regulation	SRX059373	level 1	Blood	H.sapiens
E2F6	hsa-mir-93	chr7: 100101940(NM_005916)	chr7: 100101268-100101635(score=1000)	Regulation	SRX100514	level 1	Blood	H.sapiens
E2F6	hsa-mir-93	chr7: 100101379	chr7: 100101308-100101590(score=761)	Regulation	SRX190222	level 2	Lung	H.sapiens
E2F6	hsa-mir-93	chr7: 100100780(NM_182776)	chr7: 100100723-100100965(score=736)	Regulation	SRX190222	level 1	Lung	H.sapiens
E2F6	hsa-mir-93	chr7: 100101379	chr7: 100101293-100101578(score=1000)	Regulation	SRX190355	level 2	Pluripotent stem cell	H.sapiens
E2F7	hsa-mir-93	chr7: 100101379	chr7: 100101368-100101621(score=633)	Regulation	SRX180825	level 2	Lung	H.sapiens
E2F7	hsa-mir-93	chr7: 100101379	chr7: 100101385-100101578(score=386)	Regulation	SRX180827	level 2	Lung	H.sapiens
EBF1	hsa-mir-93	chr7: 100100780(NM_182776)	chr7: 100100264-100100390(score=329)	Regulation(feedback)	SRX100431	level 1	Blood	H.sapiens
EGR1	hsa-mir-93	chr7: 100101379	chr7: 100101490-100101661(score=796)	Regulation(feedback)	SRX100459	level 2	Blood	H.sapiens
EGR1	hsa-mir-93	chr7: 100100780(NM_182776)	chr7: 100100406-100100597(score=1000)	Regulation(feedback)	SRX100459	level 1	Blood	H.sapiens
EGR1	hsa-mir-93	chr7: 100100780(NM_182776)	chr7: 100100771-100100933(score=824)	Regulation(feedback)	SRX100459	level 1	Blood	H.sapiens
EGR1	hsa-mir-93	chr7: 100101379	chr7: 100101475-100101674(score=556)	Regulation(feedback)	SRX190302	level 2	Digestive tract	H.sapiens
EGR1	hsa-mir-93	chr7: 100100780(NM_182776)	chr7: 100100430-100100637(score=625)	Regulation(feedback)	SRX190302	level 1	Digestive tract	H.sapiens
EGR1	hsa-mir-93	chr7: 100100780(NM_182776)	chr7: 100100694-100100868(score=357)	Regulation(feedback)	SRX190302	level 1	Digestive tract	H.sapiens
ELF1	hsa-mir-93	chr7: 100101379	chr7: 100101497-100101646(score=333)	Regulation	SRX100539	level 2	Blood	H.sapiens
ELF1	hsa-mir-93	chr7: 100100780(NM_182776)	chr7: 100100472-100100894(score=1000)	Regulation	SRX100541	level 1	Blood	H.sapiens
ELF1	hsa-mir-93	chr7: 100100780(NM_182776)	chr7: 100100578-100100914(score=1000)	Regulation	SRX265229	level 1	Blood	H.sapiens
ELF1	hsa-mir-93	chr7: 100100780(NM_182776)	chr7: 100100662-100100901(score=1000)	Regulation	SRX100539	level 1	Blood	H.sapiens
ELF1	hsa-mir-93	chr7: 100100780(NM_182776)	chr7: 100101858-100101992(score=668)	Regulation	SRX100539	level 1	Blood	H.sapiens
ELF1	hsa-mir-93	chr7: 100101940(NM_001278595)	chr7: 100101858-100101992(score=668)	Regulation	SRX100539	level 1	Blood	H.sapiens
ELF1	hsa-mir-93	chr7: 100101940(NM_005916)	chr7: 100101858-100101992(score=668)	Regulation	SRX100539	level 1	Blood	H.sapiens
ELF1	hsa-mir-93	chr7: 100100780(NM_182776)	chr7: 100100624-100100899(score=738)	Regulation	SRX718140	level 1	Bone	H.sapiens
ELF1	hsa-mir-93	chr7: 100101379	chr7: 100101447-100101564(score=267)	Regulation	SRX190220	level 2	Breast	H.sapiens
ELF1	hsa-mir-93	chr7: 100100780(NM_182776)	chr7: 100100479-100100856(score=1000)	Regulation	SRX190220	level 1	Breast	H.sapiens
ELF1	hsa-mir-93	chr7: 100100780(NM_182776)	chr7: 100100487-100100885(score=1000)	Regulation	SRX190221	level 1	Digestive tract	H.sapiens
ELF1	hsa-mir-93	chr7: 100100780(NM_182776)	chr7: 100100649-100100900(score=1000)	Regulation	SRX1892836	level 1	Digestive tract	H.sapiens
ELF1	hsa-mir-93	chr7: 100100780(NM_182776)	chr7: 100100650-100100865(score=475)	Regulation	SRX1892837	level 1	Digestive tract	H.sapiens
ELF1	hsa-mir-93	chr7: 100100780(NM_182776)	chr7: 100100667-100100892(score=1000)	Regulation	SRX100460	level 1	Liver	H.sapiens
ELF1	hsa-mir-93	chr7: 100100780(NM_182776)	chr7: 100100563-100100847(score=541)	Regulation	SRX190246	level 1	Lung	H.sapiens
ELF1	hsa-mir-93	chr7: 100100780(NM_182776)	chr7: 100100505-100100843(score=762)	Regulation	SRX190207	level 1	Neural	H.sapiens
ELK3	hsa-mir-93	chr7: 100100780(NM_182776)	chr7: 100100608-100100896(score=542)	Regulation(feedback)	SRX670629	level 1	Cardiovascular	H.sapiens
EP300	hsa-mir-93	chr7: 100100780(NM_182776)	chr7: 100100554-100100805(score=655)	Regulation	SRX265233	level 1	Blood	H.sapiens
EP300	hsa-mir-93	chr7: 100100780(NM_182776)	chr7: 100101049-100101275(score=325)	Regulation	ERX626821	level 1	Blood	H.sapiens
EP300	hsa-mir-93	chr7: 100100780(NM_182776)	chr7: 100101958-100102065(score=340)	Regulation	SRX130603	level 1	Blood	H.sapiens
EP300	hsa-mir-93	chr7: 100101940(NM_001278595)	chr7: 100101049-100101275(score=325)	Regulation	ERX626821	level 1	Blood	H.sapiens
EP300	hsa-mir-93	chr7: 100101940(NM_001278595)	chr7: 100101958-100102065(score=340)	Regulation	SRX130603	level 1	Blood	H.sapiens
EP300	hsa-mir-93	chr7: 100101940(NM_005916)	chr7: 100101049-100101275(score=325)	Regulation	ERX626821	level 1	Blood	H.sapiens
EP300	hsa-mir-93	chr7: 100101940(NM_005916)	chr7: 100101958-100102065(score=340)	Regulation	SRX130603	level 1	Blood	H.sapiens
EP300	hsa-mir-93	chr7: 100100780(NM_182776)	chr7: 100100583-100100762(score=277)	Regulation	SRX2055844	level 1	Kidney	H.sapiens
EP300	hsa-mir-93	chr7: 100100780(NM_182776)	chr7: 100101657-100101973(score=744)	Regulation	SRX1478537	level 1	Kidney	H.sapiens
EP300	hsa-mir-93	chr7: 100100780(NM_182776)	chr7: 100103352-100103521(score=318)	Regulation	SRX2055844	level 1	Kidney	H.sapiens
EP300	hsa-mir-93	chr7: 100101940(NM_001278595)	chr7: 100101657-100101973(score=744)	Regulation	SRX1478537	level 1	Kidney	H.sapiens
EP300	hsa-mir-93	chr7: 100101940(NM_001278595)	chr7: 100103352-100103521(score=318)	Regulation	SRX2055844	level 1	Kidney	H.sapiens
EP300	hsa-mir-93	chr7: 100101940(NM_005916)	chr7: 100101657-100101973(score=744)	Regulation	SRX1478537	level 1	Kidney	H.sapiens
EP300	hsa-mir-93	chr7: 100101940(NM_005916)	chr7: 100103352-100103521(score=318)	Regulation	SRX2055844	level 1	Kidney	H.sapiens
EP300	hsa-mir-93	chr7: 100100780(NM_182776)	chr7: 100100578-100100769(score=307)	Regulation	SRX190219	level 1	Neural	H.sapiens
EP400	hsa-mir-93	chr7: 100101379	chr7: 100101523-100101646(score=309)	Regulation(feedback)	SRX1058478	level 2	Epidermis	H.sapiens
EP400	hsa-mir-93	chr7: 100100780(NM_182776)	chr7: 100100477-100100747(score=490)	Regulation(feedback)	SRX1058474	level 1	Epidermis	H.sapiens
EP400	hsa-mir-93	chr7: 100100780(NM_182776)	chr7: 100100501-100100818(score=376)	Regulation(feedback)	SRX1058478	level 1	Epidermis	H.sapiens
ERG	hsa-mir-93	chr7: 100101379	chr7: 100101351-100101632(score=1000)	Regulation	SRX265230	level 2	Blood	H.sapiens
ERG	hsa-mir-93	chr7: 100101379	chr7: 100101360-100101629(score=642)	Regulation	SRX682375	level 2	Blood	H.sapiens
ERG	hsa-mir-93	chr7: 100100780(NM_182776)	chr7: 100100359-100100864(score=1000)	Regulation	SRX1514277	level 1	Blood	H.sapiens
ERG	hsa-mir-93	chr7: 100100780(NM_182776)	chr7: 100100365-100100839(score=1000)	Regulation	SRX026639	level 1	Blood	H.sapiens
ERG	hsa-mir-93	chr7: 100100780(NM_182776)	chr7: 100100410-100100814(score=443)	Regulation	SRX682376	level 1	Blood	H.sapiens
ERG	hsa-mir-93	chr7: 100100780(NM_182776)	chr7: 100100473-100100918(score=1000)	Regulation	SRX682375	level 1	Blood	H.sapiens
ERG	hsa-mir-93	chr7: 100100780(NM_182776)	chr7: 100100497-100100751(score=378)	Regulation	SRX026642	level 1	Blood	H.sapiens
ERG	hsa-mir-93	chr7: 100100780(NM_182776)	chr7: 100100500-100100943(score=1000)	Regulation	SRX265230	level 1	Blood	H.sapiens
ERG	hsa-mir-93	chr7: 100100780(NM_182776)	chr7: 100100556-100100947(score=1000)	Regulation	SRX063922	level 1	Blood	H.sapiens
ERG	hsa-mir-93	chr7: 100100780(NM_182776)	chr7: 100100567-100100940(score=1000)	Regulation	SRX063921	level 1	Blood	H.sapiens
ERG	hsa-mir-93	chr7: 100100780(NM_182776)	chr7: 100100576-100100850(score=535)	Regulation	SRX026657	level 1	Blood	H.sapiens
ERG	hsa-mir-93	chr7: 100100780(NM_182776)	chr7: 100100601-100100909(score=547)	Regulation	SRX026653	level 1	Blood	H.sapiens
ERG	hsa-mir-93	chr7: 100100780(NM_182776)	chr7: 100100627-100100920(score=1000)	Regulation	SRX063920	level 1	Blood	H.sapiens
ERG	hsa-mir-93	chr7: 100100780(NM_182776)	chr7: 100101240-100101606(score=371)	Regulation	SRX063921	level 1	Blood	H.sapiens
ERG	hsa-mir-93	chr7: 100101940(NM_001278595)	chr7: 100101240-100101606(score=371)	Regulation	SRX063921	level 1	Blood	H.sapiens
ERG	hsa-mir-93	chr7: 100101940(NM_005916)	chr7: 100101240-100101606(score=371)	Regulation	SRX063921	level 1	Blood	H.sapiens
ERG	hsa-mir-93	chr7: 100101379	chr7: 100101367-100101634(score=642)	Regulation	SRX063918	level 2	Breast	H.sapiens
ERG	hsa-mir-93	chr7: 100101379	chr7: 100101374-100101617(score=553)	Regulation	SRX063917	level 2	Breast	H.sapiens
ERG	hsa-mir-93	chr7: 100100780(NM_182776)	chr7: 100100542-100100892(score=1000)	Regulation	SRX063917	level 1	Breast	H.sapiens
ERG	hsa-mir-93	chr7: 100100780(NM_182776)	chr7: 100100543-100100895(score=1000)	Regulation	SRX063918	level 1	Breast	H.sapiens
ERG	hsa-mir-93	chr7: 100100780(NM_182776)	chr7: 100100664-100100804(score=272)	Regulation	SRX2355059	level 1	Cardiovascular	H.sapiens
ERG	hsa-mir-93	chr7: 100100780(NM_182776)	chr7: 100100451-100100834(score=1000)	Regulation	SRX059708	level 1	Prostate	H.sapiens
ERG	hsa-mir-93	chr7: 100100780(NM_182776)	chr7: 100100457-100100811(score=734)	Regulation	SRX059707	level 1	Prostate	H.sapiens
ERG	hsa-mir-93	chr7: 100100780(NM_182776)	chr7: 100100484-100100616(score=342)	Regulation	SRX022573	level 1	Prostate	H.sapiens
ERG	hsa-mir-93	chr7: 100100780(NM_182776)	chr7: 100100486-100100823(score=770)	Regulation	SRX059706	level 1	Prostate	H.sapiens
ERG	hsa-mir-93	chr7: 100100780(NM_182776)	chr7: 100100496-100100844(score=944)	Regulation	SRX471877	level 1	Prostate	H.sapiens
ERG	hsa-mir-93	chr7: 100100780(NM_182776)	chr7: 100100505-100100812(score=757)	Regulation	SRX471878	level 1	Prostate	H.sapiens
ERG	hsa-mir-93	chr7: 100100780(NM_182776)	chr7: 100100530-100100783(score=829)	Regulation	SRX471879	level 1	Prostate	H.sapiens
ERG	hsa-mir-93	chr7: 100100780(NM_182776)	chr7: 100100548-100100815(score=750)	Regulation	SRX471876	level 1	Prostate	H.sapiens
ERG	hsa-mir-93	chr7: 100100780(NM_182776)	chr7: 100100561-100100825(score=466)	Regulation	SRX643471	level 1	Prostate	H.sapiens
ERG	hsa-mir-93	chr7: 100100780(NM_182776)	chr7: 100100578-100100772(score=327)	Regulation	SRX643472	level 1	Prostate	H.sapiens
ERG	hsa-mir-93	chr7: 100100780(NM_182776)	chr7: 100100681-100100841(score=698)	Regulation	SRX022573	level 1	Prostate	H.sapiens
ESR1	hsa-mir-93	chr7: 100100780(NM_182776)	chr7: 100100415-100100811(score=1000)	Regulation	SRX1585242	level 1	Breast	H.sapiens
ESR1	hsa-mir-93	chr7: 100100780(NM_182776)	chr7: 100100468-100100798(score=467)	Regulation	SRX1585243	level 1	Breast	H.sapiens
ETS1	hsa-mir-93	chr7: 100100780(NM_182776)	chr7: 100100418-100100860(score=1000)	Regulation	SRX373733	level 1	Blood	H.sapiens
ETS1	hsa-mir-93	chr7: 100100780(NM_182776)	chr7: 100100455-100100748(score=293)	Regulation	SRX212441	level 1	Blood	H.sapiens
ETS1	hsa-mir-93	chr7: 100100780(NM_182776)	chr7: 100100462-100100818(score=516)	Regulation	SRX100555	level 1	Blood	H.sapiens
ETS1	hsa-mir-93	chr7: 100100780(NM_182776)	chr7: 100100574-100100851(score=421)	Regulation	SRX015825	level 1	Blood	H.sapiens
ETS1	hsa-mir-93	chr7: 100100780(NM_182776)	chr7: 100100582-100100846(score=636)	Regulation	SRX100487	level 1	Blood	H.sapiens
ETS1	hsa-mir-93	chr7: 100100780(NM_182776)	chr7: 100100614-100100776(score=306)	Regulation	SRX212439	level 1	Blood	H.sapiens
ETS1	hsa-mir-93	chr7: 100100780(NM_182776)	chr7: 100100455-100100773(score=366)	Regulation	SRX2452429	level 1	Cardiovascular	H.sapiens
ETS1	hsa-mir-93	chr7: 100100780(NM_182776)	chr7: 100100455-100100774(score=368)	Regulation	SRX189742	level 1	Cardiovascular	H.sapiens
ETS1	hsa-mir-93	chr7: 100100780(NM_182776)	chr7: 100100468-100100779(score=513)	Regulation	SRX189743	level 1	Cardiovascular	H.sapiens
ETS1	hsa-mir-93	chr7: 100100780(NM_182776)	chr7: 100100468-100100779(score=513)	Regulation	SRX2452430	level 1	Cardiovascular	H.sapiens
ETS1	hsa-mir-93	chr7: 100100780(NM_182776)	chr7: 100100414-100100861(score=829)	Regulation	SRX2055842	level 1	Kidney	H.sapiens
ETV1	hsa-mir-93	chr7: 100100780(NM_182776)	chr7: 100100473-100100828(score=689)	Regulation(feedback)	SRX023216	level 1	Digestive tract	H.sapiens
ETV1	hsa-mir-93	chr7: 100100780(NM_182776)	chr7: 100100482-100100577(score=487)	Regulation(feedback)	SRX283754	level 1	Prostate	H.sapiens
ETV1	hsa-mir-93	chr7: 100100780(NM_182776)	chr7: 100100704-100100810(score=571)	Regulation(feedback)	SRX283754	level 1	Prostate	H.sapiens
EZH2	hsa-mir-93	chr7: 100094074	chr7: 100095827-100096100(score=839)	Regulation(feedback)	SRX2146136	level 1	Prostate	H.sapiens
FGFR1	hsa-mir-93	chr7: 100100780(NM_182776)	chr7: 100100548-100100808(score=465)	Regulation	SRX2442440	level 1	Pluripotent stem cell	H.sapiens
FLI1	hsa-mir-93	chr7: 100100780(NM_182776)	chr7: 100100312-100100845(score=1000)	Regulation	SRX026640	level 1	Blood	H.sapiens
FLI1	hsa-mir-93	chr7: 100100780(NM_182776)	chr7: 100100397-100100858(score=1000)	Regulation	SRX1514276	level 1	Blood	H.sapiens
FLI1	hsa-mir-93	chr7: 100100780(NM_182776)	chr7: 100100504-100100978(score=1000)	Regulation	SRX117011	level 1	Blood	H.sapiens
FLI1	hsa-mir-93	chr7: 100100780(NM_182776)	chr7: 100100526-100100964(score=1000)	Regulation	SRX117010	level 1	Blood	H.sapiens
FLI1	hsa-mir-93	chr7: 100100780(NM_182776)	chr7: 100100544-100100794(score=858)	Regulation	SRX682380	level 1	Blood	H.sapiens
FLI1	hsa-mir-93	chr7: 100100780(NM_182776)	chr7: 100100622-100100876(score=520)	Regulation	SRX265228	level 1	Blood	H.sapiens
FOS	hsa-mir-93	chr7: 100101379	chr7: 100101374-100101577(score=1000)	Regulation	SRX015141	level 2	Blood	H.sapiens
FOS	hsa-mir-93	chr7: 100101379	chr7: 100101374-100101577(score=1000)	Regulation	SRX150435	level 2	Blood	H.sapiens
FOS	hsa-mir-93	chr7: 100101379	chr7: 100101423-100101517(score=384)	Regulation	SRX150489	level 2	Blood	H.sapiens
FOSL2	hsa-mir-93	chr7: 100100780(NM_182776)	chr7: 100103264-100103411(score=643)	Regulation(feedback)	SRX190296	level 1	Neural	H.sapiens
FOSL2	hsa-mir-93	chr7: 100101940(NM_001278595)	chr7: 100103264-100103411(score=643)	Regulation(feedback)	SRX190296	level 1	Neural	H.sapiens
FOSL2	hsa-mir-93	chr7: 100101940(NM_005916)	chr7: 100103264-100103411(score=643)	Regulation(feedback)	SRX190296	level 1	Neural	H.sapiens
FOXA1	hsa-mir-93	chr7: 100100780(NM_182776)	chr7: 100100334-100100784(score=978)	Regulation(feedback)	SRX1389379	level 1	Adipocyte	H.sapiens
FOXA1	hsa-mir-93	chr7: 100100780(NM_182776)	chr7: 100100341-100100807(score=1000)	Regulation(feedback)	SRX1389381	level 1	Adipocyte	H.sapiens
FOXA1	hsa-mir-93	chr7: 100100780(NM_182776)	chr7: 100100383-100100876(score=1000)	Regulation(feedback)	SRX825395	level 1	Adipocyte	H.sapiens
FOXA1	hsa-mir-93	chr7: 100101379	chr7: 100101444-100101608(score=279)	Regulation(feedback)	SRX250093	level 2	Breast	H.sapiens
FOXA1	hsa-mir-93	chr7: 100100780(NM_182776)	chr7: 100100361-100100811(score=1000)	Regulation(feedback)	SRX1161192	level 1	Breast	H.sapiens
FOXA1	hsa-mir-93	chr7: 100100780(NM_182776)	chr7: 100100391-100100894(score=1000)	Regulation(feedback)	SRX1961157	level 1	Breast	H.sapiens
FOXA1	hsa-mir-93	chr7: 100100780(NM_182776)	chr7: 100100403-100100836(score=1000)	Regulation(feedback)	SRX1161189	level 1	Breast	H.sapiens
FOXA1	hsa-mir-93	chr7: 100100780(NM_182776)	chr7: 100100403-100100878(score=1000)	Regulation(feedback)	SRX1961158	level 1	Breast	H.sapiens
FOXA1	hsa-mir-93	chr7: 100100780(NM_182776)	chr7: 100100406-100100852(score=1000)	Regulation(feedback)	SRX673756	level 1	Breast	H.sapiens
FOXA1	hsa-mir-93	chr7: 100100780(NM_182776)	chr7: 100100414-100100884(score=1000)	Regulation(feedback)	SRX1961163	level 1	Breast	H.sapiens
FOXA1	hsa-mir-93	chr7: 100100780(NM_182776)	chr7: 100100415-100100895(score=1000)	Regulation(feedback)	SRX1161172	level 1	Breast	H.sapiens
FOXA1	hsa-mir-93	chr7: 100100780(NM_182776)	chr7: 100100419-100100842(score=1000)	Regulation(feedback)	SRX250093	level 1	Breast	H.sapiens
FOXA1	hsa-mir-93	chr7: 100100780(NM_182776)	chr7: 100100423-100100871(score=1000)	Regulation(feedback)	SRX1961164	level 1	Breast	H.sapiens
FOXA1	hsa-mir-93	chr7: 100100780(NM_182776)	chr7: 100100434-100100869(score=1000)	Regulation(feedback)	SRX1161177	level 1	Breast	H.sapiens
FOXA1	hsa-mir-93	chr7: 100100780(NM_182776)	chr7: 100100444-100100825(score=1000)	Regulation(feedback)	SRX1161191	level 1	Breast	H.sapiens
FOXA1	hsa-mir-93	chr7: 100100780(NM_182776)	chr7: 100100445-100100848(score=1000)	Regulation(feedback)	SRX1161190	level 1	Breast	H.sapiens
FOXA1	hsa-mir-93	chr7: 100100780(NM_182776)	chr7: 100100446-100100841(score=888)	Regulation(feedback)	SRX371482	level 1	Breast	H.sapiens
FOXA1	hsa-mir-93	chr7: 100100780(NM_182776)	chr7: 100100449-100100856(score=1000)	Regulation(feedback)	SRX1161176	level 1	Breast	H.sapiens
FOXA1	hsa-mir-93	chr7: 100100780(NM_182776)	chr7: 100100451-100100868(score=1000)	Regulation(feedback)	SRX1161174	level 1	Breast	H.sapiens
FOXA1	hsa-mir-93	chr7: 100100780(NM_182776)	chr7: 100100458-100100783(score=511)	Regulation(feedback)	SRX747795	level 1	Breast	H.sapiens
FOXA1	hsa-mir-93	chr7: 100100780(NM_182776)	chr7: 100100464-100100834(score=810)	Regulation(feedback)	SRX371481	level 1	Breast	H.sapiens
FOXA1	hsa-mir-93	chr7: 100100780(NM_182776)	chr7: 100100467-100100816(score=1000)	Regulation(feedback)	SRX1447316	level 1	Breast	H.sapiens
FOXA1	hsa-mir-93	chr7: 100100780(NM_182776)	chr7: 100100468-100100812(score=802)	Regulation(feedback)	SRX176862	level 1	Breast	H.sapiens
FOXA1	hsa-mir-93	chr7: 100100780(NM_182776)	chr7: 100100468-100100847(score=719)	Regulation(feedback)	SRX371483	level 1	Breast	H.sapiens
FOXA1	hsa-mir-93	chr7: 100100780(NM_182776)	chr7: 100100469-100100614(score=1000)	Regulation(feedback)	SRX100454	level 1	Breast	H.sapiens
FOXA1	hsa-mir-93	chr7: 100100780(NM_182776)	chr7: 100100469-100100827(score=700)	Regulation(feedback)	SRX1161173	level 1	Breast	H.sapiens
FOXA1	hsa-mir-93	chr7: 100100780(NM_182776)	chr7: 100100472-100100850(score=1000)	Regulation(feedback)	SRX1161206	level 1	Breast	H.sapiens
FOXA1	hsa-mir-93	chr7: 100100780(NM_182776)	chr7: 100100473-100100611(score=876)	Regulation(feedback)	SRX176863	level 1	Breast	H.sapiens
FOXA1	hsa-mir-93	chr7: 100100780(NM_182776)	chr7: 100100474-100100610(score=462)	Regulation(feedback)	SRX747794	level 1	Breast	H.sapiens
FOXA1	hsa-mir-93	chr7: 100100780(NM_182776)	chr7: 100100474-100100766(score=406)	Regulation(feedback)	SRX1787654	level 1	Breast	H.sapiens
FOXA1	hsa-mir-93	chr7: 100100780(NM_182776)	chr7: 100100477-100100815(score=775)	Regulation(feedback)	SRX1787651	level 1	Breast	H.sapiens
FOXA1	hsa-mir-93	chr7: 100100780(NM_182776)	chr7: 100100477-100100826(score=569)	Regulation(feedback)	SRX371480	level 1	Breast	H.sapiens
FOXA1	hsa-mir-93	chr7: 100100780(NM_182776)	chr7: 100100477-100100836(score=997)	Regulation(feedback)	SRX1161202	level 1	Breast	H.sapiens
FOXA1	hsa-mir-93	chr7: 100100780(NM_182776)	chr7: 100100478-100100813(score=801)	Regulation(feedback)	SRX1787652	level 1	Breast	H.sapiens
FOXA1	hsa-mir-93	chr7: 100100780(NM_182776)	chr7: 100100479-100100811(score=695)	Regulation(feedback)	SRX1787653	level 1	Breast	H.sapiens
FOXA1	hsa-mir-93	chr7: 100100780(NM_182776)	chr7: 100100480-100100843(score=805)	Regulation(feedback)	SRX1161175	level 1	Breast	H.sapiens
FOXA1	hsa-mir-93	chr7: 100100780(NM_182776)	chr7: 100100482-100100783(score=606)	Regulation(feedback)	SRX1787655	level 1	Breast	H.sapiens
FOXA1	hsa-mir-93	chr7: 100100780(NM_182776)	chr7: 100100482-100100826(score=1000)	Regulation(feedback)	SRX1161187	level 1	Breast	H.sapiens
FOXA1	hsa-mir-93	chr7: 100100780(NM_182776)	chr7: 100100484-100100780(score=491)	Regulation(feedback)	SRX1447317	level 1	Breast	H.sapiens
FOXA1	hsa-mir-93	chr7: 100100780(NM_182776)	chr7: 100100485-100100816(score=1000)	Regulation(feedback)	SRX1161204	level 1	Breast	H.sapiens
FOXA1	hsa-mir-93	chr7: 100100780(NM_182776)	chr7: 100100487-100100782(score=346)	Regulation(feedback)	SRX747798	level 1	Breast	H.sapiens
FOXA1	hsa-mir-93	chr7: 100100780(NM_182776)	chr7: 100100487-100100799(score=461)	Regulation(feedback)	SRX747796	level 1	Breast	H.sapiens
FOXA1	hsa-mir-93	chr7: 100100780(NM_182776)	chr7: 100100497-100100811(score=727)	Regulation(feedback)	SRX1161188	level 1	Breast	H.sapiens
FOXA1	hsa-mir-93	chr7: 100100780(NM_182776)	chr7: 100100506-100100807(score=475)	Regulation(feedback)	SRX028635	level 1	Breast	H.sapiens
FOXA1	hsa-mir-93	chr7: 100100780(NM_182776)	chr7: 100100511-100100873(score=810)	Regulation(feedback)	SRX1161203	level 1	Breast	H.sapiens
FOXA1	hsa-mir-93	chr7: 100100780(NM_182776)	chr7: 100100516-100100799(score=642)	Regulation(feedback)	SRX028634	level 1	Breast	H.sapiens
FOXA1	hsa-mir-93	chr7: 100100780(NM_182776)	chr7: 100100531-100100841(score=696)	Regulation(feedback)	SRX1161207	level 1	Breast	H.sapiens
FOXA1	hsa-mir-93	chr7: 100100780(NM_182776)	chr7: 100100533-100100827(score=620)	Regulation(feedback)	SRX1161205	level 1	Breast	H.sapiens
FOXA1	hsa-mir-93	chr7: 100100780(NM_182776)	chr7: 100100616-100100803(score=308)	Regulation(feedback)	SRX673755	level 1	Breast	H.sapiens
FOXA1	hsa-mir-93	chr7: 100100780(NM_182776)	chr7: 100100655-100100835(score=1000)	Regulation(feedback)	SRX100454	level 1	Breast	H.sapiens
FOXA1	hsa-mir-93	chr7: 100100780(NM_182776)	chr7: 100100677-100100811(score=718)	Regulation(feedback)	SRX176863	level 1	Breast	H.sapiens
FOXA1	hsa-mir-93	chr7: 100100780(NM_182776)	chr7: 100100434-100100863(score=1000)	Regulation(feedback)	SRX100477	level 1	Liver	H.sapiens
FOXA1	hsa-mir-93	chr7: 100100780(NM_182776)	chr7: 100100441-100100852(score=1000)	Regulation(feedback)	SRX100506	level 1	Liver	H.sapiens
FOXA1	hsa-mir-93	chr7: 100100780(NM_182776)	chr7: 100100434-100100830(score=1000)	Regulation(feedback)	SRX190181	level 1	Lung	H.sapiens
FOXA1	hsa-mir-93	chr7: 100100780(NM_182776)	chr7: 100100444-100100800(score=623)	Regulation(feedback)	SRX174820	level 1	Lung	H.sapiens
FOXA1	hsa-mir-93	chr7: 100100780(NM_182776)	chr7: 100100446-100100833(score=1000)	Regulation(feedback)	SRX190282	level 1	Lung	H.sapiens
FOXA1	hsa-mir-93	chr7: 100100780(NM_182776)	chr7: 100100382-100100849(score=919)	Regulation(feedback)	SRX701973	level 1	Pluripotent stem cell	H.sapiens
FOXA1	hsa-mir-93	chr7: 100100780(NM_182776)	chr7: 100100500-100100766(score=548)	Regulation(feedback)	SRX764806	level 1	Pluripotent stem cell	H.sapiens
FOXA1	hsa-mir-93	chr7: 100100780(NM_182776)	chr7: 100100511-100100726(score=278)	Regulation(feedback)	SRX764808	level 1	Pluripotent stem cell	H.sapiens
FOXA1	hsa-mir-93	chr7: 100100780(NM_182776)	chr7: 100100513-100100730(score=329)	Regulation(feedback)	SRX764807	level 1	Pluripotent stem cell	H.sapiens
FOXA1	hsa-mir-93	chr7: 100100780(NM_182776)	chr7: 100100346-100100895(score=1000)	Regulation(feedback)	SRX1212236	level 1	Prostate	H.sapiens
FOXA1	hsa-mir-93	chr7: 100100780(NM_182776)	chr7: 100100369-100100874(score=1000)	Regulation(feedback)	SRX1212235	level 1	Prostate	H.sapiens
FOXA1	hsa-mir-93	chr7: 100100780(NM_182776)	chr7: 100100369-100100882(score=1000)	Regulation(feedback)	SRX1212231	level 1	Prostate	H.sapiens
FOXA1	hsa-mir-93	chr7: 100100780(NM_182776)	chr7: 100100378-100100876(score=1000)	Regulation(feedback)	SRX1212232	level 1	Prostate	H.sapiens
FOXA1	hsa-mir-93	chr7: 100100780(NM_182776)	chr7: 100100378-100100880(score=1000)	Regulation(feedback)	SRX2017929	level 1	Prostate	H.sapiens
FOXA1	hsa-mir-93	chr7: 100100780(NM_182776)	chr7: 100100389-100100874(score=1000)	Regulation(feedback)	SRX2017928	level 1	Prostate	H.sapiens
FOXA1	hsa-mir-93	chr7: 100100780(NM_182776)	chr7: 100100390-100100841(score=926)	Regulation(feedback)	SRX2642367	level 1	Prostate	H.sapiens
FOXA1	hsa-mir-93	chr7: 100100780(NM_182776)	chr7: 100100401-100100824(score=776)	Regulation(feedback)	SRX2642364	level 1	Prostate	H.sapiens
FOXA1	hsa-mir-93	chr7: 100100780(NM_182776)	chr7: 100100402-100100879(score=1000)	Regulation(feedback)	SRX2017938	level 1	Prostate	H.sapiens
FOXA1	hsa-mir-93	chr7: 100100780(NM_182776)	chr7: 100100410-100100833(score=992)	Regulation(feedback)	SRX2642365	level 1	Prostate	H.sapiens
FOXA1	hsa-mir-93	chr7: 100100780(NM_182776)	chr7: 100100415-100100828(score=909)	Regulation(feedback)	SRX2642366	level 1	Prostate	H.sapiens
FOXA1	hsa-mir-93	chr7: 100100780(NM_182776)	chr7: 100100417-100100838(score=1000)	Regulation(feedback)	SRX2642368	level 1	Prostate	H.sapiens
FOXA1	hsa-mir-93	chr7: 100100780(NM_182776)	chr7: 100100418-100100832(score=1000)	Regulation(feedback)	SRX1885184	level 1	Prostate	H.sapiens
FOXA1	hsa-mir-93	chr7: 100100780(NM_182776)	chr7: 100100420-100100778(score=690)	Regulation(feedback)	SRX219284	level 1	Prostate	H.sapiens
FOXA1	hsa-mir-93	chr7: 100100780(NM_182776)	chr7: 100100422-100100828(score=893)	Regulation(feedback)	SRX2642369	level 1	Prostate	H.sapiens
FOXA1	hsa-mir-93	chr7: 100100780(NM_182776)	chr7: 100100426-100100828(score=843)	Regulation(feedback)	SRX1885182	level 1	Prostate	H.sapiens
FOXA1	hsa-mir-93	chr7: 100100780(NM_182776)	chr7: 100100432-100100826(score=770)	Regulation(feedback)	SRX667987	level 1	Prostate	H.sapiens
FOXA1	hsa-mir-93	chr7: 100100780(NM_182776)	chr7: 100100433-100100861(score=1000)	Regulation(feedback)	SRX2017939	level 1	Prostate	H.sapiens
FOXA1	hsa-mir-93	chr7: 100100780(NM_182776)	chr7: 100100434-100100832(score=989)	Regulation(feedback)	SRX1885181	level 1	Prostate	H.sapiens
FOXA1	hsa-mir-93	chr7: 100100780(NM_182776)	chr7: 100100435-100100782(score=806)	Regulation(feedback)	SRX667986	level 1	Prostate	H.sapiens
FOXA1	hsa-mir-93	chr7: 100100780(NM_182776)	chr7: 100100440-100100802(score=880)	Regulation(feedback)	SRX667985	level 1	Prostate	H.sapiens
FOXA1	hsa-mir-93	chr7: 100100780(NM_182776)	chr7: 100100444-100100827(score=739)	Regulation(feedback)	SRX1885188	level 1	Prostate	H.sapiens
FOXA1	hsa-mir-93	chr7: 100100780(NM_182776)	chr7: 100100449-100100825(score=698)	Regulation(feedback)	SRX1885185	level 1	Prostate	H.sapiens
FOXA1	hsa-mir-93	chr7: 100100780(NM_182776)	chr7: 100100450-100100820(score=1000)	Regulation(feedback)	SRX497613	level 1	Prostate	H.sapiens
FOXA1	hsa-mir-93	chr7: 100100780(NM_182776)	chr7: 100100453-100100806(score=622)	Regulation(feedback)	SRX1885187	level 1	Prostate	H.sapiens
FOXA1	hsa-mir-93	chr7: 100100780(NM_182776)	chr7: 100100454-100100827(score=1000)	Regulation(feedback)	SRX497612	level 1	Prostate	H.sapiens
FOXA1	hsa-mir-93	chr7: 100100780(NM_182776)	chr7: 100100454-100100829(score=903)	Regulation(feedback)	SRX1885186	level 1	Prostate	H.sapiens
FOXA1	hsa-mir-93	chr7: 100100780(NM_182776)	chr7: 100100455-100100829(score=821)	Regulation(feedback)	SRX667984	level 1	Prostate	H.sapiens
FOXA1	hsa-mir-93	chr7: 100100780(NM_182776)	chr7: 100100462-100100827(score=980)	Regulation(feedback)	SRX497611	level 1	Prostate	H.sapiens
FOXA1	hsa-mir-93	chr7: 100100780(NM_182776)	chr7: 100100465-100100829(score=1000)	Regulation(feedback)	SRX497610	level 1	Prostate	H.sapiens
FOXA1	hsa-mir-93	chr7: 100100780(NM_182776)	chr7: 100100465-100100840(score=1000)	Regulation(feedback)	SRX1033279	level 1	Prostate	H.sapiens
FOXA1	hsa-mir-93	chr7: 100100780(NM_182776)	chr7: 100100466-100100834(score=1000)	Regulation(feedback)	SRX1033276	level 1	Prostate	H.sapiens
FOXA1	hsa-mir-93	chr7: 100100780(NM_182776)	chr7: 100100466-100100837(score=760)	Regulation(feedback)	SRX752908	level 1	Prostate	H.sapiens
FOXA1	hsa-mir-93	chr7: 100100780(NM_182776)	chr7: 100100468-100100614(score=580)	Regulation(feedback)	SRX142908	level 1	Prostate	H.sapiens
FOXA1	hsa-mir-93	chr7: 100100780(NM_182776)	chr7: 100100468-100100614(score=582)	Regulation(feedback)	SRX1033292	level 1	Prostate	H.sapiens
FOXA1	hsa-mir-93	chr7: 100100780(NM_182776)	chr7: 100100469-100100748(score=488)	Regulation(feedback)	SRX1166395	level 1	Prostate	H.sapiens
FOXA1	hsa-mir-93	chr7: 100100780(NM_182776)	chr7: 100100474-100100841(score=1000)	Regulation(feedback)	SRX1033282	level 1	Prostate	H.sapiens
FOXA1	hsa-mir-93	chr7: 100100780(NM_182776)	chr7: 100100477-100100838(score=881)	Regulation(feedback)	SRX1033270	level 1	Prostate	H.sapiens
FOXA1	hsa-mir-93	chr7: 100100780(NM_182776)	chr7: 100100478-100100827(score=1000)	Regulation(feedback)	SRX1033285	level 1	Prostate	H.sapiens
FOXA1	hsa-mir-93	chr7: 100100780(NM_182776)	chr7: 100100483-100100586(score=464)	Regulation(feedback)	SRX219285	level 1	Prostate	H.sapiens
FOXA1	hsa-mir-93	chr7: 100100780(NM_182776)	chr7: 100100485-100100802(score=628)	Regulation(feedback)	SRX1280790	level 1	Prostate	H.sapiens
FOXA1	hsa-mir-93	chr7: 100100780(NM_182776)	chr7: 100100489-100100773(score=400)	Regulation(feedback)	SRX1885183	level 1	Prostate	H.sapiens
FOXA1	hsa-mir-93	chr7: 100100780(NM_182776)	chr7: 100100491-100100761(score=425)	Regulation(feedback)	SRX1569780	level 1	Prostate	H.sapiens
FOXA1	hsa-mir-93	chr7: 100100780(NM_182776)	chr7: 100100494-100100764(score=423)	Regulation(feedback)	SRX383817	level 1	Prostate	H.sapiens
FOXA1	hsa-mir-93	chr7: 100100780(NM_182776)	chr7: 100100496-100100772(score=485)	Regulation(feedback)	SRX595692	level 1	Prostate	H.sapiens
FOXA1	hsa-mir-93	chr7: 100100780(NM_182776)	chr7: 100100506-100100729(score=397)	Regulation(feedback)	SRX2642355	level 1	Prostate	H.sapiens
FOXA1	hsa-mir-93	chr7: 100100780(NM_182776)	chr7: 100100522-100100734(score=295)	Regulation(feedback)	SRX2545051	level 1	Prostate	H.sapiens
FOXA1	hsa-mir-93	chr7: 100100780(NM_182776)	chr7: 100100522-100100767(score=528)	Regulation(feedback)	SRX1569774	level 1	Prostate	H.sapiens
FOXA1	hsa-mir-93	chr7: 100100780(NM_182776)	chr7: 100100523-100100773(score=520)	Regulation(feedback)	SRX595679	level 1	Prostate	H.sapiens
FOXA1	hsa-mir-93	chr7: 100100780(NM_182776)	chr7: 100100527-100100760(score=406)	Regulation(feedback)	SRX595678	level 1	Prostate	H.sapiens
FOXA1	hsa-mir-93	chr7: 100100780(NM_182776)	chr7: 100100540-100100757(score=406)	Regulation(feedback)	SRX1569775	level 1	Prostate	H.sapiens
FOXA1	hsa-mir-93	chr7: 100100780(NM_182776)	chr7: 100100670-100100818(score=526)	Regulation(feedback)	SRX306509	level 1	Prostate	H.sapiens
FOXA1	hsa-mir-93	chr7: 100100780(NM_182776)	chr7: 100100677-100100815(score=664)	Regulation(feedback)	SRX142908	level 1	Prostate	H.sapiens
FOXA1	hsa-mir-93	chr7: 100100780(NM_182776)	chr7: 100100677-100100815(score=665)	Regulation(feedback)	SRX1033292	level 1	Prostate	H.sapiens
FOXA1	hsa-mir-93	chr7: 100100780(NM_182776)	chr7: 100100699-100100764(score=411)	Regulation(feedback)	SRX219285	level 1	Prostate	H.sapiens
FOXA2	hsa-mir-93	chr7: 100100780(NM_182776)	chr7: 100100473-100100612(score=882)	Regulation	SRX100448	level 1	Liver	H.sapiens
FOXA2	hsa-mir-93	chr7: 100100780(NM_182776)	chr7: 100100664-100100828(score=1000)	Regulation	SRX100448	level 1	Liver	H.sapiens
FOXA2	hsa-mir-93	chr7: 100100780(NM_182776)	chr7: 100100427-100100863(score=1000)	Regulation	SRX190180	level 1	Lung	H.sapiens
FOXA2	hsa-mir-93	chr7: 100100780(NM_182776)	chr7: 100100368-100100860(score=1000)	Regulation	SRX764812	level 1	Pluripotent stem cell	H.sapiens
FOXA2	hsa-mir-93	chr7: 100100780(NM_182776)	chr7: 100100377-100100826(score=1000)	Regulation	SRX764809	level 1	Pluripotent stem cell	H.sapiens
FOXA2	hsa-mir-93	chr7: 100100780(NM_182776)	chr7: 100100379-100100860(score=1000)	Regulation	SRX764810	level 1	Pluripotent stem cell	H.sapiens
FOXA2	hsa-mir-93	chr7: 100100780(NM_182776)	chr7: 100100383-100100856(score=1000)	Regulation	SRX764811	level 1	Pluripotent stem cell	H.sapiens
FOXA2	hsa-mir-93	chr7: 100100780(NM_182776)	chr7: 100100422-100100740(score=397)	Regulation	SRX266856	level 1	Pluripotent stem cell	H.sapiens
FOXA2	hsa-mir-93	chr7: 100100780(NM_182776)	chr7: 100100438-100100768(score=523)	Regulation	SRX266855	level 1	Pluripotent stem cell	H.sapiens
FOXA2	hsa-mir-93	chr7: 100100780(NM_182776)	chr7: 100100472-100100806(score=417)	Regulation	SRX701978	level 1	Pluripotent stem cell	H.sapiens
FOXK1	hsa-mir-93	chr7: 100100780(NM_182776)	chr7: 100100465-100100815(score=613)	Regulation(feedback)	SRX367492	level 1	Kidney	H.sapiens
FOXO1	hsa-mir-93	chr7: 100100780(NM_182776)	chr7: 100100448-100100804(score=541)	Regulation(feedback)	SRX1735651	level 1	Blood	H.sapiens
FOXP1	hsa-mir-93	chr7: 100100780(NM_182776)	chr7: 100100694-100100815(score=402)	Regulation(feedback)	SRX097580	level 1	Pluripotent stem cell	H.sapiens
FOXP2	hsa-mir-93	chr7: 100100780(NM_182776)	chr7: 100100686-100100805(score=470)	Regulation	SRX100525	level 1	Neural	H.sapiens
GABPA	hsa-mir-93	chr7: 100101379	chr7: 100101408-100101607(score=725)	Regulation	SRX326887	level 2	Blood	H.sapiens
GABPA	hsa-mir-93	chr7: 100100780(NM_182776)	chr7: 100100476-100100854(score=1000)	Regulation	SRX475757	level 1	Blood	H.sapiens
GABPA	hsa-mir-93	chr7: 100100780(NM_182776)	chr7: 100100489-100100860(score=1000)	Regulation	SRX475743	level 1	Blood	H.sapiens
GABPA	hsa-mir-93	chr7: 100100780(NM_182776)	chr7: 100100494-100100844(score=1000)	Regulation	SRX475759	level 1	Blood	H.sapiens
GABPA	hsa-mir-93	chr7: 100100780(NM_182776)	chr7: 100100506-100100916(score=1000)	Regulation	SRX326887	level 1	Blood	H.sapiens
GABPA	hsa-mir-93	chr7: 100100780(NM_182776)	chr7: 100100507-100100851(score=1000)	Regulation	SRX475760	level 1	Blood	H.sapiens
GABPA	hsa-mir-93	chr7: 100100780(NM_182776)	chr7: 100100552-100100840(score=1000)	Regulation	SRX475758	level 1	Blood	H.sapiens
GABPA	hsa-mir-93	chr7: 100100780(NM_182776)	chr7: 100100574-100100863(score=1000)	Regulation	SRX100401	level 1	Blood	H.sapiens
GABPA	hsa-mir-93	chr7: 100100780(NM_182776)	chr7: 100100579-100100900(score=1000)	Regulation	SRX326888	level 1	Blood	H.sapiens
GABPA	hsa-mir-93	chr7: 100100780(NM_182776)	chr7: 100100581-100100872(score=1000)	Regulation	SRX190278	level 1	Blood	H.sapiens
GABPA	hsa-mir-93	chr7: 100100780(NM_182776)	chr7: 100100590-100100927(score=1000)	Regulation	SRX100569	level 1	Blood	H.sapiens
GABPA	hsa-mir-93	chr7: 100100780(NM_182776)	chr7: 100100636-100100977(score=562)	Regulation	SRX029315	level 1	Blood	H.sapiens
GABPA	hsa-mir-93	chr7: 100100780(NM_182776)	chr7: 100101846-100102021(score=1000)	Regulation	SRX100569	level 1	Blood	H.sapiens
GABPA	hsa-mir-93	chr7: 100101940(NM_001278595)	chr7: 100101846-100102021(score=1000)	Regulation	SRX100569	level 1	Blood	H.sapiens
GABPA	hsa-mir-93	chr7: 100101940(NM_005916)	chr7: 100101846-100102021(score=1000)	Regulation	SRX100569	level 1	Blood	H.sapiens
GABPA	hsa-mir-93	chr7: 100100780(NM_182776)	chr7: 100100532-100100953(score=1000)	Regulation	SRX718130	level 1	Bone	H.sapiens
GABPA	hsa-mir-93	chr7: 100100780(NM_182776)	chr7: 100100557-100100949(score=1000)	Regulation	SRX718139	level 1	Bone	H.sapiens
GABPA	hsa-mir-93	chr7: 100100780(NM_182776)	chr7: 100101834-100102060(score=637)	Regulation	SRX718139	level 1	Bone	H.sapiens
GABPA	hsa-mir-93	chr7: 100101940(NM_001278595)	chr7: 100101834-100102060(score=637)	Regulation	SRX718139	level 1	Bone	H.sapiens
GABPA	hsa-mir-93	chr7: 100101940(NM_005916)	chr7: 100101834-100102060(score=637)	Regulation	SRX718139	level 1	Bone	H.sapiens
GABPA	hsa-mir-93	chr7: 100101379	chr7: 100101400-100101649(score=523)	Regulation	SRX190320	level 2	Breast	H.sapiens
GABPA	hsa-mir-93	chr7: 100100780(NM_182776)	chr7: 100100426-100100894(score=1000)	Regulation	SRX190320	level 1	Breast	H.sapiens
GABPA	hsa-mir-93	chr7: 100100780(NM_182776)	chr7: 100101857-100102001(score=747)	Regulation	SRX190320	level 1	Breast	H.sapiens
GABPA	hsa-mir-93	chr7: 100101940(NM_001278595)	chr7: 100101857-100102001(score=747)	Regulation	SRX190320	level 1	Breast	H.sapiens
GABPA	hsa-mir-93	chr7: 100101940(NM_005916)	chr7: 100101857-100102001(score=747)	Regulation	SRX190320	level 1	Breast	H.sapiens
GABPA	hsa-mir-93	chr7: 100101379	chr7: 100101398-100101572(score=390)	Regulation	SRX100388	level 2	Liver	H.sapiens
GABPA	hsa-mir-93	chr7: 100100780(NM_182776)	chr7: 100100493-100100850(score=1000)	Regulation	SRX1165094	level 1	Liver	H.sapiens
GABPA	hsa-mir-93	chr7: 100100780(NM_182776)	chr7: 100100503-100100862(score=1000)	Regulation	SRX1165092	level 1	Liver	H.sapiens
GABPA	hsa-mir-93	chr7: 100100780(NM_182776)	chr7: 100100508-100100894(score=1000)	Regulation	SRX100388	level 1	Liver	H.sapiens
GABPA	hsa-mir-93	chr7: 100100780(NM_182776)	chr7: 100100656-100100829(score=787)	Regulation	SRX1165093	level 1	Liver	H.sapiens
GABPA	hsa-mir-93	chr7: 100100780(NM_182776)	chr7: 100101855-100101976(score=532)	Regulation	SRX100388	level 1	Liver	H.sapiens
GABPA	hsa-mir-93	chr7: 100101940(NM_001278595)	chr7: 100101855-100101976(score=532)	Regulation	SRX100388	level 1	Liver	H.sapiens
GABPA	hsa-mir-93	chr7: 100101940(NM_005916)	chr7: 100101855-100101976(score=532)	Regulation	SRX100388	level 1	Liver	H.sapiens
GABPA	hsa-mir-93	chr7: 100100780(NM_182776)	chr7: 100100450-100100934(score=1000)	Regulation	SRX190289	level 1	Lung	H.sapiens
GABPA	hsa-mir-93	chr7: 100101379	chr7: 100101385-100101663(score=564)	Regulation	SRX190195	level 2	Neural	H.sapiens
GABPA	hsa-mir-93	chr7: 100100780(NM_182776)	chr7: 100100466-100100893(score=1000)	Regulation	SRX190195	level 1	Neural	H.sapiens
GABPA	hsa-mir-93	chr7: 100100780(NM_182776)	chr7: 100101874-100101985(score=483)	Regulation	SRX190195	level 1	Neural	H.sapiens
GABPA	hsa-mir-93	chr7: 100101940(NM_001278595)	chr7: 100101874-100101985(score=483)	Regulation	SRX190195	level 1	Neural	H.sapiens
GABPA	hsa-mir-93	chr7: 100101940(NM_005916)	chr7: 100101874-100101985(score=483)	Regulation	SRX190195	level 1	Neural	H.sapiens
GABPA	hsa-mir-93	chr7: 100100780(NM_182776)	chr7: 100100696-100100861(score=702)	Regulation	SRX100469	level 1	Pluripotent stem cell	H.sapiens
GABPA	hsa-mir-93	chr7: 100101379	chr7: 100101453-100101632(score=447)	Regulation	SRX326885	level 2	Prostate	H.sapiens
GABPA	hsa-mir-93	chr7: 100101379	chr7: 100101455-100101619(score=353)	Regulation	SRX326886	level 2	Prostate	H.sapiens
GABPA	hsa-mir-93	chr7: 100100780(NM_182776)	chr7: 100100453-100100906(score=1000)	Regulation	SRX326886	level 1	Prostate	H.sapiens
GABPA	hsa-mir-93	chr7: 100100780(NM_182776)	chr7: 100100459-100100922(score=1000)	Regulation	SRX326885	level 1	Prostate	H.sapiens
GABPA	hsa-mir-93	chr7: 100100780(NM_182776)	chr7: 100100648-100100880(score=1000)	Regulation	SRX326884	level 1	Prostate	H.sapiens
GABPA	hsa-mir-93	chr7: 100100780(NM_182776)	chr7: 100101853-100102001(score=789)	Regulation	SRX326886	level 1	Prostate	H.sapiens
GABPA	hsa-mir-93	chr7: 100100780(NM_182776)	chr7: 100101857-100101992(score=644)	Regulation	SRX326885	level 1	Prostate	H.sapiens
GABPA	hsa-mir-93	chr7: 100101940(NM_001278595)	chr7: 100101853-100102001(score=789)	Regulation	SRX326886	level 1	Prostate	H.sapiens
GABPA	hsa-mir-93	chr7: 100101940(NM_001278595)	chr7: 100101857-100101992(score=644)	Regulation	SRX326885	level 1	Prostate	H.sapiens
GABPA	hsa-mir-93	chr7: 100101940(NM_005916)	chr7: 100101853-100102001(score=789)	Regulation	SRX326886	level 1	Prostate	H.sapiens
GABPA	hsa-mir-93	chr7: 100101940(NM_005916)	chr7: 100101857-100101992(score=644)	Regulation	SRX326885	level 1	Prostate	H.sapiens
GABPA	hsa-mir-93	chr7: 100100780(NM_182776)	chr7: 100100645-100100870(score=930)	Regulation	SRX092575	level 1	Uterus	H.sapiens
GABPA	hsa-mir-93	chr7: 100100780(NM_182776)	chr7: 100100672-100100880(score=1000)	Regulation	SRX100499	level 1	Uterus	H.sapiens
GATA1	hsa-mir-93	chr7: 100101379	chr7: 100101392-100101457(score=316)	Regulation	SRX218418	level 2	Blood	H.sapiens
GATA1	hsa-mir-93	chr7: 100100780(NM_182776)	chr7: 100104089-100104200(score=539)	Regulation	SRX386202	level 1	Blood	H.sapiens
GATA1	hsa-mir-93	chr7: 100101940(NM_001278595)	chr7: 100104089-100104200(score=539)	Regulation	SRX386202	level 1	Blood	H.sapiens
GATA1	hsa-mir-93	chr7: 100101940(NM_005916)	chr7: 100104089-100104200(score=539)	Regulation	SRX386202	level 1	Blood	H.sapiens
GATA3	hsa-mir-93	chr7: 100100780(NM_182776)	chr7: 100104089-100104200(score=538)	Regulation	SRX160844	level 1	Blood	H.sapiens
GATA3	hsa-mir-93	chr7: 100101940(NM_001278595)	chr7: 100104089-100104200(score=538)	Regulation	SRX160844	level 1	Blood	H.sapiens
GATA3	hsa-mir-93	chr7: 100101940(NM_005916)	chr7: 100104089-100104200(score=538)	Regulation	SRX160844	level 1	Blood	H.sapiens
GATA3	hsa-mir-93	chr7: 100100780(NM_182776)	chr7: 100103395-100103540(score=425)	Regulation	SRX190194	level 1	Neural	H.sapiens
GATA3	hsa-mir-93	chr7: 100101940(NM_001278595)	chr7: 100103395-100103540(score=425)	Regulation	SRX190194	level 1	Neural	H.sapiens
GATA3	hsa-mir-93	chr7: 100101940(NM_005916)	chr7: 100103395-100103540(score=425)	Regulation	SRX190194	level 1	Neural	H.sapiens
GTF2B	hsa-mir-93	chr7: 100101379	chr7: 100101338-100101523(score=385)	Regulation	SRX1136632	level 2	Uterus	H.sapiens
GTF2I	hsa-mir-93	chr7: 100094074	chr7: 100093179-100094113(score=1000)	Regulation(feedback)	SRX753138	level 1	Pluripotent stem cell	H.sapiens
GTF2I	hsa-mir-93	chr7: 100094074	chr7: 100093262-100094020(score=1000)	Regulation(feedback)	SRX753137	level 1	Pluripotent stem cell	H.sapiens
GTF2I	hsa-mir-93	chr7: 100094074	chr7: 100093272-100094016(score=1000)	Regulation(feedback)	SRX753139	level 1	Pluripotent stem cell	H.sapiens
GTF2I	hsa-mir-93	chr7: 100094074	chr7: 100093343-100093898(score=767)	Regulation(feedback)	SRX753136	level 1	Pluripotent stem cell	H.sapiens
GTF2I	hsa-mir-93	chr7: 100094074	chr7: 100093461-100093984(score=695)	Regulation(feedback)	SRX753143	level 1	Pluripotent stem cell	H.sapiens
GTF2I	hsa-mir-93	chr7: 100094074	chr7: 100093487-100094290(score=438)	Regulation(feedback)	SRX753141	level 1	Pluripotent stem cell	H.sapiens
GTF2I	hsa-mir-93	chr7: 100094074	chr7: 100093606-100094302(score=565)	Regulation(feedback)	SRX753142	level 1	Pluripotent stem cell	H.sapiens
GTF2I	hsa-mir-93	chr7: 100094074	chr7: 100094065-100094298(score=393)	Regulation(feedback)	SRX753143	level 1	Pluripotent stem cell	H.sapiens
HCFC1	hsa-mir-93	chr7: 100100780(NM_182776)	chr7: 100100675-100100829(score=418)	Regulation(feedback)	SRX186630	level 1	Blood	H.sapiens
HCFC1	hsa-mir-93	chr7: 100100780(NM_182776)	chr7: 100100705-100100832(score=399)	Regulation(feedback)	SRX186623	level 1	Uterus	H.sapiens
HDAC1	hsa-mir-93	chr7: 100100780(NM_182776)	chr7: 100100380-100100777(score=515)	Regulation	SRX2140207	level 1	Blood	H.sapiens
HDAC1	hsa-mir-93	chr7: 100100780(NM_182776)	chr7: 100100516-100100757(score=485)	Regulation	SRX265234	level 1	Blood	H.sapiens
HDAC1	hsa-mir-93	chr7: 100100780(NM_182776)	chr7: 100100522-100100809(score=509)	Regulation	SRX1514285	level 1	Blood	H.sapiens
HDAC1	hsa-mir-93	chr7: 100100780(NM_182776)	chr7: 100100563-100100779(score=558)	Regulation	SRX116422	level 1	Blood	H.sapiens
HDAC1	hsa-mir-93	chr7: 100100780(NM_182776)	chr7: 100100565-100100775(score=556)	Regulation	SRX186644	level 1	Blood	H.sapiens
HDAC1	hsa-mir-93	chr7: 100100780(NM_182776)	chr7: 100101194-100101411(score=711)	Regulation	SRX186644	level 1	Blood	H.sapiens
HDAC1	hsa-mir-93	chr7: 100100780(NM_182776)	chr7: 100101207-100101410(score=684)	Regulation	SRX116422	level 1	Blood	H.sapiens
HDAC1	hsa-mir-93	chr7: 100101940(NM_001278595)	chr7: 100101194-100101411(score=711)	Regulation	SRX186644	level 1	Blood	H.sapiens
HDAC1	hsa-mir-93	chr7: 100101940(NM_001278595)	chr7: 100101207-100101410(score=684)	Regulation	SRX116422	level 1	Blood	H.sapiens
HDAC1	hsa-mir-93	chr7: 100101940(NM_005916)	chr7: 100101194-100101411(score=711)	Regulation	SRX186644	level 1	Blood	H.sapiens
HDAC1	hsa-mir-93	chr7: 100101940(NM_005916)	chr7: 100101207-100101410(score=684)	Regulation	SRX116422	level 1	Blood	H.sapiens
HDAC1	hsa-mir-93	chr7: 100100780(NM_182776)	chr7: 100101190-100101321(score=316)	Regulation	SRX059710	level 1	Prostate	H.sapiens
HDAC1	hsa-mir-93	chr7: 100101940(NM_001278595)	chr7: 100101190-100101321(score=316)	Regulation	SRX059710	level 1	Prostate	H.sapiens
HDAC1	hsa-mir-93	chr7: 100101940(NM_005916)	chr7: 100101190-100101321(score=316)	Regulation	SRX059710	level 1	Prostate	H.sapiens
HEY1	hsa-mir-93	chr7: 100100780(NM_182776)	chr7: 100100818-100100982(score=341)	Regulation	SRX100430	level 1	Blood	H.sapiens
HEY1	hsa-mir-93	chr7: 100100780(NM_182776)	chr7: 100101211-100101434(score=841)	Regulation	SRX100430	level 1	Blood	H.sapiens
HEY1	hsa-mir-93	chr7: 100101940(NM_001278595)	chr7: 100101211-100101434(score=841)	Regulation	SRX100430	level 1	Blood	H.sapiens
HEY1	hsa-mir-93	chr7: 100101940(NM_005916)	chr7: 100101211-100101434(score=841)	Regulation	SRX100430	level 1	Blood	H.sapiens
HEY1	hsa-mir-93	chr7: 100100780(NM_182776)	chr7: 100101245-100101416(score=586)	Regulation	SRX100493	level 1	Liver	H.sapiens
HEY1	hsa-mir-93	chr7: 100101940(NM_001278595)	chr7: 100101245-100101416(score=586)	Regulation	SRX100493	level 1	Liver	H.sapiens
HEY1	hsa-mir-93	chr7: 100101940(NM_005916)	chr7: 100101245-100101416(score=586)	Regulation	SRX100493	level 1	Liver	H.sapiens
HIF1A	hsa-mir-93	chr7: 100101379	chr7: 100101348-100101665(score=964)	Regulation(feedback)	SRX666556	level 2	Breast	H.sapiens
HIF1A	hsa-mir-93	chr7: 100100780(NM_182776)	chr7: 100100552-100100923(score=1000)	Regulation(feedback)	SRX666556	level 1	Breast	H.sapiens
HNF4G	hsa-mir-93	chr7: 100100780(NM_182776)	chr7: 100100496-100100730(score=395)	Regulation	SRX2017945	level 1	Prostate	H.sapiens
HOXA4	hsa-mir-93	chr7: 100100780(NM_182776)	chr7: 100101027-100101653(score=787)	Regulation	SRX359892	level 1	Digestive tract	H.sapiens
HOXA4	hsa-mir-93	chr7: 100101940(NM_001278595)	chr7: 100101027-100101653(score=787)	Regulation	SRX359892	level 1	Digestive tract	H.sapiens
HOXA4	hsa-mir-93	chr7: 100101940(NM_005916)	chr7: 100101027-100101653(score=787)	Regulation	SRX359892	level 1	Digestive tract	H.sapiens
HOXA6	hsa-mir-93	chr7: 100100780(NM_182776)	chr7: 100100463-100100838(score=583)	Regulation(feedback)	SRX359894	level 1	Digestive tract	H.sapiens
HSF1	hsa-mir-93	chr7: 100100780(NM_182776)	chr7: 100100558-100100805(score=288)	Regulation	SRX767115	level 1	Epidermis	H.sapiens
HSF1	hsa-mir-93	chr7: 100100780(NM_182776)	chr7: 100100577-100100817(score=326)	Regulation	SRX767116	level 1	Epidermis	H.sapiens
ICE1	hsa-mir-93	chr7: 100101379	chr7: 100101358-100101508(score=476)	Regulation(feedback)	SRX306184	level 2	Digestive tract	H.sapiens
ING2	hsa-mir-93	chr7: 100100780(NM_182776)	chr7: 100100488-100100829(score=714)	Regulation	SRX286201	level 1	Digestive tract	H.sapiens
ING2	hsa-mir-93	chr7: 100100780(NM_182776)	chr7: 100101214-100101420(score=559)	Regulation	SRX286201	level 1	Digestive tract	H.sapiens
ING2	hsa-mir-93	chr7: 100101940(NM_001278595)	chr7: 100101214-100101420(score=559)	Regulation	SRX286201	level 1	Digestive tract	H.sapiens
ING2	hsa-mir-93	chr7: 100101940(NM_005916)	chr7: 100101214-100101420(score=559)	Regulation	SRX286201	level 1	Digestive tract	H.sapiens
IRF1	hsa-mir-93	chr7: 100101379	chr7: 100101402-100101592(score=529)	Regulation(feedback)	SRX150628	level 2	Blood	H.sapiens
IRF1	hsa-mir-93	chr7: 100100780(NM_182776)	chr7: 100100461-100100862(score=693)	Regulation(feedback)	SRX359897	level 1	Digestive tract	H.sapiens
IRF1	hsa-mir-93	chr7: 100100780(NM_182776)	chr7: 100101128-100101487(score=432)	Regulation(feedback)	SRX359897	level 1	Digestive tract	H.sapiens
IRF1	hsa-mir-93	chr7: 100101940(NM_001278595)	chr7: 100101128-100101487(score=432)	Regulation(feedback)	SRX359897	level 1	Digestive tract	H.sapiens
IRF1	hsa-mir-93	chr7: 100101940(NM_005916)	chr7: 100101128-100101487(score=432)	Regulation(feedback)	SRX359897	level 1	Digestive tract	H.sapiens
JUN	hsa-mir-93	chr7: 100100780(NM_182776)	chr7: 100103150-100103544(score=1000)	Regulation(feedback)	SRX883585	level 1	Breast	H.sapiens
JUN	hsa-mir-93	chr7: 100100780(NM_182776)	chr7: 100103164-100103506(score=1000)	Regulation(feedback)	SRX883584	level 1	Breast	H.sapiens
JUN	hsa-mir-93	chr7: 100101940(NM_001278595)	chr7: 100103150-100103544(score=1000)	Regulation(feedback)	SRX883585	level 1	Breast	H.sapiens
JUN	hsa-mir-93	chr7: 100101940(NM_001278595)	chr7: 100103164-100103506(score=1000)	Regulation(feedback)	SRX883584	level 1	Breast	H.sapiens
JUN	hsa-mir-93	chr7: 100101940(NM_005916)	chr7: 100103150-100103544(score=1000)	Regulation(feedback)	SRX883585	level 1	Breast	H.sapiens
JUN	hsa-mir-93	chr7: 100101940(NM_005916)	chr7: 100103164-100103506(score=1000)	Regulation(feedback)	SRX883584	level 1	Breast	H.sapiens
JUN	hsa-mir-93	chr7: 100100780(NM_182776)	chr7: 100103218-100103443(score=672)	Regulation(feedback)	SRX2055845	level 1	Kidney	H.sapiens
JUN	hsa-mir-93	chr7: 100101940(NM_001278595)	chr7: 100103218-100103443(score=672)	Regulation(feedback)	SRX2055845	level 1	Kidney	H.sapiens
JUN	hsa-mir-93	chr7: 100101940(NM_005916)	chr7: 100103218-100103443(score=672)	Regulation(feedback)	SRX2055845	level 1	Kidney	H.sapiens
JUN	hsa-mir-93	n/a	n/a	Activation(feedback)	24292682	literature	n/a	H.sapiens
JUND	hsa-mir-93	chr7: 100100780(NM_182776)	chr7: 100100532-100100816(score=387)	Regulation	SRX1136734	level 1	Epidermis	H.sapiens
JUND	hsa-mir-93	chr7: 100100780(NM_182776)	chr7: 100100538-100100792(score=412)	Regulation	SRX1136738	level 1	Epidermis	H.sapiens
JUND	hsa-mir-93	chr7: 100100780(NM_182776)	chr7: 100101957-100102101(score=508)	Regulation	SRX186637	level 1	Neural	H.sapiens
JUND	hsa-mir-93	chr7: 100100780(NM_182776)	chr7: 100103289-100103417(score=392)	Regulation	SRX190357	level 1	Neural	H.sapiens
JUND	hsa-mir-93	chr7: 100101940(NM_001278595)	chr7: 100101957-100102101(score=508)	Regulation	SRX186637	level 1	Neural	H.sapiens
JUND	hsa-mir-93	chr7: 100101940(NM_001278595)	chr7: 100103289-100103417(score=392)	Regulation	SRX190357	level 1	Neural	H.sapiens
JUND	hsa-mir-93	chr7: 100101940(NM_005916)	chr7: 100101957-100102101(score=508)	Regulation	SRX186637	level 1	Neural	H.sapiens
JUND	hsa-mir-93	chr7: 100101940(NM_005916)	chr7: 100103289-100103417(score=392)	Regulation	SRX190357	level 1	Neural	H.sapiens
KDM2B	hsa-mir-93	chr7: 100100780(NM_182776)	chr7: 100100603-100102007(score=614)	Regulation	SRX1873447	level 1	Blood	H.sapiens
KDM5B	hsa-mir-93	chr7: 100101379	chr7: 100101281-100101381(score=258)	Regulation(feedback)	SRX186782	level 2	Blood	H.sapiens
KDM5B	hsa-mir-93	chr7: 100100780(NM_182776)	chr7: 100101255-100101395(score=358)	Regulation(feedback)	SRX116438	level 1	Blood	H.sapiens
KDM5B	hsa-mir-93	chr7: 100101940(NM_001278595)	chr7: 100101255-100101395(score=358)	Regulation(feedback)	SRX116438	level 1	Blood	H.sapiens
KDM5B	hsa-mir-93	chr7: 100101940(NM_005916)	chr7: 100101255-100101395(score=358)	Regulation(feedback)	SRX116438	level 1	Blood	H.sapiens
KDM5B	hsa-mir-93	chr7: 100101379	chr7: 100101368-100101641(score=464)	Regulation(feedback)	SRX265420	level 2	Breast	H.sapiens
KDM5B	hsa-mir-93	chr7: 100100780(NM_182776)	chr7: 100100616-100100812(score=518)	Regulation(feedback)	SRX265413	level 1	Breast	H.sapiens
KDM5B	hsa-mir-93	chr7: 100100780(NM_182776)	chr7: 100100631-100100822(score=689)	Regulation(feedback)	SRX265423	level 1	Breast	H.sapiens
KDM5B	hsa-mir-93	chr7: 100100780(NM_182776)	chr7: 100100642-100100804(score=647)	Regulation(feedback)	SRX265414	level 1	Breast	H.sapiens
KDM5B	hsa-mir-93	chr7: 100100780(NM_182776)	chr7: 100100678-100100799(score=379)	Regulation(feedback)	SRX265430	level 1	Breast	H.sapiens
KDM5B	hsa-mir-93	chr7: 100100780(NM_182776)	chr7: 100100681-100100852(score=483)	Regulation(feedback)	SRX265420	level 1	Breast	H.sapiens
KDM5B	hsa-mir-93	chr7: 100100780(NM_182776)	chr7: 100101857-100102057(score=754)	Regulation(feedback)	SRX265423	level 1	Breast	H.sapiens
KDM5B	hsa-mir-93	chr7: 100100780(NM_182776)	chr7: 100101861-100102041(score=980)	Regulation(feedback)	SRX265420	level 1	Breast	H.sapiens
KDM5B	hsa-mir-93	chr7: 100100780(NM_182776)	chr7: 100101868-100102057(score=885)	Regulation(feedback)	SRX265414	level 1	Breast	H.sapiens
KDM5B	hsa-mir-93	chr7: 100100780(NM_182776)	chr7: 100101872-100102067(score=860)	Regulation(feedback)	SRX265413	level 1	Breast	H.sapiens
KDM5B	hsa-mir-93	chr7: 100100780(NM_182776)	chr7: 100101874-100102054(score=721)	Regulation(feedback)	SRX265412	level 1	Breast	H.sapiens
KDM5B	hsa-mir-93	chr7: 100100780(NM_182776)	chr7: 100101886-100102045(score=806)	Regulation(feedback)	SRX265430	level 1	Breast	H.sapiens
KDM5B	hsa-mir-93	chr7: 100100780(NM_182776)	chr7: 100101906-100102028(score=435)	Regulation(feedback)	SRX265432	level 1	Breast	H.sapiens
KDM5B	hsa-mir-93	chr7: 100100780(NM_182776)	chr7: 100101907-100102027(score=314)	Regulation(feedback)	SRX265422	level 1	Breast	H.sapiens
KDM5B	hsa-mir-93	chr7: 100100780(NM_182776)	chr7: 100101912-100102026(score=373)	Regulation(feedback)	SRX265425	level 1	Breast	H.sapiens
KDM5B	hsa-mir-93	chr7: 100101940(NM_001278595)	chr7: 100101857-100102057(score=754)	Regulation(feedback)	SRX265423	level 1	Breast	H.sapiens
KDM5B	hsa-mir-93	chr7: 100101940(NM_001278595)	chr7: 100101861-100102041(score=980)	Regulation(feedback)	SRX265420	level 1	Breast	H.sapiens
KDM5B	hsa-mir-93	chr7: 100101940(NM_001278595)	chr7: 100101868-100102057(score=885)	Regulation(feedback)	SRX265414	level 1	Breast	H.sapiens
KDM5B	hsa-mir-93	chr7: 100101940(NM_001278595)	chr7: 100101872-100102067(score=860)	Regulation(feedback)	SRX265413	level 1	Breast	H.sapiens
KDM5B	hsa-mir-93	chr7: 100101940(NM_001278595)	chr7: 100101874-100102054(score=721)	Regulation(feedback)	SRX265412	level 1	Breast	H.sapiens
KDM5B	hsa-mir-93	chr7: 100101940(NM_001278595)	chr7: 100101886-100102045(score=806)	Regulation(feedback)	SRX265430	level 1	Breast	H.sapiens
KDM5B	hsa-mir-93	chr7: 100101940(NM_001278595)	chr7: 100101906-100102028(score=435)	Regulation(feedback)	SRX265432	level 1	Breast	H.sapiens
KDM5B	hsa-mir-93	chr7: 100101940(NM_001278595)	chr7: 100101907-100102027(score=314)	Regulation(feedback)	SRX265422	level 1	Breast	H.sapiens
KDM5B	hsa-mir-93	chr7: 100101940(NM_001278595)	chr7: 100101912-100102026(score=373)	Regulation(feedback)	SRX265425	level 1	Breast	H.sapiens
KDM5B	hsa-mir-93	chr7: 100101940(NM_005916)	chr7: 100101857-100102057(score=754)	Regulation(feedback)	SRX265423	level 1	Breast	H.sapiens
KDM5B	hsa-mir-93	chr7: 100101940(NM_005916)	chr7: 100101861-100102041(score=980)	Regulation(feedback)	SRX265420	level 1	Breast	H.sapiens
KDM5B	hsa-mir-93	chr7: 100101940(NM_005916)	chr7: 100101868-100102057(score=885)	Regulation(feedback)	SRX265414	level 1	Breast	H.sapiens
KDM5B	hsa-mir-93	chr7: 100101940(NM_005916)	chr7: 100101872-100102067(score=860)	Regulation(feedback)	SRX265413	level 1	Breast	H.sapiens
KDM5B	hsa-mir-93	chr7: 100101940(NM_005916)	chr7: 100101874-100102054(score=721)	Regulation(feedback)	SRX265412	level 1	Breast	H.sapiens
KDM5B	hsa-mir-93	chr7: 100101940(NM_005916)	chr7: 100101886-100102045(score=806)	Regulation(feedback)	SRX265430	level 1	Breast	H.sapiens
KDM5B	hsa-mir-93	chr7: 100101940(NM_005916)	chr7: 100101906-100102028(score=435)	Regulation(feedback)	SRX265432	level 1	Breast	H.sapiens
KDM5B	hsa-mir-93	chr7: 100101940(NM_005916)	chr7: 100101907-100102027(score=314)	Regulation(feedback)	SRX265422	level 1	Breast	H.sapiens
KDM5B	hsa-mir-93	chr7: 100101940(NM_005916)	chr7: 100101912-100102026(score=373)	Regulation(feedback)	SRX265425	level 1	Breast	H.sapiens
KLF1	hsa-mir-93	chr7: 100101379	chr7: 100101385-100101463(score=446)	Regulation	SRX218419	level 2	Blood	H.sapiens
KLF1	hsa-mir-93	chr7: 100100780(NM_182776)	chr7: 100100708-100100798(score=838)	Regulation	SRX218419	level 1	Blood	H.sapiens
KLF11	hsa-mir-93	chr7: 100101379	chr7: 100101338-100101645(score=1000)	Regulation(feedback)	SRX660088	level 2	Adipocyte	H.sapiens
KLF11	hsa-mir-93	chr7: 100101379	chr7: 100101340-100101636(score=1000)	Regulation(feedback)	SRX660087	level 2	Adipocyte	H.sapiens
KLF11	hsa-mir-93	chr7: 100101379	chr7: 100101346-100101605(score=966)	Regulation(feedback)	SRX660090	level 2	Adipocyte	H.sapiens
KLF11	hsa-mir-93	chr7: 100101379	chr7: 100101347-100101604(score=878)	Regulation(feedback)	SRX660089	level 2	Adipocyte	H.sapiens
KLF11	hsa-mir-93	chr7: 100100780(NM_182776)	chr7: 100100419-100100807(score=1000)	Regulation(feedback)	SRX660087	level 1	Adipocyte	H.sapiens
KLF11	hsa-mir-93	chr7: 100100780(NM_182776)	chr7: 100100501-100100898(score=1000)	Regulation(feedback)	SRX660089	level 1	Adipocyte	H.sapiens
KLF11	hsa-mir-93	chr7: 100100780(NM_182776)	chr7: 100100503-100100788(score=1000)	Regulation(feedback)	SRX660088	level 1	Adipocyte	H.sapiens
KLF11	hsa-mir-93	chr7: 100100780(NM_182776)	chr7: 100100509-100100895(score=1000)	Regulation(feedback)	SRX660090	level 1	Adipocyte	H.sapiens
KLF5	hsa-mir-93	chr7: 100100780(NM_182776)	chr7: 100100454-100100871(score=540)	Regulation	SRX825398	level 1	Adipocyte	H.sapiens
KMT2A	hsa-mir-93	chr7: 100101379	chr7: 100101381-100101571(score=468)	Regulation	SRX1293531	level 2	Blood	H.sapiens
KMT2A	hsa-mir-93	chr7: 100100780(NM_182776)	chr7: 100100634-100100836(score=287)	Regulation	SRX1293531	level 1	Blood	H.sapiens
LARP7	hsa-mir-93	chr7: 100100780(NM_182776)	chr7: 100101218-100101507(score=1000)	Regulation	SRX2198835	level 1	Uterus	H.sapiens
LARP7	hsa-mir-93	chr7: 100100780(NM_182776)	chr7: 100101826-100102037(score=846)	Regulation	SRX2198835	level 1	Uterus	H.sapiens
LARP7	hsa-mir-93	chr7: 100101940(NM_001278595)	chr7: 100101218-100101507(score=1000)	Regulation	SRX2198835	level 1	Uterus	H.sapiens
LARP7	hsa-mir-93	chr7: 100101940(NM_001278595)	chr7: 100101826-100102037(score=846)	Regulation	SRX2198835	level 1	Uterus	H.sapiens
LARP7	hsa-mir-93	chr7: 100101940(NM_005916)	chr7: 100101218-100101507(score=1000)	Regulation	SRX2198835	level 1	Uterus	H.sapiens
LARP7	hsa-mir-93	chr7: 100101940(NM_005916)	chr7: 100101826-100102037(score=846)	Regulation	SRX2198835	level 1	Uterus	H.sapiens
LEO1	hsa-mir-93	chr7: 100100780(NM_182776)	chr7: 100100457-100101309(score=673)	Regulation	SRX1873456	level 1	Blood	H.sapiens
MAFF	hsa-mir-93	chr7: 100094074	chr7: 100093958-100094130(score=818)	Regulation	SRX150599	level 1	Blood	H.sapiens
MAFF	hsa-mir-93	chr7: 100094074	chr7: 100093906-100094161(score=1000)	Regulation	SRX150386	level 1	Liver	H.sapiens
MAFK	hsa-mir-93	chr7: 100094074	chr7: 100093946-100094156(score=1000)	Regulation	SRX150391	level 1	Blood	H.sapiens
MAFK	hsa-mir-93	chr7: 100094074	chr7: 100093926-100094167(score=1000)	Regulation	SRX150385	level 1	Liver	H.sapiens
MAFK	hsa-mir-93	chr7: 100094074	chr7: 100093963-100094124(score=1000)	Regulation	SRX150689	level 1	Liver	H.sapiens
MAFK	hsa-mir-93	chr7: 100094074	chr7: 100093929-100094167(score=1000)	Regulation	SRX150483	level 1	Lung	H.sapiens
MAX	hsa-mir-93	chr7: 100101379	chr7: 100101309-100101645(score=1000)	Regulation	SRX150424	level 2	Blood	H.sapiens
MAX	hsa-mir-93	chr7: 100101379	chr7: 100101311-100101658(score=1000)	Regulation	SRX150723	level 2	Blood	H.sapiens
MAX	hsa-mir-93	chr7: 100101379	chr7: 100101335-100101511(score=788)	Regulation	SRX150618	level 2	Blood	H.sapiens
MAX	hsa-mir-93	chr7: 100101379	chr7: 100101345-100101623(score=384)	Regulation	SRX129084	level 2	Blood	H.sapiens
MAX	hsa-mir-93	chr7: 100101379	chr7: 100101357-100101497(score=485)	Regulation	SRX150597	level 2	Blood	H.sapiens
MAX	hsa-mir-93	chr7: 100101379	chr7: 100101366-100101523(score=275)	Regulation	SRX204413	level 2	Blood	H.sapiens
MAX	hsa-mir-93	chr7: 100100780(NM_182776)	chr7: 100100397-100100900(score=910)	Regulation	SRX129083	level 1	Blood	H.sapiens
MAX	hsa-mir-93	chr7: 100100780(NM_182776)	chr7: 100100401-100100918(score=903)	Regulation	SRX129084	level 1	Blood	H.sapiens
MAX	hsa-mir-93	chr7: 100100780(NM_182776)	chr7: 100100409-100100852(score=909)	Regulation	SRX129082	level 1	Blood	H.sapiens
MAX	hsa-mir-93	chr7: 100100780(NM_182776)	chr7: 100100416-100100900(score=790)	Regulation	SRX204413	level 1	Blood	H.sapiens
MAX	hsa-mir-93	chr7: 100100780(NM_182776)	chr7: 100100448-100100967(score=1000)	Regulation	SRX100568	level 1	Blood	H.sapiens
MAX	hsa-mir-93	chr7: 100100780(NM_182776)	chr7: 100100477-100100784(score=646)	Regulation	SRX150597	level 1	Blood	H.sapiens
MAX	hsa-mir-93	chr7: 100100780(NM_182776)	chr7: 100100478-100100875(score=974)	Regulation	SRX150723	level 1	Blood	H.sapiens
MAX	hsa-mir-93	chr7: 100100780(NM_182776)	chr7: 100100486-100100662(score=350)	Regulation	SRX129093	level 1	Blood	H.sapiens
MAX	hsa-mir-93	chr7: 100100780(NM_182776)	chr7: 100100487-100100890(score=510)	Regulation	SRX150424	level 1	Blood	H.sapiens
MAX	hsa-mir-93	chr7: 100100780(NM_182776)	chr7: 100101249-100101707(score=1000)	Regulation	SRX100568	level 1	Blood	H.sapiens
MAX	hsa-mir-93	chr7: 100101940(NM_001278595)	chr7: 100101249-100101707(score=1000)	Regulation	SRX100568	level 1	Blood	H.sapiens
MAX	hsa-mir-93	chr7: 100101940(NM_005916)	chr7: 100101249-100101707(score=1000)	Regulation	SRX100568	level 1	Blood	H.sapiens
MAX	hsa-mir-93	chr7: 100101379	chr7: 100101309-100101667(score=971)	Regulation	SRX190319	level 2	Breast	H.sapiens
MAX	hsa-mir-93	chr7: 100100780(NM_182776)	chr7: 100100449-100100833(score=1000)	Regulation	SRX190319	level 1	Breast	H.sapiens
MAX	hsa-mir-93	chr7: 100101379	chr7: 100101332-100101498(score=989)	Regulation	SRX150651	level 2	Cardiovascular	H.sapiens
MAX	hsa-mir-93	chr7: 100100780(NM_182776)	chr7: 100100500-100100603(score=472)	Regulation	SRX150651	level 1	Cardiovascular	H.sapiens
MAX	hsa-mir-93	chr7: 100100780(NM_182776)	chr7: 100100445-100100904(score=1000)	Regulation	SRX190360	level 1	Digestive tract	H.sapiens
MAX	hsa-mir-93	chr7: 100100780(NM_182776)	chr7: 100101320-100101705(score=827)	Regulation	SRX190360	level 1	Digestive tract	H.sapiens
MAX	hsa-mir-93	chr7: 100101940(NM_001278595)	chr7: 100101320-100101705(score=827)	Regulation	SRX190360	level 1	Digestive tract	H.sapiens
MAX	hsa-mir-93	chr7: 100101940(NM_005916)	chr7: 100101320-100101705(score=827)	Regulation	SRX190360	level 1	Digestive tract	H.sapiens
MAX	hsa-mir-93	chr7: 100094074	chr7: 100094247-100094387(score=408)	Regulation	SRX1058475	level 1	Epidermis	H.sapiens
MAX	hsa-mir-93	chr7: 100100780(NM_182776)	chr7: 100100370-100100758(score=1000)	Regulation	SRX1058475	level 1	Epidermis	H.sapiens
MAX	hsa-mir-93	chr7: 100100780(NM_182776)	chr7: 100100418-100100844(score=894)	Regulation	SRX1058479	level 1	Epidermis	H.sapiens
MAX	hsa-mir-93	chr7: 100100780(NM_182776)	chr7: 100101233-100101775(score=1000)	Regulation	SRX1058475	level 1	Epidermis	H.sapiens
MAX	hsa-mir-93	chr7: 100100780(NM_182776)	chr7: 100101526-100101766(score=705)	Regulation	SRX1058479	level 1	Epidermis	H.sapiens
MAX	hsa-mir-93	chr7: 100101940(NM_001278595)	chr7: 100101233-100101775(score=1000)	Regulation	SRX1058475	level 1	Epidermis	H.sapiens
MAX	hsa-mir-93	chr7: 100101940(NM_001278595)	chr7: 100101526-100101766(score=705)	Regulation	SRX1058479	level 1	Epidermis	H.sapiens
MAX	hsa-mir-93	chr7: 100101940(NM_005916)	chr7: 100101233-100101775(score=1000)	Regulation	SRX1058475	level 1	Epidermis	H.sapiens
MAX	hsa-mir-93	chr7: 100101940(NM_005916)	chr7: 100101526-100101766(score=705)	Regulation	SRX1058479	level 1	Epidermis	H.sapiens
MAX	hsa-mir-93	chr7: 100101379	chr7: 100101334-100101507(score=1000)	Regulation	SRX150486	level 2	Liver	H.sapiens
MAX	hsa-mir-93	chr7: 100100780(NM_182776)	chr7: 100100461-100100899(score=1000)	Regulation	SRX190321	level 1	Liver	H.sapiens
MAX	hsa-mir-93	chr7: 100100780(NM_182776)	chr7: 100100480-100100730(score=905)	Regulation	SRX150486	level 1	Liver	H.sapiens
MAX	hsa-mir-93	chr7: 100100780(NM_182776)	chr7: 100101276-100101668(score=814)	Regulation	SRX190321	level 1	Liver	H.sapiens
MAX	hsa-mir-93	chr7: 100101940(NM_001278595)	chr7: 100101276-100101668(score=814)	Regulation	SRX190321	level 1	Liver	H.sapiens
MAX	hsa-mir-93	chr7: 100101940(NM_005916)	chr7: 100101276-100101668(score=814)	Regulation	SRX190321	level 1	Liver	H.sapiens
MAX	hsa-mir-93	chr7: 100101379	chr7: 100101291-100101668(score=687)	Regulation	SRX190184	level 2	Lung	H.sapiens
MAX	hsa-mir-93	chr7: 100101379	chr7: 100101337-100101501(score=727)	Regulation	SRX150378	level 2	Lung	H.sapiens
MAX	hsa-mir-93	chr7: 100100780(NM_182776)	chr7: 100100358-100100931(score=1000)	Regulation	SRX129107	level 1	Lung	H.sapiens
MAX	hsa-mir-93	chr7: 100100780(NM_182776)	chr7: 100100379-100100975(score=1000)	Regulation	SRX189237	level 1	Lung	H.sapiens
MAX	hsa-mir-93	chr7: 100100780(NM_182776)	chr7: 100100394-100100902(score=1000)	Regulation	SRX189238	level 1	Lung	H.sapiens
MAX	hsa-mir-93	chr7: 100100780(NM_182776)	chr7: 100100399-100100956(score=1000)	Regulation	SRX129111	level 1	Lung	H.sapiens
MAX	hsa-mir-93	chr7: 100100780(NM_182776)	chr7: 100100454-100100959(score=1000)	Regulation	SRX190184	level 1	Lung	H.sapiens
MAX	hsa-mir-93	chr7: 100100780(NM_182776)	chr7: 100100495-100100625(score=600)	Regulation	SRX150378	level 1	Lung	H.sapiens
MAX	hsa-mir-93	chr7: 100100780(NM_182776)	chr7: 100101258-100101723(score=840)	Regulation	SRX129111	level 1	Lung	H.sapiens
MAX	hsa-mir-93	chr7: 100100780(NM_182776)	chr7: 100101282-100101773(score=762)	Regulation	SRX189237	level 1	Lung	H.sapiens
MAX	hsa-mir-93	chr7: 100100780(NM_182776)	chr7: 100101308-100101739(score=594)	Regulation	SRX189238	level 1	Lung	H.sapiens
MAX	hsa-mir-93	chr7: 100100780(NM_182776)	chr7: 100101318-100101798(score=809)	Regulation	SRX129107	level 1	Lung	H.sapiens
MAX	hsa-mir-93	chr7: 100101940(NM_001278595)	chr7: 100101258-100101723(score=840)	Regulation	SRX129111	level 1	Lung	H.sapiens
MAX	hsa-mir-93	chr7: 100101940(NM_001278595)	chr7: 100101282-100101773(score=762)	Regulation	SRX189237	level 1	Lung	H.sapiens
MAX	hsa-mir-93	chr7: 100101940(NM_001278595)	chr7: 100101308-100101739(score=594)	Regulation	SRX189238	level 1	Lung	H.sapiens
MAX	hsa-mir-93	chr7: 100101940(NM_001278595)	chr7: 100101318-100101798(score=809)	Regulation	SRX129107	level 1	Lung	H.sapiens
MAX	hsa-mir-93	chr7: 100101940(NM_005916)	chr7: 100101258-100101723(score=840)	Regulation	SRX129111	level 1	Lung	H.sapiens
MAX	hsa-mir-93	chr7: 100101940(NM_005916)	chr7: 100101282-100101773(score=762)	Regulation	SRX189237	level 1	Lung	H.sapiens
MAX	hsa-mir-93	chr7: 100101940(NM_005916)	chr7: 100101308-100101739(score=594)	Regulation	SRX189238	level 1	Lung	H.sapiens
MAX	hsa-mir-93	chr7: 100101940(NM_005916)	chr7: 100101318-100101798(score=809)	Regulation	SRX129107	level 1	Lung	H.sapiens
MAX	hsa-mir-93	chr7: 100101379	chr7: 100101335-100101666(score=594)	Regulation	SRX190291	level 2	Neural	H.sapiens
MAX	hsa-mir-93	chr7: 100100780(NM_182776)	chr7: 100100383-100100937(score=1000)	Regulation	SRX129085	level 1	Neural	H.sapiens
MAX	hsa-mir-93	chr7: 100100780(NM_182776)	chr7: 100100460-100100833(score=1000)	Regulation	SRX190291	level 1	Neural	H.sapiens
MAX	hsa-mir-93	chr7: 100100780(NM_182776)	chr7: 100101304-100101761(score=555)	Regulation	SRX129085	level 1	Neural	H.sapiens
MAX	hsa-mir-93	chr7: 100101940(NM_001278595)	chr7: 100101304-100101761(score=555)	Regulation	SRX129085	level 1	Neural	H.sapiens
MAX	hsa-mir-93	chr7: 100101940(NM_005916)	chr7: 100101304-100101761(score=555)	Regulation	SRX129085	level 1	Neural	H.sapiens
MAX	hsa-mir-93	chr7: 100101379	chr7: 100101336-100101510(score=831)	Regulation	SRX190354	level 2	Pluripotent stem cell	H.sapiens
MAX	hsa-mir-93	chr7: 100100780(NM_182776)	chr7: 100100472-100100809(score=930)	Regulation	SRX190354	level 1	Pluripotent stem cell	H.sapiens
MAX	hsa-mir-93	chr7: 100101379	chr7: 100101321-100101673(score=639)	Regulation	SRX190263	level 2	Uterus	H.sapiens
MAX	hsa-mir-93	chr7: 100101379	chr7: 100101335-100101516(score=654)	Regulation	SRX150485	level 2	Uterus	H.sapiens
MAX	hsa-mir-93	chr7: 100100780(NM_182776)	chr7: 100100466-100100940(score=1000)	Regulation	SRX190263	level 1	Uterus	H.sapiens
MAX	hsa-mir-93	chr7: 100100780(NM_182776)	chr7: 100100659-100100877(score=337)	Regulation	SRX150485	level 1	Uterus	H.sapiens
MAX	hsa-mir-93	n/a	n/a	Activation	20080637	literature	n/a	H.sapiens
MAZ	hsa-mir-93	chr7: 100101379	chr7: 100101484-100101667(score=655)	Regulation(feedback)	SRX150363	level 2	Blood	H.sapiens
MAZ	hsa-mir-93	chr7: 100100780(NM_182776)	chr7: 100100715-100100887(score=355)	Regulation(feedback)	SRX150417	level 1	Blood	H.sapiens
MAZ	hsa-mir-93	chr7: 100100780(NM_182776)	chr7: 100101446-100101687(score=671)	Regulation(feedback)	SRX150417	level 1	Blood	H.sapiens
MAZ	hsa-mir-93	chr7: 100101940(NM_001278595)	chr7: 100101446-100101687(score=671)	Regulation(feedback)	SRX150417	level 1	Blood	H.sapiens
MAZ	hsa-mir-93	chr7: 100101940(NM_005916)	chr7: 100101446-100101687(score=671)	Regulation(feedback)	SRX150417	level 1	Blood	H.sapiens
MAZ	hsa-mir-93	chr7: 100101379	chr7: 100101486-100101637(score=430)	Regulation(feedback)	SRX186618	level 2	Lung	H.sapiens
MAZ	hsa-mir-93	chr7: 100100780(NM_182776)	chr7: 100100647-100100782(score=336)	Regulation(feedback)	SRX186618	level 1	Lung	H.sapiens
MAZ	hsa-mir-93	chr7: 100101379	chr7: 100101524-100101631(score=345)	Regulation(feedback)	SRX150352	level 2	Uterus	H.sapiens
MBD3	hsa-mir-93	chr7: 100100780(NM_182776)	chr7: 100100221-100100448(score=450)	Regulation	SRX1674506	level 1	Uterus	H.sapiens
MBD3	hsa-mir-93	chr7: 100100780(NM_182776)	chr7: 100100932-100101341(score=560)	Regulation	SRX1674506	level 1	Uterus	H.sapiens
MBD3	hsa-mir-93	chr7: 100100780(NM_182776)	chr7: 100101744-100101865(score=526)	Regulation	SRX1674506	level 1	Uterus	H.sapiens
MBD3	hsa-mir-93	chr7: 100101940(NM_001278595)	chr7: 100101744-100101865(score=526)	Regulation	SRX1674506	level 1	Uterus	H.sapiens
MBD3	hsa-mir-93	chr7: 100101940(NM_005916)	chr7: 100101744-100101865(score=526)	Regulation	SRX1674506	level 1	Uterus	H.sapiens
MED1	hsa-mir-93	chr7: 100101379	chr7: 100101433-100101611(score=294)	Regulation	SRX204906	level 2	Blood	H.sapiens
MED1	hsa-mir-93	chr7: 100100780(NM_182776)	chr7: 100100563-100101958(score=581)	Regulation	SRX1873451	level 1	Blood	H.sapiens
MITF	hsa-mir-93	chr7: 100100780(NM_182776)	chr7: 100100554-100100780(score=553)	Regulation	SRX346924	level 1	Digestive tract	H.sapiens
MXI1	hsa-mir-93	chr7: 100100780(NM_182776)	chr7: 100100503-100100831(score=331)	Regulation(feedback)	SRX150510	level 1	Blood	H.sapiens
MXI1	hsa-mir-93	chr7: 100100780(NM_182776)	chr7: 100100484-100100842(score=738)	Regulation(feedback)	SRX150516	level 1	Liver	H.sapiens
MXI1	hsa-mir-93	chr7: 100100780(NM_182776)	chr7: 100101897-100102008(score=391)	Regulation(feedback)	SRX150516	level 1	Liver	H.sapiens
MXI1	hsa-mir-93	chr7: 100101940(NM_001278595)	chr7: 100101897-100102008(score=391)	Regulation(feedback)	SRX150516	level 1	Liver	H.sapiens
MXI1	hsa-mir-93	chr7: 100101940(NM_005916)	chr7: 100101897-100102008(score=391)	Regulation(feedback)	SRX150516	level 1	Liver	H.sapiens
MXI1	hsa-mir-93	chr7: 100101379	chr7: 100101340-100101446(score=330)	Regulation(feedback)	SRX186619	level 2	Lung	H.sapiens
MXI1	hsa-mir-93	chr7: 100100780(NM_182776)	chr7: 100100490-100100801(score=436)	Regulation(feedback)	SRX186619	level 1	Lung	H.sapiens
MXI1	hsa-mir-93	chr7: 100101379	chr7: 100101315-100101622(score=359)	Regulation(feedback)	SRX186636	level 2	Neural	H.sapiens
MXI1	hsa-mir-93	chr7: 100100780(NM_182776)	chr7: 100100498-100100848(score=467)	Regulation(feedback)	SRX186636	level 1	Neural	H.sapiens
MXI1	hsa-mir-93	chr7: 100100780(NM_182776)	chr7: 100101887-100102042(score=407)	Regulation(feedback)	SRX186636	level 1	Neural	H.sapiens
MXI1	hsa-mir-93	chr7: 100101940(NM_001278595)	chr7: 100101887-100102042(score=407)	Regulation(feedback)	SRX186636	level 1	Neural	H.sapiens
MXI1	hsa-mir-93	chr7: 100101940(NM_005916)	chr7: 100101887-100102042(score=407)	Regulation(feedback)	SRX186636	level 1	Neural	H.sapiens
MYB	hsa-mir-93	chr7: 100101379	chr7: 100101296-100101576(score=796)	Regulation	SRX658611	level 2	Blood	H.sapiens
MYB	hsa-mir-93	chr7: 100101379	chr7: 100101319-100101546(score=375)	Regulation	SRX725578	level 2	Blood	H.sapiens
MYB	hsa-mir-93	chr7: 100101379	chr7: 100101333-100101504(score=341)	Regulation	SRX725586	level 2	Blood	H.sapiens
MYB	hsa-mir-93	chr7: 100101379	chr7: 100101333-100101506(score=356)	Regulation	SRX658610	level 2	Blood	H.sapiens
MYB	hsa-mir-93	chr7: 100101379	chr7: 100101343-100101524(score=355)	Regulation	SRX725584	level 2	Blood	H.sapiens
MYB	hsa-mir-93	chr7: 100100780(NM_182776)	chr7: 100100610-100100868(score=274)	Regulation	SRX658611	level 1	Blood	H.sapiens
MYB	hsa-mir-93	chr7: 100100780(NM_182776)	chr7: 100100701-100100881(score=381)	Regulation	SRX725586	level 1	Blood	H.sapiens
MYB	hsa-mir-93	chr7: 100100780(NM_182776)	chr7: 100100726-100100911(score=334)	Regulation	SRX725582	level 1	Blood	H.sapiens
MYB	hsa-mir-93	chr7: 100100780(NM_182776)	chr7: 100101253-100101577(score=734)	Regulation	SRX725582	level 1	Blood	H.sapiens
MYB	hsa-mir-93	chr7: 100101940(NM_001278595)	chr7: 100101253-100101577(score=734)	Regulation	SRX725582	level 1	Blood	H.sapiens
MYB	hsa-mir-93	chr7: 100101940(NM_005916)	chr7: 100101253-100101577(score=734)	Regulation	SRX725582	level 1	Blood	H.sapiens
MYC	hsa-mir-93	chr7: 100101379	chr7: 100101295-100101663(score=761)	Regulation(feedback)	SRX150627	level 2	Blood	H.sapiens
MYC	hsa-mir-93	chr7: 100101379	chr7: 100101301-100101493(score=595)	Regulation(feedback)	SRX150722	level 2	Blood	H.sapiens
MYC	hsa-mir-93	chr7: 100100780(NM_182776)	chr7: 100100402-100100912(score=1000)	Regulation(feedback)	SRX1497394	level 1	Blood	H.sapiens
MYC	hsa-mir-93	chr7: 100100780(NM_182776)	chr7: 100100441-100100793(score=653)	Regulation(feedback)	SRX129068	level 1	Blood	H.sapiens
MYC	hsa-mir-93	chr7: 100100780(NM_182776)	chr7: 100100486-100100633(score=785)	Regulation(feedback)	SRX150722	level 1	Blood	H.sapiens
MYC	hsa-mir-93	chr7: 100100780(NM_182776)	chr7: 100100491-100100737(score=497)	Regulation(feedback)	SRX353809	level 1	Blood	H.sapiens
MYC	hsa-mir-93	chr7: 100100780(NM_182776)	chr7: 100100495-100100915(score=596)	Regulation(feedback)	SRX150595	level 1	Blood	H.sapiens
MYC	hsa-mir-93	chr7: 100100780(NM_182776)	chr7: 100100499-100100863(score=844)	Regulation(feedback)	SRX129116	level 1	Blood	H.sapiens
MYC	hsa-mir-93	chr7: 100100780(NM_182776)	chr7: 100100501-100100691(score=417)	Regulation(feedback)	SRX129066	level 1	Blood	H.sapiens
MYC	hsa-mir-93	chr7: 100100780(NM_182776)	chr7: 100100510-100100647(score=450)	Regulation(feedback)	SRX150627	level 1	Blood	H.sapiens
MYC	hsa-mir-93	chr7: 100100780(NM_182776)	chr7: 100100546-100100681(score=290)	Regulation(feedback)	SRX204411	level 1	Blood	H.sapiens
MYC	hsa-mir-93	chr7: 100100780(NM_182776)	chr7: 100100577-100100899(score=296)	Regulation(feedback)	SRX1497384	level 1	Blood	H.sapiens
MYC	hsa-mir-93	chr7: 100100780(NM_182776)	chr7: 100100687-100100863(score=548)	Regulation(feedback)	SRX150722	level 1	Blood	H.sapiens
MYC	hsa-mir-93	chr7: 100100780(NM_182776)	chr7: 100100704-100100868(score=507)	Regulation(feedback)	SRX150627	level 1	Blood	H.sapiens
MYC	hsa-mir-93	chr7: 100100780(NM_182776)	chr7: 100101153-100101581(score=533)	Regulation(feedback)	SRX1497384	level 1	Blood	H.sapiens
MYC	hsa-mir-93	chr7: 100100780(NM_182776)	chr7: 100101174-100101518(score=443)	Regulation(feedback)	SRX1497394	level 1	Blood	H.sapiens
MYC	hsa-mir-93	chr7: 100100780(NM_182776)	chr7: 100101228-100101613(score=433)	Regulation(feedback)	SRX129116	level 1	Blood	H.sapiens
MYC	hsa-mir-93	chr7: 100100780(NM_182776)	chr7: 100101276-100101510(score=383)	Regulation(feedback)	SRX150595	level 1	Blood	H.sapiens
MYC	hsa-mir-93	chr7: 100101940(NM_001278595)	chr7: 100101153-100101581(score=533)	Regulation(feedback)	SRX1497384	level 1	Blood	H.sapiens
MYC	hsa-mir-93	chr7: 100101940(NM_001278595)	chr7: 100101174-100101518(score=443)	Regulation(feedback)	SRX1497394	level 1	Blood	H.sapiens
MYC	hsa-mir-93	chr7: 100101940(NM_001278595)	chr7: 100101228-100101613(score=433)	Regulation(feedback)	SRX129116	level 1	Blood	H.sapiens
MYC	hsa-mir-93	chr7: 100101940(NM_001278595)	chr7: 100101276-100101510(score=383)	Regulation(feedback)	SRX150595	level 1	Blood	H.sapiens
MYC	hsa-mir-93	chr7: 100101940(NM_005916)	chr7: 100101153-100101581(score=533)	Regulation(feedback)	SRX1497384	level 1	Blood	H.sapiens
MYC	hsa-mir-93	chr7: 100101940(NM_005916)	chr7: 100101174-100101518(score=443)	Regulation(feedback)	SRX1497394	level 1	Blood	H.sapiens
MYC	hsa-mir-93	chr7: 100101940(NM_005916)	chr7: 100101228-100101613(score=433)	Regulation(feedback)	SRX129116	level 1	Blood	H.sapiens
MYC	hsa-mir-93	chr7: 100101940(NM_005916)	chr7: 100101276-100101510(score=383)	Regulation(feedback)	SRX150595	level 1	Blood	H.sapiens
MYC	hsa-mir-93	chr7: 100101379	chr7: 100101280-100101653(score=679)	Regulation(feedback)	SRX250091	level 2	Breast	H.sapiens
MYC	hsa-mir-93	chr7: 100101379	chr7: 100101350-100101462(score=403)	Regulation(feedback)	SRX188954	level 2	Breast	H.sapiens
MYC	hsa-mir-93	chr7: 100101379	chr7: 100101356-100101485(score=315)	Regulation(feedback)	SRX103000	level 2	Breast	H.sapiens
MYC	hsa-mir-93	chr7: 100100780(NM_182776)	chr7: 100100451-100100806(score=1000)	Regulation(feedback)	SRX150520	level 1	Breast	H.sapiens
MYC	hsa-mir-93	chr7: 100100780(NM_182776)	chr7: 100100460-100100836(score=1000)	Regulation(feedback)	SRX103000	level 1	Breast	H.sapiens
MYC	hsa-mir-93	chr7: 100100780(NM_182776)	chr7: 100100465-100100881(score=1000)	Regulation(feedback)	SRX250091	level 1	Breast	H.sapiens
MYC	hsa-mir-93	chr7: 100100780(NM_182776)	chr7: 100100469-100100828(score=1000)	Regulation(feedback)	SRX188954	level 1	Breast	H.sapiens
MYC	hsa-mir-93	chr7: 100100780(NM_182776)	chr7: 100100474-100100801(score=946)	Regulation(feedback)	SRX099866	level 1	Breast	H.sapiens
MYC	hsa-mir-93	chr7: 100100780(NM_182776)	chr7: 100100477-100100831(score=975)	Regulation(feedback)	SRX099865	level 1	Breast	H.sapiens
MYC	hsa-mir-93	chr7: 100100780(NM_182776)	chr7: 100100481-100100805(score=892)	Regulation(feedback)	SRX103003	level 1	Breast	H.sapiens
MYC	hsa-mir-93	chr7: 100100780(NM_182776)	chr7: 100100499-100100797(score=548)	Regulation(feedback)	SRX188943	level 1	Breast	H.sapiens
MYC	hsa-mir-93	chr7: 100101379	chr7: 100101317-100101646(score=877)	Regulation(feedback)	SRX210718	level 2	Kidney	H.sapiens
MYC	hsa-mir-93	chr7: 100100780(NM_182776)	chr7: 100100501-100100589(score=445)	Regulation(feedback)	SRX102990	level 1	Liver	H.sapiens
MYC	hsa-mir-93	chr7: 100100780(NM_182776)	chr7: 100100394-100100922(score=1000)	Regulation(feedback)	SRX129110	level 1	Lung	H.sapiens
MYC	hsa-mir-93	chr7: 100100780(NM_182776)	chr7: 100100477-100100758(score=724)	Regulation(feedback)	SRX186612	level 1	Lung	H.sapiens
MYC	hsa-mir-93	chr7: 100100780(NM_182776)	chr7: 100100509-100100704(score=335)	Regulation(feedback)	SRX189240	level 1	Lung	H.sapiens
MYC	hsa-mir-93	chr7: 100100780(NM_182776)	chr7: 100100556-100100738(score=533)	Regulation(feedback)	SRX129106	level 1	Lung	H.sapiens
MYC	hsa-mir-93	chr7: 100100780(NM_182776)	chr7: 100101328-100101735(score=607)	Regulation(feedback)	SRX129110	level 1	Lung	H.sapiens
MYC	hsa-mir-93	chr7: 100101940(NM_001278595)	chr7: 100101328-100101735(score=607)	Regulation(feedback)	SRX129110	level 1	Lung	H.sapiens
MYC	hsa-mir-93	chr7: 100101940(NM_005916)	chr7: 100101328-100101735(score=607)	Regulation(feedback)	SRX129110	level 1	Lung	H.sapiens
MYC	hsa-mir-93	chr7: 100100780(NM_182776)	chr7: 100100499-100100744(score=703)	Regulation(feedback)	SRX1334498	level 1	Prostate	H.sapiens
MYC	hsa-mir-93	chr7: 100100780(NM_182776)	chr7: 100100515-100100595(score=428)	Regulation(feedback)	SRX1334495	level 1	Prostate	H.sapiens
MYC	hsa-mir-93	chr7: 100100780(NM_182776)	chr7: 100100519-100100767(score=371)	Regulation(feedback)	SRX1334496	level 1	Prostate	H.sapiens
MYC	hsa-mir-93	chr7: 100100780(NM_182776)	chr7: 100100523-100100606(score=409)	Regulation(feedback)	SRX1334497	level 1	Prostate	H.sapiens
MYC	hsa-mir-93	n/a	n/a	Repression(feedback)	20878079	literature	n/a	H.sapiens
MYC	hsa-mir-93	n/a	n/a	Repression(feedback)	23028803	literature	n/a	H.sapiens
MYCN	hsa-mir-93	chr7: 100101379	chr7: 100101295-100101669(score=644)	Regulation	SRX1690205	level 2	Neural	H.sapiens
MYCN	hsa-mir-93	chr7: 100100780(NM_182776)	chr7: 100100471-100100778(score=699)	Regulation	SRX2550933	level 1	Neural	H.sapiens
MYCN	hsa-mir-93	chr7: 100100780(NM_182776)	chr7: 100100495-100100800(score=449)	Regulation	SRX1690205	level 1	Neural	H.sapiens
MYCN	hsa-mir-93	n/a	n/a	Activation	20080637	literature	n/a	H.sapiens
MYCN	hsa-mir-93	n/a	n/a	Repression	27167114	literature	n/a	H.sapiens
MYH11	hsa-mir-93	chr7: 100100780(NM_182776)	chr7: 100100675-100100900(score=538)	Regulation	SRX265220	level 1	Blood	H.sapiens
NELFE	hsa-mir-93	chr7: 100100780(NM_182776)	chr7: 100101249-100101380(score=418)	Regulation	SRX684291	level 1	Uterus	H.sapiens
NELFE	hsa-mir-93	chr7: 100101940(NM_001278595)	chr7: 100101249-100101380(score=418)	Regulation	SRX684291	level 1	Uterus	H.sapiens
NELFE	hsa-mir-93	chr7: 100101940(NM_005916)	chr7: 100101249-100101380(score=418)	Regulation	SRX684291	level 1	Uterus	H.sapiens
NFE2	hsa-mir-93	chr7: 100101379	chr7: 100101327-100101536(score=1000)	Regulation	SRX1089830	level 2	Blood	H.sapiens
NFE2	hsa-mir-93	chr7: 100101379	chr7: 100101365-100101480(score=1000)	Regulation	SRX218420	level 2	Blood	H.sapiens
NFE2	hsa-mir-93	chr7: 100100780(NM_182776)	chr7: 100100502-100100842(score=1000)	Regulation	SRX1089829	level 1	Blood	H.sapiens
NFE2	hsa-mir-93	chr7: 100100780(NM_182776)	chr7: 100100502-100100842(score=1000)	Regulation	SRX646135	level 1	Blood	H.sapiens
NFE2	hsa-mir-93	chr7: 100100780(NM_182776)	chr7: 100100717-100100795(score=639)	Regulation	SRX218420	level 1	Blood	H.sapiens
NFE2L2	hsa-mir-93	n/a	n/a	Repression(feedback)	22739985	literature	n/a	H.sapiens
NFKB1	hsa-mir-93	chr7: 100101379	chr7: 100101481-100101623(score=630)	Regulation	SRX790970	level 2	Blood	H.sapiens
NFYA	hsa-mir-93	chr7: 100101379	chr7: 100101319-100101629(score=1000)	Regulation	SRX037418	level 2	Blood	H.sapiens
NFYA	hsa-mir-93	chr7: 100101379	chr7: 100101361-100101579(score=906)	Regulation	SRX150512	level 2	Blood	H.sapiens
NFYA	hsa-mir-93	chr7: 100100780(NM_182776)	chr7: 100100692-100100914(score=731)	Regulation	SRX037418	level 1	Blood	H.sapiens
NFYA	hsa-mir-93	chr7: 100100780(NM_182776)	chr7: 100101248-100101638(score=1000)	Regulation	SRX359910	level 1	Digestive tract	H.sapiens
NFYA	hsa-mir-93	chr7: 100101940(NM_001278595)	chr7: 100101248-100101638(score=1000)	Regulation	SRX359910	level 1	Digestive tract	H.sapiens
NFYA	hsa-mir-93	chr7: 100101940(NM_005916)	chr7: 100101248-100101638(score=1000)	Regulation	SRX359910	level 1	Digestive tract	H.sapiens
NFYA	hsa-mir-93	chr7: 100101379	chr7: 100101340-100101607(score=799)	Regulation	SRX150587	level 2	Uterus	H.sapiens
NFYB	hsa-mir-93	chr7: 100101379	chr7: 100101302-100101640(score=1000)	Regulation	SRX037419	level 2	Blood	H.sapiens
NFYB	hsa-mir-93	chr7: 100101379	chr7: 100101307-100101661(score=1000)	Regulation	SRX150586	level 2	Blood	H.sapiens
NFYB	hsa-mir-93	chr7: 100101379	chr7: 100101308-100101616(score=1000)	Regulation	SRX150508	level 2	Blood	H.sapiens
NFYB	hsa-mir-93	chr7: 100100780(NM_182776)	chr7: 100100715-100100961(score=1000)	Regulation	SRX037419	level 1	Blood	H.sapiens
NFYB	hsa-mir-93	chr7: 100100780(NM_182776)	chr7: 100100718-100100914(score=720)	Regulation	SRX150586	level 1	Blood	H.sapiens
NFYB	hsa-mir-93	chr7: 100100780(NM_182776)	chr7: 100100769-100100898(score=541)	Regulation	SRX150508	level 1	Blood	H.sapiens
NFYB	hsa-mir-93	chr7: 100101379	chr7: 100101345-100101608(score=908)	Regulation	SRX150488	level 2	Uterus	H.sapiens
NIPBL	hsa-mir-93	chr7: 100100780(NM_182776)	chr7: 100100645-100100847(score=257)	Regulation(feedback)	SRX722349	level 1	Blood	H.sapiens
NIPBL	hsa-mir-93	chr7: 100100780(NM_182776)	chr7: 100100671-100100900(score=433)	Regulation(feedback)	SRX722348	level 1	Blood	H.sapiens
NOTCH1	hsa-mir-93	chr7: 100100780(NM_182776)	chr7: 100100545-100100923(score=836)	Regulation	SRX159138	level 1	Blood	H.sapiens
NOTCH1	hsa-mir-93	chr7: 100100780(NM_182776)	chr7: 100101289-100101710(score=1000)	Regulation	SRX159138	level 1	Blood	H.sapiens
NOTCH1	hsa-mir-93	chr7: 100100780(NM_182776)	chr7: 100101878-100102106(score=824)	Regulation	SRX159138	level 1	Blood	H.sapiens
NOTCH1	hsa-mir-93	chr7: 100101940(NM_001278595)	chr7: 100101289-100101710(score=1000)	Regulation	SRX159138	level 1	Blood	H.sapiens
NOTCH1	hsa-mir-93	chr7: 100101940(NM_001278595)	chr7: 100101878-100102106(score=824)	Regulation	SRX159138	level 1	Blood	H.sapiens
NOTCH1	hsa-mir-93	chr7: 100101940(NM_005916)	chr7: 100101289-100101710(score=1000)	Regulation	SRX159138	level 1	Blood	H.sapiens
NOTCH1	hsa-mir-93	chr7: 100101940(NM_005916)	chr7: 100101878-100102106(score=824)	Regulation	SRX159138	level 1	Blood	H.sapiens
PBX1	hsa-mir-93	chr7: 100101379	chr7: 100101374-100101647(score=1000)	Regulation(feedback)	SRX656349	level 2	Blood	H.sapiens
PBX1	hsa-mir-93	chr7: 100100780(NM_182776)	chr7: 100101212-100101837(score=1000)	Regulation(feedback)	SRX2043232	level 1	Blood	H.sapiens
PBX1	hsa-mir-93	chr7: 100101940(NM_001278595)	chr7: 100101212-100101837(score=1000)	Regulation(feedback)	SRX2043232	level 1	Blood	H.sapiens
PBX1	hsa-mir-93	chr7: 100101940(NM_005916)	chr7: 100101212-100101837(score=1000)	Regulation(feedback)	SRX2043232	level 1	Blood	H.sapiens
PBX1	hsa-mir-93	chr7: 100101379	chr7: 100101317-100101632(score=884)	Regulation(feedback)	SRX180167	level 2	Breast	H.sapiens
PBX3	hsa-mir-93	chr7: 100101379	chr7: 100101414-100101604(score=1000)	Regulation(feedback)	SRX100577	level 2	Blood	H.sapiens
PBX3	hsa-mir-93	chr7: 100101379	chr7: 100101431-100101584(score=958)	Regulation(feedback)	SRX190211	level 2	Lung	H.sapiens
PBX3	hsa-mir-93	chr7: 100100780(NM_182776)	chr7: 100100698-100100794(score=376)	Regulation(feedback)	SRX190211	level 1	Lung	H.sapiens
PBX3	hsa-mir-93	chr7: 100101379	chr7: 100101380-100101648(score=1000)	Regulation(feedback)	SRX190343	level 2	Neural	H.sapiens
PBX3	hsa-mir-93	chr7: 100100780(NM_182776)	chr7: 100100513-100100832(score=723)	Regulation(feedback)	SRX190343	level 1	Neural	H.sapiens
PBX3	hsa-mir-93	chr7: 100100780(NM_182776)	chr7: 100103501-100103658(score=739)	Regulation(feedback)	SRX190343	level 1	Neural	H.sapiens
PBX3	hsa-mir-93	chr7: 100101940(NM_001278595)	chr7: 100103501-100103658(score=739)	Regulation(feedback)	SRX190343	level 1	Neural	H.sapiens
PBX3	hsa-mir-93	chr7: 100101940(NM_005916)	chr7: 100103501-100103658(score=739)	Regulation(feedback)	SRX190343	level 1	Neural	H.sapiens
PHF8	hsa-mir-93	chr7: 100100780(NM_182776)	chr7: 100101140-100101382(score=1000)	Regulation	SRX186646	level 1	Blood	H.sapiens
PHF8	hsa-mir-93	chr7: 100100780(NM_182776)	chr7: 100101164-100101362(score=1000)	Regulation	SRX116437	level 1	Blood	H.sapiens
PHF8	hsa-mir-93	chr7: 100100780(NM_182776)	chr7: 100101166-100101378(score=1000)	Regulation	SRX116436	level 1	Blood	H.sapiens
PHF8	hsa-mir-93	chr7: 100100780(NM_182776)	chr7: 100101645-100101975(score=483)	Regulation	SRX186646	level 1	Blood	H.sapiens
PHF8	hsa-mir-93	chr7: 100100780(NM_182776)	chr7: 100101657-100101910(score=306)	Regulation	SRX116437	level 1	Blood	H.sapiens
PHF8	hsa-mir-93	chr7: 100101940(NM_001278595)	chr7: 100101140-100101382(score=1000)	Regulation	SRX186646	level 1	Blood	H.sapiens
PHF8	hsa-mir-93	chr7: 100101940(NM_001278595)	chr7: 100101164-100101362(score=1000)	Regulation	SRX116437	level 1	Blood	H.sapiens
PHF8	hsa-mir-93	chr7: 100101940(NM_001278595)	chr7: 100101166-100101378(score=1000)	Regulation	SRX116436	level 1	Blood	H.sapiens
PHF8	hsa-mir-93	chr7: 100101940(NM_001278595)	chr7: 100101645-100101975(score=483)	Regulation	SRX186646	level 1	Blood	H.sapiens
PHF8	hsa-mir-93	chr7: 100101940(NM_001278595)	chr7: 100101657-100101910(score=306)	Regulation	SRX116437	level 1	Blood	H.sapiens
PHF8	hsa-mir-93	chr7: 100101940(NM_005916)	chr7: 100101140-100101382(score=1000)	Regulation	SRX186646	level 1	Blood	H.sapiens
PHF8	hsa-mir-93	chr7: 100101940(NM_005916)	chr7: 100101164-100101362(score=1000)	Regulation	SRX116437	level 1	Blood	H.sapiens
PHF8	hsa-mir-93	chr7: 100101940(NM_005916)	chr7: 100101166-100101378(score=1000)	Regulation	SRX116436	level 1	Blood	H.sapiens
PHF8	hsa-mir-93	chr7: 100101940(NM_005916)	chr7: 100101645-100101975(score=483)	Regulation	SRX186646	level 1	Blood	H.sapiens
PHF8	hsa-mir-93	chr7: 100101940(NM_005916)	chr7: 100101657-100101910(score=306)	Regulation	SRX116437	level 1	Blood	H.sapiens
PHF8	hsa-mir-93	chr7: 100100780(NM_182776)	chr7: 100101210-100101336(score=485)	Regulation	SRX116465	level 1	Pluripotent stem cell	H.sapiens
PHF8	hsa-mir-93	chr7: 100100780(NM_182776)	chr7: 100101210-100101337(score=486)	Regulation	SRX186705	level 1	Pluripotent stem cell	H.sapiens
PHF8	hsa-mir-93	chr7: 100101940(NM_001278595)	chr7: 100101210-100101336(score=485)	Regulation	SRX116465	level 1	Pluripotent stem cell	H.sapiens
PHF8	hsa-mir-93	chr7: 100101940(NM_001278595)	chr7: 100101210-100101337(score=486)	Regulation	SRX186705	level 1	Pluripotent stem cell	H.sapiens
PHF8	hsa-mir-93	chr7: 100101940(NM_005916)	chr7: 100101210-100101336(score=485)	Regulation	SRX116465	level 1	Pluripotent stem cell	H.sapiens
PHF8	hsa-mir-93	chr7: 100101940(NM_005916)	chr7: 100101210-100101337(score=486)	Regulation	SRX186705	level 1	Pluripotent stem cell	H.sapiens
RARA	hsa-mir-93	chr7: 100100780(NM_182776)	chr7: 100100557-100100884(score=840)	Regulation	SRX682379	level 1	Blood	H.sapiens
RARA	hsa-mir-93	chr7: 100100780(NM_182776)	chr7: 100101226-100101606(score=646)	Regulation	SRX682379	level 1	Blood	H.sapiens
RARA	hsa-mir-93	chr7: 100101940(NM_001278595)	chr7: 100101226-100101606(score=646)	Regulation	SRX682379	level 1	Blood	H.sapiens
RARA	hsa-mir-93	chr7: 100101940(NM_005916)	chr7: 100101226-100101606(score=646)	Regulation	SRX682379	level 1	Blood	H.sapiens
RB1	hsa-mir-93	chr7: 100101379	chr7: 100101281-100101586(score=345)	Regulation(feedback)	SRX1490931	level 2	Prostate	H.sapiens
RBBP5	hsa-mir-93	chr7: 100100780(NM_182776)	chr7: 100100599-100100771(score=358)	Regulation	SRX186645	level 1	Blood	H.sapiens
RBBP5	hsa-mir-93	chr7: 100100780(NM_182776)	chr7: 100100604-100100776(score=343)	Regulation	SRX116442	level 1	Blood	H.sapiens
RBL2	hsa-mir-93	chr7: 100101379	chr7: 100101374-100101410(score=262)	Regulation(feedback)	SRX016031	level 2	Lung	H.sapiens
RBL2	hsa-mir-93	chr7: 100101379	chr7: 100101385-100101424(score=325)	Regulation(feedback)	SRX016038	level 2	Lung	H.sapiens
RELA	hsa-mir-93	chr7: 100101379	chr7: 100101418-100101677(score=529)	Regulation	SRX813775	level 2	Adipocyte	H.sapiens
RELA	hsa-mir-93	chr7: 100101379	chr7: 100101448-100101579(score=280)	Regulation	SRX1460848	level 2	Blood	H.sapiens
RELA	hsa-mir-93	chr7: 100101379	chr7: 100101401-100101672(score=1000)	Regulation	SRX2355085	level 2	Cardiovascular	H.sapiens
RELA	hsa-mir-93	chr7: 100101379	chr7: 100101419-100101655(score=692)	Regulation	SRX2355083	level 2	Cardiovascular	H.sapiens
RELA	hsa-mir-93	chr7: 100101379	chr7: 100101434-100101654(score=895)	Regulation	SRX2355081	level 2	Cardiovascular	H.sapiens
RELA	hsa-mir-93	chr7: 100101379	chr7: 100101451-100101607(score=596)	Regulation	SRX2355078	level 2	Cardiovascular	H.sapiens
RELA	hsa-mir-93	chr7: 100100780(NM_182776)	chr7: 100100731-100100868(score=424)	Regulation	SRX2355085	level 1	Cardiovascular	H.sapiens
RFX5	hsa-mir-93	chr7: 100100780(NM_182776)	chr7: 100100548-100100687(score=479)	Regulation	SRX186634	level 1	Neural	H.sapiens
RUNX1	hsa-mir-93	chr7: 100101379	chr7: 100101403-100101661(score=1000)	Regulation(feedback)	SRX1036365	level 2	Blood	H.sapiens
RUNX1	hsa-mir-93	chr7: 100101379	chr7: 100101403-100101661(score=1000)	Regulation(feedback)	SRX669872	level 2	Blood	H.sapiens
RUNX1	hsa-mir-93	chr7: 100101379	chr7: 100101418-100101616(score=519)	Regulation(feedback)	SRX063913	level 2	Blood	H.sapiens
RUNX1	hsa-mir-93	chr7: 100100780(NM_182776)	chr7: 100100459-100100808(score=621)	Regulation(feedback)	SRX2963102	level 1	Blood	H.sapiens
RUNX1	hsa-mir-93	chr7: 100100780(NM_182776)	chr7: 100100468-100100772(score=447)	Regulation(feedback)	SRX1514291	level 1	Blood	H.sapiens
RUNX1	hsa-mir-93	chr7: 100100780(NM_182776)	chr7: 100100525-100100822(score=804)	Regulation(feedback)	SRX669872	level 1	Blood	H.sapiens
RUNX1	hsa-mir-93	chr7: 100100780(NM_182776)	chr7: 100100525-100100822(score=807)	Regulation(feedback)	SRX1036365	level 1	Blood	H.sapiens
RUNX1	hsa-mir-93	chr7: 100100780(NM_182776)	chr7: 100100563-100100929(score=1000)	Regulation(feedback)	SRX063913	level 1	Blood	H.sapiens
RUNX1	hsa-mir-93	chr7: 100100780(NM_182776)	chr7: 100100605-100100943(score=1000)	Regulation(feedback)	SRX265222	level 1	Blood	H.sapiens
RUNX1	hsa-mir-93	chr7: 100100780(NM_182776)	chr7: 100100625-100100803(score=324)	Regulation(feedback)	SRX682384	level 1	Blood	H.sapiens
RUNX1	hsa-mir-93	chr7: 100100780(NM_182776)	chr7: 100100653-100100794(score=302)	Regulation(feedback)	SRX202967	level 1	Blood	H.sapiens
RUNX1	hsa-mir-93	chr7: 100100780(NM_182776)	chr7: 100101418-100101812(score=320)	Regulation(feedback)	SRX1803059	level 1	Blood	H.sapiens
RUNX1	hsa-mir-93	chr7: 100101940(NM_001278595)	chr7: 100101418-100101812(score=320)	Regulation(feedback)	SRX1803059	level 1	Blood	H.sapiens
RUNX1	hsa-mir-93	chr7: 100101940(NM_005916)	chr7: 100101418-100101812(score=320)	Regulation(feedback)	SRX1803059	level 1	Blood	H.sapiens
RUNX1T1	hsa-mir-93	chr7: 100100780(NM_182776)	chr7: 100100543-100100742(score=367)	Regulation	SRX1514278	level 1	Blood	H.sapiens
RUNX1T1	hsa-mir-93	chr7: 100100780(NM_182776)	chr7: 100100581-100100782(score=258)	Regulation	SRX236112	level 1	Blood	H.sapiens
RUNX3	hsa-mir-93	chr7: 100101379	chr7: 100101351-100101640(score=415)	Regulation(feedback)	SRX190349	level 2	Blood	H.sapiens
RUNX3	hsa-mir-93	chr7: 100100780(NM_182776)	chr7: 100100422-100100814(score=627)	Regulation(feedback)	SRX190349	level 1	Blood	H.sapiens
SAP30	hsa-mir-93	chr7: 100100780(NM_182776)	chr7: 100100553-100100787(score=514)	Regulation	SRX186641	level 1	Blood	H.sapiens
SAP30	hsa-mir-93	chr7: 100100780(NM_182776)	chr7: 100100558-100100767(score=424)	Regulation	SRX116447	level 1	Blood	H.sapiens
SAP30	hsa-mir-93	chr7: 100100780(NM_182776)	chr7: 100101233-100101391(score=451)	Regulation	SRX186641	level 1	Blood	H.sapiens
SAP30	hsa-mir-93	chr7: 100100780(NM_182776)	chr7: 100101248-100101393(score=408)	Regulation	SRX116447	level 1	Blood	H.sapiens
SAP30	hsa-mir-93	chr7: 100101940(NM_001278595)	chr7: 100101233-100101391(score=451)	Regulation	SRX186641	level 1	Blood	H.sapiens
SAP30	hsa-mir-93	chr7: 100101940(NM_001278595)	chr7: 100101248-100101393(score=408)	Regulation	SRX116447	level 1	Blood	H.sapiens
SAP30	hsa-mir-93	chr7: 100101940(NM_005916)	chr7: 100101233-100101391(score=451)	Regulation	SRX186641	level 1	Blood	H.sapiens
SAP30	hsa-mir-93	chr7: 100101940(NM_005916)	chr7: 100101248-100101393(score=408)	Regulation	SRX116447	level 1	Blood	H.sapiens
SIN3A	hsa-mir-93	chr7: 100100780(NM_182776)	chr7: 100100491-100100781(score=627)	Regulation(feedback)	SRX150411	level 1	Blood	H.sapiens
SIN3A	hsa-mir-93	chr7: 100100780(NM_182776)	chr7: 100100509-100100820(score=747)	Regulation(feedback)	SRX100570	level 1	Blood	H.sapiens
SIN3A	hsa-mir-93	chr7: 100100780(NM_182776)	chr7: 100101244-100101452(score=459)	Regulation(feedback)	SRX150411	level 1	Blood	H.sapiens
SIN3A	hsa-mir-93	chr7: 100101940(NM_001278595)	chr7: 100101244-100101452(score=459)	Regulation(feedback)	SRX150411	level 1	Blood	H.sapiens
SIN3A	hsa-mir-93	chr7: 100101940(NM_005916)	chr7: 100101244-100101452(score=459)	Regulation(feedback)	SRX150411	level 1	Blood	H.sapiens
SIN3A	hsa-mir-93	chr7: 100100780(NM_182776)	chr7: 100100449-100100820(score=872)	Regulation(feedback)	SRX190318	level 1	Breast	H.sapiens
SIN3A	hsa-mir-93	chr7: 100100780(NM_182776)	chr7: 100101250-100101605(score=507)	Regulation(feedback)	SRX190318	level 1	Breast	H.sapiens
SIN3A	hsa-mir-93	chr7: 100101940(NM_001278595)	chr7: 100101250-100101605(score=507)	Regulation(feedback)	SRX190318	level 1	Breast	H.sapiens
SIN3A	hsa-mir-93	chr7: 100101940(NM_005916)	chr7: 100101250-100101605(score=507)	Regulation(feedback)	SRX190318	level 1	Breast	H.sapiens
SIN3A	hsa-mir-93	chr7: 100101379	chr7: 100101288-100101631(score=484)	Regulation(feedback)	SRX190361	level 2	Digestive tract	H.sapiens
SIN3A	hsa-mir-93	chr7: 100100780(NM_182776)	chr7: 100100498-100100829(score=482)	Regulation(feedback)	SRX190361	level 1	Digestive tract	H.sapiens
SIN3A	hsa-mir-93	chr7: 100100780(NM_182776)	chr7: 100100493-100100805(score=500)	Regulation(feedback)	SRX100575	level 1	Liver	H.sapiens
SIN3A	hsa-mir-93	chr7: 100100780(NM_182776)	chr7: 100101889-100101992(score=358)	Regulation(feedback)	SRX100575	level 1	Liver	H.sapiens
SIN3A	hsa-mir-93	chr7: 100101940(NM_001278595)	chr7: 100101889-100101992(score=358)	Regulation(feedback)	SRX100575	level 1	Liver	H.sapiens
SIN3A	hsa-mir-93	chr7: 100101940(NM_005916)	chr7: 100101889-100101992(score=358)	Regulation(feedback)	SRX100575	level 1	Liver	H.sapiens
SIN3A	hsa-mir-93	chr7: 100100780(NM_182776)	chr7: 100100514-100100786(score=411)	Regulation(feedback)	SRX190338	level 1	Lung	H.sapiens
SIN3A	hsa-mir-93	chr7: 100100780(NM_182776)	chr7: 100100480-100100814(score=534)	Regulation(feedback)	SRX190272	level 1	Neural	H.sapiens
SIN3A	hsa-mir-93	chr7: 100100780(NM_182776)	chr7: 100100482-100100808(score=453)	Regulation(feedback)	SRX190237	level 1	Neural	H.sapiens
SIN3A	hsa-mir-93	chr7: 100100780(NM_182776)	chr7: 100100468-100100852(score=415)	Regulation(feedback)	SRX190241	level 1	Pancreas	H.sapiens
SIN3A	hsa-mir-93	chr7: 100100780(NM_182776)	chr7: 100100542-100100788(score=371)	Regulation(feedback)	SRX150369	level 1	Pluripotent stem cell	H.sapiens
SIN3A	hsa-mir-93	chr7: 100100780(NM_182776)	chr7: 100101871-100102023(score=430)	Regulation(feedback)	SRX150369	level 1	Pluripotent stem cell	H.sapiens
SIN3A	hsa-mir-93	chr7: 100101940(NM_001278595)	chr7: 100101871-100102023(score=430)	Regulation(feedback)	SRX150369	level 1	Pluripotent stem cell	H.sapiens
SIN3A	hsa-mir-93	chr7: 100101940(NM_005916)	chr7: 100101871-100102023(score=430)	Regulation(feedback)	SRX150369	level 1	Pluripotent stem cell	H.sapiens
SMAD3	hsa-mir-93	chr7: 100100780(NM_182776)	chr7: 100103362-100103595(score=546)	Regulation	SRX148896	level 1	Liver	H.sapiens
SMAD3	hsa-mir-93	chr7: 100101940(NM_001278595)	chr7: 100103362-100103595(score=546)	Regulation	SRX148896	level 1	Liver	H.sapiens
SMAD3	hsa-mir-93	chr7: 100101940(NM_005916)	chr7: 100103362-100103595(score=546)	Regulation	SRX148896	level 1	Liver	H.sapiens
SNAI2	hsa-mir-93	chr7: 100100780(NM_182776)	chr7: 100101047-100101389(score=1000)	Regulation	SRX476926	level 1	Epidermis	H.sapiens
SNAI2	hsa-mir-93	chr7: 100100780(NM_182776)	chr7: 100101058-100101372(score=1000)	Regulation	SRX476921	level 1	Epidermis	H.sapiens
SNAI2	hsa-mir-93	chr7: 100100780(NM_182776)	chr7: 100101065-100101379(score=963)	Regulation	SRX476925	level 1	Epidermis	H.sapiens
SNAI2	hsa-mir-93	chr7: 100100780(NM_182776)	chr7: 100101066-100101386(score=1000)	Regulation	SRX476922	level 1	Epidermis	H.sapiens
SNAI2	hsa-mir-93	chr7: 100100780(NM_182776)	chr7: 100101090-100101340(score=394)	Regulation	SRX476919	level 1	Epidermis	H.sapiens
SNAI2	hsa-mir-93	chr7: 100101940(NM_001278595)	chr7: 100101047-100101389(score=1000)	Regulation	SRX476926	level 1	Epidermis	H.sapiens
SNAI2	hsa-mir-93	chr7: 100101940(NM_001278595)	chr7: 100101058-100101372(score=1000)	Regulation	SRX476921	level 1	Epidermis	H.sapiens
SNAI2	hsa-mir-93	chr7: 100101940(NM_001278595)	chr7: 100101065-100101379(score=963)	Regulation	SRX476925	level 1	Epidermis	H.sapiens
SNAI2	hsa-mir-93	chr7: 100101940(NM_001278595)	chr7: 100101066-100101386(score=1000)	Regulation	SRX476922	level 1	Epidermis	H.sapiens
SNAI2	hsa-mir-93	chr7: 100101940(NM_001278595)	chr7: 100101090-100101340(score=394)	Regulation	SRX476919	level 1	Epidermis	H.sapiens
SNAI2	hsa-mir-93	chr7: 100101940(NM_005916)	chr7: 100101047-100101389(score=1000)	Regulation	SRX476926	level 1	Epidermis	H.sapiens
SNAI2	hsa-mir-93	chr7: 100101940(NM_005916)	chr7: 100101058-100101372(score=1000)	Regulation	SRX476921	level 1	Epidermis	H.sapiens
SNAI2	hsa-mir-93	chr7: 100101940(NM_005916)	chr7: 100101065-100101379(score=963)	Regulation	SRX476925	level 1	Epidermis	H.sapiens
SNAI2	hsa-mir-93	chr7: 100101940(NM_005916)	chr7: 100101066-100101386(score=1000)	Regulation	SRX476922	level 1	Epidermis	H.sapiens
SNAI2	hsa-mir-93	chr7: 100101940(NM_005916)	chr7: 100101090-100101340(score=394)	Regulation	SRX476919	level 1	Epidermis	H.sapiens
SOX2	hsa-mir-93	chr7: 100100780(NM_182776)	chr7: 100101540-100101708(score=434)	Regulation	SRX1047416	level 1	Pluripotent stem cell	H.sapiens
SOX2	hsa-mir-93	chr7: 100101940(NM_001278595)	chr7: 100101540-100101708(score=434)	Regulation	SRX1047416	level 1	Pluripotent stem cell	H.sapiens
SOX2	hsa-mir-93	chr7: 100101940(NM_005916)	chr7: 100101540-100101708(score=434)	Regulation	SRX1047416	level 1	Pluripotent stem cell	H.sapiens
SP1	hsa-mir-93	chr7: 100101379	chr7: 100101383-100101597(score=902)	Regulation(feedback)	SRX100408	level 2	Blood	H.sapiens
SP1	hsa-mir-93	chr7: 100101379	chr7: 100101358-100101666(score=1000)	Regulation(feedback)	SRX190358	level 2	Digestive tract	H.sapiens
SP1	hsa-mir-93	chr7: 100100780(NM_182776)	chr7: 100100553-100100759(score=311)	Regulation(feedback)	SRX113706	level 1	Digestive tract	H.sapiens
SP1	hsa-mir-93	chr7: 100100780(NM_182776)	chr7: 100100566-100100839(score=549)	Regulation(feedback)	SRX190358	level 1	Digestive tract	H.sapiens
SP1	hsa-mir-93	chr7: 100100780(NM_182776)	chr7: 100100616-100100759(score=334)	Regulation(feedback)	SRX100552	level 1	Liver	H.sapiens
SP1	hsa-mir-93	chr7: 100101379	chr7: 100101338-100101640(score=1000)	Regulation(feedback)	SRX190269	level 2	Lung	H.sapiens
SP1	hsa-mir-93	chr7: 100100780(NM_182776)	chr7: 100100516-100100875(score=748)	Regulation(feedback)	SRX190269	level 1	Lung	H.sapiens
SP1	hsa-mir-93	chr7: 100101379	chr7: 100101392-100101534(score=444)	Regulation(feedback)	SRX100422	level 2	Pluripotent stem cell	H.sapiens
SP2	hsa-mir-93	chr7: 100101379	chr7: 100101415-100101535(score=544)	Regulation	SRX100447	level 2	Blood	H.sapiens
SP2	hsa-mir-93	chr7: 100101379	chr7: 100101295-100101619(score=1000)	Regulation	ERX594327	level 2	Kidney	H.sapiens
SP2	hsa-mir-93	chr7: 100100780(NM_182776)	chr7: 100100581-100100950(score=936)	Regulation	ERX594327	level 1	Kidney	H.sapiens
SP7	hsa-mir-93	n/a	n/a	Repression	22467200	literature	n/a	H.sapiens
SPI1	hsa-mir-93	chr7: 100100780(NM_182776)	chr7: 100100439-100100913(score=1000)	Regulation	SRX2770855	level 1	Blood	H.sapiens
SPI1	hsa-mir-93	chr7: 100100780(NM_182776)	chr7: 100100453-100100919(score=1000)	Regulation	SRX1023792	level 1	Blood	H.sapiens
SPI1	hsa-mir-93	chr7: 100100780(NM_182776)	chr7: 100100659-100100905(score=967)	Regulation	SRX794057	level 1	Blood	H.sapiens
SPI1	hsa-mir-93	chr7: 100100780(NM_182776)	chr7: 100100660-100100907(score=1000)	Regulation	SRX1023793	level 1	Blood	H.sapiens
SPI1	hsa-mir-93	chr7: 100100780(NM_182776)	chr7: 100100670-100100919(score=1000)	Regulation	SRX1048461	level 1	Blood	H.sapiens
SPI1	hsa-mir-93	chr7: 100100780(NM_182776)	chr7: 100100677-100100914(score=1000)	Regulation	SRX1023790	level 1	Blood	H.sapiens
SPI1	hsa-mir-93	chr7: 100100780(NM_182776)	chr7: 100100680-100100901(score=516)	Regulation	SRX627428	level 1	Blood	H.sapiens
SPI1	hsa-mir-93	chr7: 100100780(NM_182776)	chr7: 100100681-100100904(score=505)	Regulation	SRX2268283	level 1	Blood	H.sapiens
SPI1	hsa-mir-93	chr7: 100100780(NM_182776)	chr7: 100100683-100100900(score=884)	Regulation	SRX1089833	level 1	Blood	H.sapiens
SPI1	hsa-mir-93	chr7: 100100780(NM_182776)	chr7: 100100693-100100873(score=790)	Regulation	SRX093183	level 1	Blood	H.sapiens
SPI1	hsa-mir-93	chr7: 100100780(NM_182776)	chr7: 100100694-100100906(score=978)	Regulation	SRX2268286	level 1	Blood	H.sapiens
SPI1	hsa-mir-93	chr7: 100100780(NM_182776)	chr7: 100100698-100100887(score=840)	Regulation	SRX2770857	level 1	Blood	H.sapiens
SPI1	hsa-mir-93	chr7: 100100780(NM_182776)	chr7: 100100699-100100896(score=1000)	Regulation	SRX1023791	level 1	Blood	H.sapiens
SPI1	hsa-mir-93	chr7: 100100780(NM_182776)	chr7: 100100704-100100896(score=573)	Regulation	SRX627430	level 1	Blood	H.sapiens
SPI1	hsa-mir-93	chr7: 100100780(NM_182776)	chr7: 100100706-100100901(score=1000)	Regulation	SRX2268287	level 1	Blood	H.sapiens
SPI1	hsa-mir-93	chr7: 100100780(NM_182776)	chr7: 100100713-100100870(score=859)	Regulation	SRX100443	level 1	Blood	H.sapiens
SPI1	hsa-mir-93	chr7: 100100780(NM_182776)	chr7: 100100713-100100873(score=900)	Regulation	SRX190299	level 1	Blood	H.sapiens
SPI1	hsa-mir-93	chr7: 100100780(NM_182776)	chr7: 100100715-100100898(score=942)	Regulation	SRX2268285	level 1	Blood	H.sapiens
SPI1	hsa-mir-93	chr7: 100100780(NM_182776)	chr7: 100100716-100100885(score=1000)	Regulation	SRX100576	level 1	Blood	H.sapiens
SPI1	hsa-mir-93	chr7: 100100780(NM_182776)	chr7: 100100716-100100891(score=665)	Regulation	SRX2268284	level 1	Blood	H.sapiens
SPI1	hsa-mir-93	chr7: 100100780(NM_182776)	chr7: 100100717-100100865(score=939)	Regulation	SRX100429	level 1	Blood	H.sapiens
SPI1	hsa-mir-93	chr7: 100100780(NM_182776)	chr7: 100100720-100100887(score=596)	Regulation	SRX1048483	level 1	Blood	H.sapiens
STAT1	hsa-mir-93	chr7: 100101379	chr7: 100101501-100101641(score=290)	Regulation	SRX212648	level 2	Blood	H.sapiens
STAT1	hsa-mir-93	chr7: 100100780(NM_182776)	chr7: 100100463-100100857(score=942)	Regulation	SRX212650	level 1	Blood	H.sapiens
STAT1	hsa-mir-93	chr7: 100100780(NM_182776)	chr7: 100100523-100100823(score=650)	Regulation	SRX212648	level 1	Blood	H.sapiens
STAT1	hsa-mir-93	chr7: 100100780(NM_182776)	chr7: 100101426-100101686(score=498)	Regulation	SRX212650	level 1	Blood	H.sapiens
STAT1	hsa-mir-93	chr7: 100101940(NM_001278595)	chr7: 100101426-100101686(score=498)	Regulation	SRX212650	level 1	Blood	H.sapiens
STAT1	hsa-mir-93	chr7: 100101940(NM_005916)	chr7: 100101426-100101686(score=498)	Regulation	SRX212650	level 1	Blood	H.sapiens
STAT3	hsa-mir-93	chr7: 100100780(NM_182776)	chr7: 100101931-100102133(score=975)	Regulation(feedback)	SRX347424	level 1	Blood	H.sapiens
STAT3	hsa-mir-93	chr7: 100101940(NM_001278595)	chr7: 100101931-100102133(score=975)	Regulation(feedback)	SRX347424	level 1	Blood	H.sapiens
STAT3	hsa-mir-93	chr7: 100101940(NM_005916)	chr7: 100101931-100102133(score=975)	Regulation(feedback)	SRX347424	level 1	Blood	H.sapiens
SUMO2	hsa-mir-93	chr7: 100100780(NM_182776)	chr7: 100101380-100101682(score=771)	Regulation	SRX895420	level 1	Blood	H.sapiens
SUMO2	hsa-mir-93	chr7: 100100780(NM_182776)	chr7: 100101390-100101686(score=725)	Regulation	SRX895419	level 1	Blood	H.sapiens
SUMO2	hsa-mir-93	chr7: 100101940(NM_001278595)	chr7: 100101380-100101682(score=771)	Regulation	SRX895420	level 1	Blood	H.sapiens
SUMO2	hsa-mir-93	chr7: 100101940(NM_001278595)	chr7: 100101390-100101686(score=725)	Regulation	SRX895419	level 1	Blood	H.sapiens
SUMO2	hsa-mir-93	chr7: 100101940(NM_005916)	chr7: 100101380-100101682(score=771)	Regulation	SRX895420	level 1	Blood	H.sapiens
SUMO2	hsa-mir-93	chr7: 100101940(NM_005916)	chr7: 100101390-100101686(score=725)	Regulation	SRX895419	level 1	Blood	H.sapiens
SUMO2	hsa-mir-93	chr7: 100101379	chr7: 100101470-100101674(score=493)	Regulation	SRX1079385	level 2	Prostate	H.sapiens
SUMO2	hsa-mir-93	chr7: 100101379	chr7: 100101486-100101669(score=452)	Regulation	SRX1079388	level 2	Prostate	H.sapiens
SUMO2	hsa-mir-93	chr7: 100100780(NM_182776)	chr7: 100100596-100100833(score=401)	Regulation	SRX1079388	level 1	Prostate	H.sapiens
SUMO2	hsa-mir-93	chr7: 100100780(NM_182776)	chr7: 100100635-100100806(score=307)	Regulation	SRX895438	level 1	Prostate	H.sapiens
SUMO2	hsa-mir-93	chr7: 100100780(NM_182776)	chr7: 100100667-100100860(score=459)	Regulation	SRX1079385	level 1	Prostate	H.sapiens
SUPT5H	hsa-mir-93	chr7: 100100780(NM_182776)	chr7: 100101242-100101416(score=715)	Regulation	SRX684292	level 1	Uterus	H.sapiens
SUPT5H	hsa-mir-93	chr7: 100100780(NM_182776)	chr7: 100101833-100101971(score=594)	Regulation	SRX684292	level 1	Uterus	H.sapiens
SUPT5H	hsa-mir-93	chr7: 100101940(NM_001278595)	chr7: 100101242-100101416(score=715)	Regulation	SRX684292	level 1	Uterus	H.sapiens
SUPT5H	hsa-mir-93	chr7: 100101940(NM_001278595)	chr7: 100101833-100101971(score=594)	Regulation	SRX684292	level 1	Uterus	H.sapiens
SUPT5H	hsa-mir-93	chr7: 100101940(NM_005916)	chr7: 100101242-100101416(score=715)	Regulation	SRX684292	level 1	Uterus	H.sapiens
SUPT5H	hsa-mir-93	chr7: 100101940(NM_005916)	chr7: 100101833-100101971(score=594)	Regulation	SRX684292	level 1	Uterus	H.sapiens
TAF1	hsa-mir-93	chr7: 100100780(NM_182776)	chr7: 100101241-100101468(score=564)	Regulation	SRX100476	level 1	Blood	H.sapiens
TAF1	hsa-mir-93	chr7: 100100780(NM_182776)	chr7: 100101270-100101423(score=333)	Regulation	SRX100582	level 1	Blood	H.sapiens
TAF1	hsa-mir-93	chr7: 100101940(NM_001278595)	chr7: 100101241-100101468(score=564)	Regulation	SRX100476	level 1	Blood	H.sapiens
TAF1	hsa-mir-93	chr7: 100101940(NM_001278595)	chr7: 100101270-100101423(score=333)	Regulation	SRX100582	level 1	Blood	H.sapiens
TAF1	hsa-mir-93	chr7: 100101940(NM_005916)	chr7: 100101241-100101468(score=564)	Regulation	SRX100476	level 1	Blood	H.sapiens
TAF1	hsa-mir-93	chr7: 100101940(NM_005916)	chr7: 100101270-100101423(score=333)	Regulation	SRX100582	level 1	Blood	H.sapiens
TAF1	hsa-mir-93	chr7: 100101379	chr7: 100101326-100101457(score=397)	Regulation	SRX100412	level 2	Liver	H.sapiens
TAF1	hsa-mir-93	chr7: 100100780(NM_182776)	chr7: 100100647-100100776(score=447)	Regulation	SRX100412	level 1	Liver	H.sapiens
TAF1	hsa-mir-93	chr7: 100100780(NM_182776)	chr7: 100101215-100101472(score=307)	Regulation	SRX190268	level 1	Lung	H.sapiens
TAF1	hsa-mir-93	chr7: 100101940(NM_001278595)	chr7: 100101215-100101472(score=307)	Regulation	SRX190268	level 1	Lung	H.sapiens
TAF1	hsa-mir-93	chr7: 100101940(NM_005916)	chr7: 100101215-100101472(score=307)	Regulation	SRX190268	level 1	Lung	H.sapiens
TAF1	hsa-mir-93	chr7: 100100780(NM_182776)	chr7: 100100499-100100597(score=299)	Regulation	SRX190229	level 1	Neural	H.sapiens
TAF1	hsa-mir-93	chr7: 100100780(NM_182776)	chr7: 100100491-100100993(score=761)	Regulation	SRX100495	level 1	Pluripotent stem cell	H.sapiens
TAF1	hsa-mir-93	chr7: 100100780(NM_182776)	chr7: 100101218-100101496(score=1000)	Regulation	SRX100495	level 1	Pluripotent stem cell	H.sapiens
TAF1	hsa-mir-93	chr7: 100101940(NM_001278595)	chr7: 100101218-100101496(score=1000)	Regulation	SRX100495	level 1	Pluripotent stem cell	H.sapiens
TAF1	hsa-mir-93	chr7: 100101940(NM_005916)	chr7: 100101218-100101496(score=1000)	Regulation	SRX100495	level 1	Pluripotent stem cell	H.sapiens
TAF1	hsa-mir-93	chr7: 100101379	chr7: 100101323-100101427(score=325)	Regulation	SRX190189	level 2	Uterus	H.sapiens
TAF1	hsa-mir-93	chr7: 100100780(NM_182776)	chr7: 100101273-100101419(score=508)	Regulation	SRX100500	level 1	Uterus	H.sapiens
TAF1	hsa-mir-93	chr7: 100101940(NM_001278595)	chr7: 100101273-100101419(score=508)	Regulation	SRX100500	level 1	Uterus	H.sapiens
TAF1	hsa-mir-93	chr7: 100101940(NM_005916)	chr7: 100101273-100101419(score=508)	Regulation	SRX100500	level 1	Uterus	H.sapiens
TAF7	hsa-mir-93	chr7: 100100780(NM_182776)	chr7: 100100827-100100924(score=290)	Regulation	SRX100546	level 1	Pluripotent stem cell	H.sapiens
TAF7	hsa-mir-93	chr7: 100100780(NM_182776)	chr7: 100101250-100101403(score=495)	Regulation	SRX100546	level 1	Pluripotent stem cell	H.sapiens
TAF7	hsa-mir-93	chr7: 100101940(NM_001278595)	chr7: 100101250-100101403(score=495)	Regulation	SRX100546	level 1	Pluripotent stem cell	H.sapiens
TAF7	hsa-mir-93	chr7: 100101940(NM_005916)	chr7: 100101250-100101403(score=495)	Regulation	SRX100546	level 1	Pluripotent stem cell	H.sapiens
TAL1	hsa-mir-93	chr7: 100100780(NM_182776)	chr7: 100100710-100100919(score=446)	Regulation	SRX265227	level 1	Blood	H.sapiens
TAZ	hsa-mir-93	n/a	n/a	Activation	27797825	literature	n/a	H.sapiens
TBP	hsa-mir-93	chr7: 100100780(NM_182776)	chr7: 100100578-100100796(score=521)	Regulation	SRX265224	level 1	Blood	H.sapiens
TBP	hsa-mir-93	chr7: 100100780(NM_182776)	chr7: 100101278-100101473(score=483)	Regulation	SRX150574	level 1	Blood	H.sapiens
TBP	hsa-mir-93	chr7: 100101940(NM_001278595)	chr7: 100101278-100101473(score=483)	Regulation	SRX150574	level 1	Blood	H.sapiens
TBP	hsa-mir-93	chr7: 100101940(NM_005916)	chr7: 100101278-100101473(score=483)	Regulation	SRX150574	level 1	Blood	H.sapiens
TBP	hsa-mir-93	chr7: 100100780(NM_182776)	chr7: 100100568-100100932(score=476)	Regulation	SRX150383	level 1	Pluripotent stem cell	H.sapiens
TBP	hsa-mir-93	chr7: 100100780(NM_182776)	chr7: 100101258-100101490(score=657)	Regulation	SRX150383	level 1	Pluripotent stem cell	H.sapiens
TBP	hsa-mir-93	chr7: 100101940(NM_001278595)	chr7: 100101258-100101490(score=657)	Regulation	SRX150383	level 1	Pluripotent stem cell	H.sapiens
TBP	hsa-mir-93	chr7: 100101940(NM_005916)	chr7: 100101258-100101490(score=657)	Regulation	SRX150383	level 1	Pluripotent stem cell	H.sapiens
TCF12	hsa-mir-93	chr7: 100100780(NM_182776)	chr7: 100100646-100100941(score=1000)	Regulation	SRX265225	level 1	Blood	H.sapiens
TCF12	hsa-mir-93	chr7: 100100780(NM_182776)	chr7: 100100572-100100794(score=272)	Regulation	SRX190202	level 1	Lung	H.sapiens
TCF12	hsa-mir-93	chr7: 100100780(NM_182776)	chr7: 100100543-100100747(score=256)	Regulation	SRX190356	level 1	Neural	H.sapiens
TCF12	hsa-mir-93	chr7: 100100780(NM_182776)	chr7: 100103333-100103549(score=531)	Regulation	SRX190356	level 1	Neural	H.sapiens
TCF12	hsa-mir-93	chr7: 100101940(NM_001278595)	chr7: 100103333-100103549(score=531)	Regulation	SRX190356	level 1	Neural	H.sapiens
TCF12	hsa-mir-93	chr7: 100101940(NM_005916)	chr7: 100103333-100103549(score=531)	Regulation	SRX190356	level 1	Neural	H.sapiens
TCF3	hsa-mir-93	chr7: 100100780(NM_182776)	chr7: 100100523-100101974(score=515)	Regulation(feedback)	SRX2043230	level 1	Blood	H.sapiens
TCF7L2	hsa-mir-93	chr7: 100100780(NM_182776)	chr7: 100100633-100100766(score=326)	Regulation	SRX094469	level 1	Digestive tract	H.sapiens
TEAD1	hsa-mir-93	n/a	n/a	Activation	27797825	literature	n/a	H.sapiens
TEAD4	hsa-mir-93	chr7: 100100780(NM_182776)	chr7: 100100533-100100725(score=316)	Regulation	SRX190314	level 1	Neural	H.sapiens
TEAD4	hsa-mir-93	chr7: 100100780(NM_182776)	chr7: 100100502-100100607(score=456)	Regulation	SRX190341	level 1	Uterus	H.sapiens
TFAP2A	hsa-mir-93	chr7: 100100780(NM_182776)	chr7: 100100635-100100897(score=403)	Regulation	SRX1091551	level 1	Pluripotent stem cell	H.sapiens
TFAP4	hsa-mir-93	chr7: 100100780(NM_182776)	chr7: 100100458-100100877(score=762)	Regulation	SRX1892834	level 1	Digestive tract	H.sapiens
TFAP4	hsa-mir-93	chr7: 100100780(NM_182776)	chr7: 100100632-100100802(score=251)	Regulation	SRX1892835	level 1	Digestive tract	H.sapiens
TRIM24	hsa-mir-93	chr7: 100100780(NM_182776)	chr7: 100100553-100100841(score=697)	Regulation	SRX1041842	level 1	Prostate	H.sapiens
TRIM25	hsa-mir-93	chr7: 100100780(NM_182776)	chr7: 100100622-100100888(score=312)	Regulation	SRX1660873	level 1	Breast	H.sapiens
TRIM28	hsa-mir-93	chr7: 100100780(NM_182776)	chr7: 100100613-100100805(score=708)	Regulation	SRX391683	level 1	Blood	H.sapiens
UBTF	hsa-mir-93	chr7: 100100780(NM_182776)	chr7: 100100638-100100758(score=332)	Regulation(feedback)	SRX150721	level 1	Blood	H.sapiens
USF1	hsa-mir-93	chr7: 100101379	chr7: 100101293-100101564(score=1000)	Regulation	SRX100392	level 2	Blood	H.sapiens
USF1	hsa-mir-93	chr7: 100101379	chr7: 100101363-100101492(score=789)	Regulation	SRX1042049	level 2	Blood	H.sapiens
USF1	hsa-mir-93	chr7: 100100780(NM_182776)	chr7: 100101276-100101575(score=1000)	Regulation	SRX100486	level 1	Blood	H.sapiens
USF1	hsa-mir-93	chr7: 100101940(NM_001278595)	chr7: 100101276-100101575(score=1000)	Regulation	SRX100486	level 1	Blood	H.sapiens
USF1	hsa-mir-93	chr7: 100101940(NM_005916)	chr7: 100101276-100101575(score=1000)	Regulation	SRX100486	level 1	Blood	H.sapiens
USF1	hsa-mir-93	chr7: 100100780(NM_182776)	chr7: 100101242-100101606(score=1000)	Regulation	SRX190292	level 1	Digestive tract	H.sapiens
USF1	hsa-mir-93	chr7: 100101940(NM_001278595)	chr7: 100101242-100101606(score=1000)	Regulation	SRX190292	level 1	Digestive tract	H.sapiens
USF1	hsa-mir-93	chr7: 100101940(NM_005916)	chr7: 100101242-100101606(score=1000)	Regulation	SRX190292	level 1	Digestive tract	H.sapiens
USF1	hsa-mir-93	chr7: 100101379	chr7: 100101317-100101543(score=1000)	Regulation	SRX100572	level 2	Liver	H.sapiens
USF1	hsa-mir-93	chr7: 100101379	chr7: 100101283-100101545(score=1000)	Regulation	SRX190284	level 2	Lung	H.sapiens
USF1	hsa-mir-93	chr7: 100101379	chr7: 100101298-100101557(score=1000)	Regulation	SRX100474	level 2	Lung	H.sapiens
USF1	hsa-mir-93	chr7: 100101379	chr7: 100101307-100101546(score=1000)	Regulation	SRX100502	level 2	Lung	H.sapiens
USF1	hsa-mir-93	chr7: 100101379	chr7: 100101290-100101571(score=1000)	Regulation	SRX100517	level 2	Neural	H.sapiens
USF1	hsa-mir-93	chr7: 100100780(NM_182776)	chr7: 100101273-100101600(score=1000)	Regulation	SRX190262	level 1	Neural	H.sapiens
USF1	hsa-mir-93	chr7: 100101940(NM_001278595)	chr7: 100101273-100101600(score=1000)	Regulation	SRX190262	level 1	Neural	H.sapiens
USF1	hsa-mir-93	chr7: 100101940(NM_005916)	chr7: 100101273-100101600(score=1000)	Regulation	SRX190262	level 1	Neural	H.sapiens
USF1	hsa-mir-93	chr7: 100101379	chr7: 100101292-100101544(score=1000)	Regulation	SRX100471	level 2	Pluripotent stem cell	H.sapiens
USF1	hsa-mir-93	chr7: 100101379	chr7: 100101286-100101569(score=1000)	Regulation	SRX190342	level 2	Uterus	H.sapiens
USF2	hsa-mir-93	chr7: 100101379	chr7: 100101316-100101533(score=1000)	Regulation	SRX150637	level 2	Blood	H.sapiens
USF2	hsa-mir-93	chr7: 100101379	chr7: 100101338-100101490(score=1000)	Regulation	SRX150436	level 2	Blood	H.sapiens
USF2	hsa-mir-93	chr7: 100101379	chr7: 100101356-100101500(score=1000)	Regulation	SRX1042050	level 2	Blood	H.sapiens
USF2	hsa-mir-93	chr7: 100101379	chr7: 100101324-100101515(score=1000)	Regulation	SRX150725	level 2	Liver	H.sapiens
USF2	hsa-mir-93	chr7: 100101379	chr7: 100101318-100101534(score=1000)	Regulation	SRX150460	level 2	Pluripotent stem cell	H.sapiens
USF2	hsa-mir-93	chr7: 100101379	chr7: 100101330-100101526(score=1000)	Regulation	SRX150640	level 2	Uterus	H.sapiens
VDR	hsa-mir-93	chr7: 100100780(NM_182776)	chr7: 100103288-100103616(score=1000)	Regulation	SRX148897	level 1	Liver	H.sapiens
VDR	hsa-mir-93	chr7: 100101940(NM_001278595)	chr7: 100103288-100103616(score=1000)	Regulation	SRX148897	level 1	Liver	H.sapiens
VDR	hsa-mir-93	chr7: 100101940(NM_005916)	chr7: 100103288-100103616(score=1000)	Regulation	SRX148897	level 1	Liver	H.sapiens
WDR5	hsa-mir-93	chr7: 100100780(NM_182776)	chr7: 100101219-100101432(score=433)	Regulation	SRX689366	level 1	Kidney	H.sapiens
WDR5	hsa-mir-93	chr7: 100101940(NM_001278595)	chr7: 100101219-100101432(score=433)	Regulation	SRX689366	level 1	Kidney	H.sapiens
WDR5	hsa-mir-93	chr7: 100101940(NM_005916)	chr7: 100101219-100101432(score=433)	Regulation	SRX689366	level 1	Kidney	H.sapiens
YAP1	hsa-mir-93	chr7: 100100780(NM_182776)	chr7: 100103212-100103605(score=948)	Regulation	SRX757325	level 1	Lung	H.sapiens
YAP1	hsa-mir-93	chr7: 100100780(NM_182776)	chr7: 100103233-100103620(score=833)	Regulation	SRX757326	level 1	Lung	H.sapiens
YAP1	hsa-mir-93	chr7: 100101940(NM_001278595)	chr7: 100103212-100103605(score=948)	Regulation	SRX757325	level 1	Lung	H.sapiens
YAP1	hsa-mir-93	chr7: 100101940(NM_001278595)	chr7: 100103233-100103620(score=833)	Regulation	SRX757326	level 1	Lung	H.sapiens
YAP1	hsa-mir-93	chr7: 100101940(NM_005916)	chr7: 100103212-100103605(score=948)	Regulation	SRX757325	level 1	Lung	H.sapiens
YAP1	hsa-mir-93	chr7: 100101940(NM_005916)	chr7: 100103233-100103620(score=833)	Regulation	SRX757326	level 1	Lung	H.sapiens
YAP1	hsa-mir-93	n/a	n/a	Activation	27797825	literature	n/a	H.sapiens
YY1	hsa-mir-93	chr7: 100100780(NM_182776)	chr7: 100100466-100100778(score=361)	Regulation(feedback)	SRX100451	level 1	Blood	H.sapiens
YY1	hsa-mir-93	chr7: 100100780(NM_182776)	chr7: 100101645-100101738(score=345)	Regulation(feedback)	SRX100515	level 1	Blood	H.sapiens
YY1	hsa-mir-93	chr7: 100101940(NM_001278595)	chr7: 100101645-100101738(score=345)	Regulation(feedback)	SRX100515	level 1	Blood	H.sapiens
YY1	hsa-mir-93	chr7: 100101940(NM_005916)	chr7: 100101645-100101738(score=345)	Regulation(feedback)	SRX100515	level 1	Blood	H.sapiens
YY1	hsa-mir-93	chr7: 100100780(NM_182776)	chr7: 100100490-100100774(score=445)	Regulation(feedback)	SRX100426	level 1	Liver	H.sapiens
YY1	hsa-mir-93	chr7: 100100780(NM_182776)	chr7: 100100505-100100666(score=292)	Regulation(feedback)	SRX190250	level 1	Lung	H.sapiens
YY1	hsa-mir-93	chr7: 100100780(NM_182776)	chr7: 100100457-100100771(score=697)	Regulation(feedback)	SRX100543	level 1	Neural	H.sapiens
YY1	hsa-mir-93	chr7: 100100780(NM_182776)	chr7: 100100483-100100752(score=463)	Regulation(feedback)	SRX190353	level 1	Neural	H.sapiens
YY1	hsa-mir-93	chr7: 100100780(NM_182776)	chr7: 100101622-100101734(score=388)	Regulation(feedback)	SRX100543	level 1	Neural	H.sapiens
YY1	hsa-mir-93	chr7: 100101940(NM_001278595)	chr7: 100101622-100101734(score=388)	Regulation(feedback)	SRX100543	level 1	Neural	H.sapiens
YY1	hsa-mir-93	chr7: 100101940(NM_005916)	chr7: 100101622-100101734(score=388)	Regulation(feedback)	SRX100543	level 1	Neural	H.sapiens
ZBTB7A	hsa-mir-93	chr7: 100100780(NM_182776)	chr7: 100101957-100102055(score=417)	Regulation(feedback)	SRX100518	level 1	Blood	H.sapiens
ZBTB7A	hsa-mir-93	chr7: 100101940(NM_001278595)	chr7: 100101957-100102055(score=417)	Regulation(feedback)	SRX100518	level 1	Blood	H.sapiens
ZBTB7A	hsa-mir-93	chr7: 100101940(NM_005916)	chr7: 100101957-100102055(score=417)	Regulation(feedback)	SRX100518	level 1	Blood	H.sapiens
ZNF143	hsa-mir-93	chr7: 100100780(NM_182776)	chr7: 100100643-100100814(score=445)	Regulation	SRX150692	level 1	Blood	H.sapiens
ZNF143	hsa-mir-93	chr7: 100100780(NM_182776)	chr7: 100100532-100100943(score=969)	Regulation	SRX1510969	level 1	Breast	H.sapiens
ZNF143	hsa-mir-93	chr7: 100100780(NM_182776)	chr7: 100100569-100100918(score=757)	Regulation	SRX1510971	level 1	Breast	H.sapiens
ZNF384	hsa-mir-93	chr7: 100100780(NM_182776)	chr7: 100102217-100102490(score=541)	Regulation	SRX186626	level 1	Blood	H.sapiens
ZNF384	hsa-mir-93	chr7: 100101940(NM_001278595)	chr7: 100102217-100102490(score=541)	Regulation	SRX186626	level 1	Blood	H.sapiens
ZNF384	hsa-mir-93	chr7: 100101940(NM_005916)	chr7: 100102217-100102490(score=541)	Regulation	SRX186626	level 1	Blood	H.sapiens
ZNF83	hsa-mir-93	chr7: 100100780(NM_182776)	chr7: 100100513-100100765(score=531)	Regulation	SRX360062	level 1	Digestive tract	H.sapiens
