# Supplementary material for: Bioinformatics analysis of the common targets of miR-223-3p, miR-122-5p, and miR-93-5p in polycystic ovarian syndrome
Source: Front Genet. 2023 Feb 16;14:1097706. doi: 10.3389/fgene.2023.1097706 (PMC9977968; doi:10.3389/fgene.2023.1097706)
Supplement: Supplementary file 3 [file Table1.XLSX]

## Sheet: GSE34526
ID	adj.P.Val	P.Value	t	B	logFC	Gene.symbol	Gene.title
215706_x_at	0.4754	0.00972325	-3.10521	-2.4558	-2.68644	ZYX	zyxin
200808_s_at	0.509	0.0141565	-2.8975	-2.7687	-2.37489	ZYX	zyxin
1561969_at	0.5891	0.0282771	-2.51421	-3.3441	-2.46578	ZPLD1	zona pellucida like domain containing 1
222814_s_at	0.5805	0.0264912	-2.55051	-3.29	-2.07942	ZNHIT2	zinc finger HIT-type containing 2
222135_at	0.2442	0.00012954	-5.67642	0.9771	-2.39759	ZNF814	zinc finger protein 814
1558743_at	0.5194	0.0151901	-2.85856	-2.8274	-2.01435	ZNF620	zinc finger protein 620
216291_at	0.4605	0.00842959	-3.1843	-2.337	-2.6161	ZNF440	zinc finger protein 440
229743_at	0.5721	0.0244125	-2.59592	-3.2222	-2.22581	ZNF438	zinc finger protein 438
219228_at	0.6369	0.0493196	-2.20181	-3.8025	-2.16184	ZNF331	zinc finger protein 331
1557881_at	0.6269	0.0428069	-2.28195	-3.6864	-2.08771	ZNF32-AS3	ZNF32 antisense RNA 3
238607_at	0.4316	0.0054171	-3.43033	-1.97	-2.02305	ZNF296	zinc finger protein 296
239275_at	0.1866	4.096e-05	6.46729	1.8007	2.83262	LOC101930006///FRMPD2B///FRMPD2	putative protein FRMPD2-like///FERM and PDZ domain containing 2B, pseudogene///FERM and PDZ domain containing 2
217242_at	0.3964	0.00352698	-3.67133	-1.6159	-2.1183	ZNF154	zinc finger protein 154
224631_at	0.3194	0.00080723	-4.52679	-0.4237	-2.30554	ZFP91	ZFP91 zinc finger protein
201369_s_at	0.3952	0.00337487	-3.69624	-1.5796	-2.37735	ZFP36L2	ZFP36 ring finger protein like 2
201367_s_at	0.6377	0.0497956	-2.19636	-3.8104	-3.88735	ZFP36L2	ZFP36 ring finger protein like 2
230358_at	0.3144	0.00070162	-4.61098	-0.3129	-2.25378	ZER1	zyg-11 related cell cycle regulator
212758_s_at	0.4792	0.0102065	-3.07837	-2.4961	-2.05707	ZEB1	zinc finger E-box binding homeobox 1
238416_x_at	0.45	0.00712951	-3.27728	-2.1977	-2.48889	ZC3H18	zinc finger CCCH-type containing 18
213299_at	0.5415	0.0179963	-2.76484	-2.9686	-2.47162	ZBTB7A	zinc finger and BTB domain containing 7A
1558733_at	0.4684	0.0093183	-3.12876	-2.4203	-2.32913	ZBTB38	zinc finger and BTB domain containing 38
227082_at	0.5595	0.0212917	-2.67177	-3.1085	-2.02718	ZBTB20	zinc finger and BTB domain containing 20
1568680_s_at	0.6318	0.0464809	-2.23542	-3.754	-2.02376	YTHDC2	YTH domain containing 2
229961_x_at	0.4291	0.00490924	-3.48539	-1.8885	-2.85598	YJEFN3	YjeF N-terminal domain containing 3
223868_s_at	0.4811	0.0104977	-3.0628	-2.5196	-2.23249	WWOX	WW domain containing oxidoreductase
210561_s_at	0.5947	0.0305916	-2.47037	-3.4093	-2.12976	WSB1	WD repeat and SOCS box containing 1
1554157_a_at	0.5203	0.0154436	-2.84941	-2.8412	-2.26993	WFDC8	WAP four-disulfide core domain 8
215711_s_at	0.5576	0.0208411	-2.68362	-3.0907	-2.00679	WEE1	WEE1 G2 checkpoint kinase
224563_at	0.6208	0.0405311	-2.31274	-3.6415	-2.28012	WASF2	WAS protein family member 2
1554850_at	0.5942	0.0295703	-2.4893	-3.3811	-2.11293	VWA5B2	von Willebrand factor A domain containing 5B2
204787_at	0.2475	0.00019009	-5.42544	0.6922	-4.28657	VSIG4	V-set and immunoglobulin domain containing 4
221998_s_at	0.6059	0.035146	-2.39279	-3.524	-2.32173	VRK3	vaccinia related kinase 3
222387_s_at	0.6329	0.0473234	-2.22525	-3.7687	-2.08419	VPS35	VPS35 retromer complex component
236254_at	0.4605	0.00825861	-3.19567	-2.3199	-2.82085	VPS13B	vacuolar protein sorting 13 homolog B
220528_at	0.3936	0.0032263	-3.72173	-1.5426	-2.36457	VNN3	vanin 3
224221_s_at	0.3964	0.0036074	-3.6586	-1.6344	-2.48493	VAV3	vav guanine nucleotide exchange factor 3
202546_at	0.4833	0.0112939	-3.02237	-2.5804	-3.20834	VAMP8	vesicle associated membrane protein 8
223701_s_at	0.5032	0.0132817	-2.93275	-2.7155	-2.1282	USP47	ubiquitin specific peptidase 47
203234_at	0.5256	0.0159486	-2.83163	-2.868	-2.10308	UPP1	uridine phosphorylase 1
208947_s_at	0.4605	0.00808452	-3.20748	-2.3022	-2.60128	UPF1	UPF1, RNA helicase and ATPase
1556095_at	0.4605	0.00829802	-3.19303	-2.3239	-2.74015	UNC13C	unc-13 homolog C
244814_at	0.3912	0.00311798	-3.74108	-1.5146	-2.16312	UGGT1	UDP-glucose glycoprotein glucosyltransferase 1
226746_s_at	0.2442	0.00017409	-5.48246	0.7579	-2.30785	UBE4B	ubiquitination factor E4B
202316_x_at	0.4833	0.0113334	-3.02044	-2.5834	-3.01468	UBE4B	ubiquitination factor E4B
243519_at	0.4561	0.00756278	-3.24451	-2.2468	-2.33108	UBE3C	ubiquitin protein ligase E3C
215957_at	0.5255	0.015899	-2.83335	-2.8654	-2.26037	UBE2D1	ubiquitin conjugating enzyme E2 D1
228359_at	0.3964	0.00362413	-3.65599	-1.6382	-3.0316	UBASH3B	ubiquitin associated and SH3 domain containing B
1557037_a_at	0.4127	0.00433124	-3.55564	-1.7851	-2.24302	UBAC2-AS1	UBAC2 antisense RNA 1
218382_s_at	0.3194	0.00093876	-4.43678	-0.5435	-2.80732	U2AF2	U2 small nuclear RNA auxiliary factor 2
226700_at	0.4329	0.00570127	-3.40178	-2.0123	-2.68024	U2AF1L4	U2 small nuclear RNA auxiliary factor 1 like 4
204122_at	0.4605	0.00815617	-3.20259	-2.3095	-2.66928	TYROBP	TYRO protein tyrosine kinase binding protein
204858_s_at	0.6059	0.0343836	-2.40507	-3.5059	-2.95148	TYMP	thymidine phosphorylase
201009_s_at	0.3896	0.00295374	-3.77178	-1.4702	-2.49982	TXNIP	thioredoxin interacting protein
201008_s_at	0.5556	0.0205081	-2.69254	-3.0773	-3.4401	TXNIP	thioredoxin interacting protein
235982_at	0.2476	0.00026141	-5.22128	0.4518	-1.98655	FCRL1	Fc receptor like 1
227834_at	0.4	0.0038047	-3.62856	-1.6782	-2.3533	TXLNB	taxilin beta
221964_at	0.3754	0.00186999	-4.03342	-1.0975	-2.20175	TULP3	tubby like protein 3
215739_s_at	0.4826	0.0111378	-3.03006	-2.5689	-2.22191	TUBGCP3	tubulin gamma complex associated protein 3
1556665_at	0.6064	0.0359264	-2.38048	-3.5421	-2.42432	TTC6	tetratricopeptide repeat domain 6
209264_s_at	0.6146	0.0379625	-2.34955	-3.5876	-2.21246	TSPAN4	tetraspanin 4
207001_x_at	0.5632	0.0223161	-2.64573	-3.1476	-2.37108	TSC22D3	TSC22 domain family member 3
224220_x_at	0.5194	0.0150237	-2.86465	-2.8182	-2.06417	TRPC4	transient receptor potential cation channel subfamily C member 4
227862_at	0.6114	0.0370289	-2.36353	-3.5671	-2.60341	TRNP1	TMF1-regulated nuclear protein 1
1560784_x_at	0.2493	0.00029597	5.14272	0.3572	2.59652
206911_at	0.4754	0.00990421	-3.095	-2.4711	-2.12582	TRIM25	tripartite motif containing 25
239818_x_at	0.5626	0.0219705	-2.65438	-3.1346	-2.16843	TRIB1	tribbles pseudokinase 1
219748_at	0.2202	8.056e-05	-5.99557	1.3228	-2.8173	TREML2	triggering receptor expressed on myeloid cells like 2
219725_at	0.2442	0.00017145	-5.49242	0.7694	-4.71516	TREM2	triggering receptor expressed on myeloid cells 2
206825_at	0.2715	0.00035457	5.02939	0.2188	2.24695	OXTR	oxytocin receptor
242473_at	0.5829	0.027354	-2.53269	-3.3166	-2.38774	TRAF4	TNF receptor associated factor 4
221807_s_at	0.4561	0.00755743	-3.2449	-2.2462	-3.05409	TRABD	TraB domain containing
210180_s_at	0.629	0.0443346	-2.26216	-3.7152	-2.18134	TRA2B	transformer 2 beta homolog (Drosophila)
214196_s_at	0.4986	0.0126946	-2.95774	-2.6778	-2.36468	TPP1	tripeptidyl peptidase 1
201683_x_at	0.509	0.0141871	-2.89631	-2.7705	-2.60119	TOX4	TOX high mobility group box family member 4
216623_x_at	0.2442	0.0001475	-5.59079	0.8812	-4.36683	TOX3	TOX high mobility group box family member 3
213660_s_at	0.4351	0.00651172	-3.3277	-2.1225	-3.07747	TOP3B	topoisomerase (DNA) III beta
239062_at	0.4946	0.0122324	-2.97823	-2.647	-2.49102	TNRC6C-AS1	TNRC6C antisense RNA 1
1569482_at	0.2715	0.0004292	-4.91076	0.0713	-3.12603	TNRC6C	trinucleotide repeat containing 6C
210314_x_at	0.3347	0.0012069	-4.28835	-0.7443	-2.07334	TNFSF13	tumor necrosis factor superfamily member 13
211495_x_at	0.4351	0.00646959	-3.33131	-2.1171	-3.23122	TNFSF12-TNFSF13///TNFSF13	TNFSF12-TNFSF13 readthrough///tumor necrosis factor superfamily member 13
209499_x_at	0.4792	0.0101106	-3.08359	-2.4883	-3.04043	TNFSF12-TNFSF13///TNFSF13	TNFSF12-TNFSF13 readthrough///tumor necrosis factor superfamily member 13
205611_at	0.5932	0.0293457	-2.49355	-3.3748	-2.46114	TNFSF12-TNFSF13///TNFSF12	TNFSF12-TNFSF13 readthrough///tumor necrosis factor superfamily member 12
210847_x_at	0.5027	0.0132239	-2.93516	-2.7119	-2.07496	TNFRSF25	TNF receptor superfamily member 25
238846_at	0.2509	0.00030281	-5.12832	0.3398	-2.41063	TNFRSF11A	TNF receptor superfamily member 11a
235385_at	0.2715	0.00042789	-4.91267	0.0737	-1.96346	2021-03-01	membrane associated ring-CH-type finger 1
234644_x_at	0.2715	0.00041233	-4.93557	0.1024	-2.45117	TNFRSF10C	TNF receptor superfamily member 10c
202510_s_at	0.4826	0.0112013	-3.02692	-2.5736	-2.01191	TNFAIP2	TNF alpha induced protein 2
228574_at	0.3194	0.0009393	-4.43644	-0.544	-3.19356	TMTC2	transmembrane and tetratricopeptide repeat containing 2
232941_at	0.629	0.0445317	-2.25965	-3.7188	-2.07101	TMPRSS6	transmembrane protease, serine 6
227578_at	0.4792	0.0102223	-3.07751	-2.4974	-2.31347	TMPO-AS1	TMPO antisense RNA 1
223762_at	0.4605	0.00806839	-3.20859	-2.3005	-2.31625	TMOD4///VPS72	tropomodulin 4///vacuolar protein sorting 72 homolog
203936_s_at	0.2864	0.00048546	-4.83492	-0.0244	-1.96494	MMP9	matrix metallopeptidase 9
225287_s_at	0.5924	0.0290896	-2.49843	-3.3676	-2.04009	TMEM55B	transmembrane protein 55B
225247_at	0.5595	0.0210852	-2.67717	-3.1004	-2.03276	TMEM259	transmembrane protein 259
223628_at	0.6312	0.0449684	-2.25414	-3.7268	-2.28563	TMEM191A	transmembrane protein 191A (pseudogene)
224916_at	0.5321	0.0167176	-2.8056	-2.9072	-2.10386	TMEM173	transmembrane protein 173
228624_at	0.5891	0.0282751	-2.51425	-3.344	-2.37042	TMEM144	transmembrane protein 144
222887_s_at	0.6137	0.0372877	-2.35962	-3.5728	-2.11881	TMEM127	transmembrane protein 127
222914_s_at	0.4388	0.00664378	-3.31652	-2.1392	-2.55827	TMEM121	transmembrane protein 121
226789_at	0.2893	0.00054816	-4.76059	-0.1191	-1.68614	EMB	embigin
219574_at	0.2893	0.00054846	-4.76026	-0.1195	-1.82904	2021-03-01	membrane associated ring-CH-type finger 1
1552302_at	0.3487	0.00138414	-4.20808	-0.8543	-2.27008	TMEM106A	transmembrane protein 106A
220832_at	0.3527	0.00144062	-4.18474	-0.8865	-2.19856	TLR8	toll like receptor 8
1563742_at	0.2893	0.00055579	4.75217	-0.1299	1.87548	LINC00842	long intergenic non-protein coding RNA 842
225282_at	0.2893	0.0005587	-4.74899	-0.134	-1.68128	SMAP2	small ArfGAP2
239021_at	0.4605	0.00792697	-3.2184	-2.2858	-2.8606	TLR6	toll like receptor 6
1552798_a_at	0.3952	0.0033246	-3.70474	-1.5673	-2.26259	TLR4	toll like receptor 4
203254_s_at	0.6059	0.0349202	-2.3964	-3.5187	-2.37012	TLN1	talin 1
208699_x_at	0.5829	0.0272008	-2.53581	-3.3119	-2.33972	TKT	transketolase
221484_at	0.3131	0.00062997	-4.67605	-0.2281	-1.98771	B4GALT5	beta-1,4-galactosyltransferase 5
207571_x_at	0.3894	0.00234017	-3.90453	-1.2799	-2.11151	THEMIS2	thymocyte selection associated family member 2
237407_at	0.3144	0.00064831	4.65868	-0.2507	1.93051	HS1BP3	HCLS1 binding protein 3
203888_at	0.5009	0.0129273	-2.9477	-2.693	-2.77708	THBD	thrombomodulin
203887_s_at	0.5056	0.0137778	-2.91249	-2.7461	-2.48332	THBD	thrombomodulin
201506_at	0.2442	0.00011652	-5.74675	1.0549	-3.26746	TGFBI	transforming growth factor beta induced
203085_s_at	0.4332	0.0063421	-3.34239	-2.1006	-3.0757	TGFB1	transforming growth factor beta 1
232383_at	0.3194	0.00086979	-4.4822	-0.4829	-2.24333	TFEC	transcription factor EC
205727_at	0.4332	0.00611671	-3.36255	-2.0706	-3.03298	TEP1	telomerase associated protein 1
1569871_at	0.3144	0.00068873	4.62216	-0.2983	2.2957	LMF1	lipase maturation factor 1
227050_at	0.4291	0.00497134	-3.47835	-1.8989	-2.15731	TENM3	teneurin transmembrane protein 3
1565525_a_at	0.6032	0.0336126	-2.41776	-3.4872	-2.90641	TCP11L2	t-complex 11 like 2
212759_s_at	0.5991	0.0319533	-2.44606	-3.4453	-2.79762	TCF7L2	transcription factor 7 like 2
208130_s_at	0.5502	0.0196755	-2.71548	-3.0428	-2.57735	TBXAS1	thromboxane A synthase 1
225818_s_at	0.4291	0.00497847	-3.47755	-1.9001	-4.01377	TBRG1	transforming growth factor beta regulator 1
210294_at	0.4833	0.0112629	-3.02389	-2.5782	-2.06411	TAPBP	TAP binding protein (tapasin)
206432_at	0.3144	0.00072944	4.58758	-0.3436	2.70948	HAS2	hyaluronan synthase 2
1553593_a_at	0.5056	0.0138729	-2.90868	-2.7518	-2.19788	TAL2	TAL bHLH transcription factor 2
200916_at	0.4235	0.00470614	-3.50906	-1.8536	-2.57156	TAGLN2	transgelin 2
210978_s_at	0.5765	0.0255606	-2.57039	-3.2603	-2.51623	TAGLN2	transgelin 2
205547_s_at	0.5321	0.0170676	-2.79414	-2.9244	-2.10745	TAGLN	transgelin
1555724_s_at	0.5741	0.0250032	-2.58264	-3.242	-2.72999	TAGLN	transgelin
1556978_a_at	0.5402	0.0178791	-2.76846	-2.9631	-2.35274	TAF8	TATA-box binding protein associated factor 8
212554_at	0.3144	0.00076485	4.5591	-0.381	1.68852	CAP2	CAP, adenylate cyclase-associated protein, 2 (yeast)
1552494_at	0.5533	0.0202304	-2.70009	-3.066	-2.73785	TAF8	TATA-box binding protein associated factor 8
202286_s_at	0.5572	0.0206788	-2.68795	-3.0842	-3.28842	TACSTD2	tumor-associated calcium signal transducer 2
227134_at	0.5576	0.0208226	-2.68411	-3.09	-2.03691	SYTL1	synaptotagmin like 1
1552518_s_at	0.3187	0.00079857	4.53325	-0.4151	2.87109	MTBP	MDM2 binding protein
1553037_a_at	0.5595	0.0212688	-2.67236	-3.1076	-2.658	SYN2	synapsin II
207540_s_at	0.3894	0.00263139	-3.83753	-1.3757	-3.0996	SYK	spleen associated tyrosine kinase
209269_s_at	0.4811	0.0104157	-3.06714	-2.513	-2.48265	SYK	spleen associated tyrosine kinase
212353_at	0.6106	0.0368403	-2.36639	-3.5628	-2.20363	SULF1	sulfatase 1
223939_at	0.3194	0.0009641	-4.42097	-0.5647	-2.48097	SUCNR1	succinate receptor 1
232603_at	0.3194	0.00084011	4.50293	-0.4553	2.59577	DCDC5///DCDC1	doublecortin domain containing 5///doublecortin domain containing 1
210190_at	0.4008	0.00391395	-3.61261	-1.7015	-3.29865	STX11	syntaxin 11
217903_at	0.4811	0.0108235	-3.04589	-2.545	-2.68945	STRN4	striatin 4
218207_s_at	0.5721	0.0245692	-2.59236	-3.2275	-2.20398	STMN3	stathmin 3
224407_s_at	0.4656	0.00912729	-3.14023	-2.4031	-2.11066	STK26	serine/threonine protein kinase 26
230233_at	0.3194	0.00086994	-4.4821	-0.483	-1.96779
203047_at	0.5989	0.0317172	-2.4502	-3.4392	-2.24984	STK10	serine/threonine kinase 10
203438_at	0.4008	0.00388973	-3.61611	-1.6964	-2.18357	STC2	stanniocalcin 2
201332_s_at	0.5213	0.0155334	-2.84621	-2.846	-2.91048	STAT6	signal transducer and activator of transcription 6
214930_at	0.3194	0.00091603	4.45136	-0.524	2.64124	SLITRK5	SLIT and NTRK like family member 5
1555088_x_at	0.3894	0.0026175	-3.84055	-1.3713	-2.56618	STAT5B	signal transducer and activator of transcription 5B
AFFX-HUMISGF3A/M97935_MA_at	0.5632	0.0223307	-2.64536	-3.1481	-2.44945	STAT1	signal transducer and activator of transcription 1
206868_at	0.3952	0.00341152	-3.69014	-1.5885	-2.33724	STARD8	StAR related lipid transfer domain containing 8
38487_at	0.3789	0.00195407	-4.00806	-1.1331	-3.59316	STAB1	stabilin 1
224218_s_at	0.3194	0.00095283	-4.42795	-0.5554	-1.63376	TRPS1	transcriptional repressor GATA binding 1
204150_at	0.3998	0.00375452	-3.63605	-1.6673	-3.98432	STAB1	stabilin 1
214970_s_at	0.6318	0.0463938	-2.23648	-3.7524	-2.37886	ST6GAL1	ST6 beta-galactoside alpha-2,6-sialyltransferase 1
216905_s_at	0.5194	0.0150736	-2.86281	-2.821	-2.69257	ST14	suppression of tumorigenicity 14
229270_x_at	0.4999	0.0128521	-2.95092	-2.6881	-2.00289	SSBP4	single stranded DNA binding protein 4
213649_at	0.5418	0.0182221	-2.75795	-2.9789	-2.11581	SRSF7	serine and arginine rich splicing factor 7
201224_s_at	0.3894	0.00247408	-3.87271	-1.3253	-2.57696	SRRM1	serine and arginine repetitive matrix 1
212119_at	0.3194	0.00098098	-4.41068	-0.5786	-1.66476	RHOQ	ras homolog family member Q
200917_s_at	0.6025	0.0331675	-2.42521	-3.4761	-2.88621	SRPRA	SRP receptor alpha subunit
217517_x_at	0.2715	0.00042746	-4.91327	0.0744	-2.05492	SRPK2	SRSF protein kinase 2
1556203_a_at	0.6312	0.045713	-2.24485	-3.7403	-2.382	SRGAP2	SLIT-ROBO Rho GTPase activating protein 2
221284_s_at	0.4316	0.00544109	-3.42786	-1.9736	-2.28153	SRC	SRC proto-oncogene, non-receptor tyrosine kinase
202878_s_at	0.3194	0.00101241	-4.39199	-0.6037	-1.92524	CD93	CD93 molecule
220067_at	0.2715	0.00040685	-4.94386	0.1127	-2.8612	SPTBN5	spectrin beta, non-erythrocytic 5
221769_at	0.5321	0.0170213	-2.79564	-2.9222	-2.15268	SPSB3	splA/ryanodine receptor domain and SOCS box containing 3
1554565_x_at	0.5741	0.0249864	-2.58301	-3.2415	-2.32897	SPPL3	signal peptide peptidase like 3
209875_s_at	0.2442	0.00017829	-5.467	0.7402	-2.81966	SPP1	secreted phosphoprotein 1
224488_s_at	0.5721	0.0246527	-2.59048	-3.2303	-2.17896	SPON1	spondin 1
1563946_at	0.3194	0.0010325	4.38035	-0.6194	2.32435
205312_at	0.4811	0.0110133	-3.03628	-2.5595	-3.31284	SPI1	Spi-1 proto-oncogene
217497_at	0.3194	0.00103635	-4.37815	-0.6224	-1.77171	TYMP	thymidine phosphorylase
1553804_a_at	0.411	0.00423951	-3.56766	-1.7674	-2.60321	SPATA32	spermatogenesis associated 32
1555365_x_at	0.3221	0.00105455	4.36786	-0.6363	2.83874	C11orf58	chromosome 11 open reading frame 58
215320_at	0.5734	0.0248673	-2.58567	-3.2375	-2.20623	SPATA31C2	SPATA31 subfamily C member 2
1556601_a_at	0.4668	0.00918589	-3.13669	-2.4084	-2.21268	SPATA13	spermatogenesis associated 13
209761_s_at	0.6377	0.0497691	-2.19666	-3.8099	-2.60467	SP110	SP110 nuclear body protein
220332_at	0.3239	0.00109005	4.34831	-0.6627	2.43435	CLDN16	claudin 16
203509_at	0.2475	0.00018969	-5.42681	0.6938	-2.03693	SORL1	sortilin related receptor 1
206359_at	0.618	0.0389284	-2.33544	-3.6083	-2.74836	SOCS3	suppressor of cytokine signaling 3
229034_at	0.618	0.0390623	-2.33351	-3.6111	-2.20675	SOBP	sine oculis binding protein homolog
223666_at	0.3894	0.00262435	-3.83906	-1.3735	-2.44991	SNX5	sorting nexin 5
229045_at	0.5942	0.030154	-2.4784	-3.3973	-2.75283	SNX20	sorting nexin 20
230741_at	0.3239	0.0011225	-4.331	-0.6862	-1.45827	P2RX7	purinergic receptor P2X 7
215926_x_at	0.4316	0.00545432	-3.4265	-1.9756	-2.036	SNAPC4	small nuclear RNA activating complex polypeptide 4
239572_at	0.3304	0.00116128	4.311	-0.7134	1.56693	GJA3	gap junction protein alpha 3
217190_x_at	0.3304	0.00116323	4.31001	-0.7147	2.7989	ESR1	estrogen receptor 1
209131_s_at	0.4291	0.00503831	-3.47086	-1.91	-2.25266	SNAP23	synaptosome associated protein 23
1562512_at	0.5321	0.0172259	-2.78904	-2.9321	-2.54271	SMPDL3A	sphingomyelin phosphodiesterase acid like 3A
222783_s_at	0.4332	0.00637657	-3.33937	-2.1051	-2.11882	SMOC1	SPARC related modular calcium binding 1
208793_x_at	0.6192	0.0396737	-2.32477	-3.6239	-2.05728	SMARCA4	SWI/SNF related, matrix associated, actin dependent regulator of chromatin, subfamily a, member 4
243756_at	0.3347	0.00121947	4.28226	-0.7526	1.78214
221149_at	0.3347	0.00122112	-4.28147	-0.7536	-1.73325	C5AR2	complement component 5a receptor 2
206544_x_at	0.4316	0.00537548	-3.43464	-1.9636	-2.42115	SMARCA2	SWI/SNF related, matrix associated, actin dependent regulator of chromatin, subfamily a, member 2
205397_x_at	0.552	0.0199194	-2.70866	-3.0531	-2.36056	SMAD3	SMAD family member 3
1553055_a_at	0.4443	0.00684222	-3.30015	-2.1636	-2.65997	SLFN5	schlafen family member 5
224583_at	0.3347	0.00124239	-4.27133	-0.7675	-1.95288	COTL1	coactosin like F-actin binding protein 1
203473_at	0.3144	0.00065662	-4.65098	-0.2607	-3.04191	SLCO2B1	solute carrier organic anion transporter family member 2B1
211557_x_at	0.4999	0.0128379	-2.95153	-2.6872	-3.38455	SLCO2B1	solute carrier organic anion transporter family member 2B1
203472_s_at	0.5942	0.0297856	-2.48526	-3.3872	-2.95326	SLCO2B1	solute carrier organic anion transporter family member 2B1
204588_s_at	0.3952	0.0032694	-3.71421	-1.5535	-2.31827	SLC7A7	solute carrier family 7 member 7
211067_s_at	0.34	0.00128743	-4.25045	-0.7961	-1.91532	GAS7	growth arrest specific 7
1558931_at	0.3434	0.00130639	4.24189	-0.8078	2.50482	CARMIL1	capping protein regulator and myosin 1 linker 1
228918_at	0.6324	0.0471721	-2.22706	-3.7661	-2.18019	SLC43A2	solute carrier family 43 member 2
224933_s_at	0.3448	0.00132792	-4.23232	-0.821	-1.78954	JMJD1C	jumonji domain containing 1C
226136_at	0.3448	0.00133677	-4.22843	-0.8263	-1.54167	GLIPR1	GLI pathogenesis related 1
238638_at	0.5321	0.0168005	-2.80286	-2.9113	-2.21361	SLC37A2	solute carrier family 37 member 2
204430_s_at	0.2476	0.00026191	-5.22007	0.4503	-2.37717	SLC2A5	solute carrier family 2 member 5
222528_s_at	0.6059	0.0352459	-2.3912	-3.5263	-2.09634	SLC25A37	solute carrier family 25 member 37
210184_at	0.3451	0.0013571	-4.21961	-0.8385	-1.6119	ITGAX	integrin subunit alpha X
244085_at	0.3466	0.00136924	4.2144	-0.8456	1.87908	ZNF653	zinc finger protein 653
1558010_s_at	0.6065	0.03624	-2.37561	-3.5493	-2.03437	SLC1A2	solute carrier family 1 member 2
207038_at	0.3645	0.00163439	-4.11134	-0.9884	-2.37133	SLC16A6	solute carrier family 16 member 6
230748_at	0.3894	0.00246914	-3.87385	-1.3237	-2.40973	SLC16A6	solute carrier family 16 member 6
223994_s_at	0.4316	0.00543969	-3.428	-1.9734	-3.19296	SLC12A9	solute carrier family 12 member 9
210423_s_at	0.2933	0.00057946	-4.72678	-0.1625	-2.30095	SLC11A1	solute carrier family 11 member 1
1555116_s_at	0.5194	0.0151125	-2.86139	-2.8231	-3.34092	SLC11A1	solute carrier family 11 member 1
219386_s_at	0.3194	0.00103013	-4.38171	-0.6176	-2.14968	SLAMF8	SLAM family member 8
235568_at	0.3527	0.00144704	-4.18215	-0.8901	-1.70874	MCEMP1	mast cell expressed membrane protein 1
203760_s_at	0.5124	0.0145629	-2.88186	-2.7922	-2.70217	SLA	Src-like-adaptor
1554618_at	0.353	0.00145902	4.17734	-0.8968	2.47434	AGFG2	ArfGAP with FG repeats 2
208488_s_at	0.3548	0.00147723	-4.17011	-0.9068	-1.69661	CR1	complement component 3b/4b receptor 1 (Knops blood group)
220615_s_at	0.3548	0.00148298	-4.16785	-0.9099	-1.87939	FAR2	fatty acyl-CoA reductase 2
234742_at	0.5942	0.0301256	-2.47893	-3.3966	-2.05444	SIRPG	signal regulatory protein gamma
1554929_at	0.624	0.0414131	-2.30062	-3.6592	-2.00124	SIK3	SIK family kinase 3
230292_at	0.3567	0.00150703	-4.15848	-0.9229	-1.51605	LOC100996412	uncharacterized LOC100996412
216825_s_at	0.3621	0.00153641	4.14725	-0.9385	1.9602	MPL	MPL proto-oncogene, thrombopoietin receptor
229635_at	0.3635	0.0015522	-4.1413	-0.9467	-1.88815	LINC01094	long intergenic non-protein coding RNA 1094
210569_s_at	0.411	0.00422704	-3.56932	-1.765	-2.51384	SIGLEC9	sialic acid binding Ig like lectin 9
1552911_at	0.5963	0.031057	-2.46194	-3.4218	-2.06825	SIGLEC11	sialic acid binding Ig like lectin 11
1552807_a_at	0.2442	0.00017562	-5.47678	0.7514	-2.0596	SIGLEC10	sialic acid binding Ig like lectin 10
219519_s_at	0.2715	0.00039654	-4.95978	0.1325	-4.66183	SIGLEC1	sialic acid binding Ig like lectin 1
1568870_at	0.3635	0.00158238	-4.13011	-0.9623	-1.79648	SLC24A4	solute carrier family 24 member 4
206069_s_at	0.3645	0.00160807	4.12076	-0.9753	2.83609	ACADL	acyl-CoA dehydrogenase, long chain
44673_at	0.4605	0.00848763	-3.1805	-2.3427	-2.91423	SIGLEC1	sialic acid binding Ig like lectin 1
224846_at	0.4605	0.00852865	-3.17783	-2.3467	-3.04684	SHKBP1	SH3KBP1 binding protein 1
226659_at	0.3645	0.00162723	-4.11389	-0.9848	-1.65968	DEF6	DEF6, guanine nucleotide exchange factor
244578_at	0.3645	0.00163329	-4.11173	-0.9879	-1.76124	LCP2	lymphocyte cytosolic protein 2
219256_s_at	0.5718	0.0239918	-2.60556	-3.2077	-2.94962	SH3TC1	SH3 domain and tetratricopeptide repeats 1
233512_at	0.4561	0.0075663	-3.24425	-2.2471	-2.36379	SH3RF3-AS1	SH3RF3 antisense RNA 1
238827_at	0.4953	0.0123326	-2.97373	-2.6537	-2.09982	SH3RF2	SH3 domain containing ring finger 2
237302_at	0.3645	0.00167243	4.098	-1.007	2.7827	CNKSR3	CNKSR family member 3
221269_s_at	0.4605	0.00862784	-3.17142	-2.3563	-2.5193	SH3BGRL3	SH3 domain binding glutamate rich protein like 3
201070_x_at	0.5321	0.0169806	-2.79697	-2.9202	-2.71401	SF3B1	splicing factor 3b subunit 1
1555749_at	0.5942	0.0299527	-2.48214	-3.3918	-2.19075	SF1	splicing factor 1
207636_at	0.4848	0.0115163	-3.01158	-2.5967	-2.25121	SERPINI2	serpin family I member 2
204614_at	0.5997	0.0325122	-2.43637	-3.4596	-2.51444	SERPINB2	serpin family B member 2
239213_at	0.5272	0.0161611	-2.82431	-2.879	-2.11632	SERPINB1	serpin family B member 1
202833_s_at	0.2476	0.00025703	-5.23203	0.4646	-2.89373	SERPINA1	serpin family A member 1
230372_at	0.3673	0.00171292	4.08414	-1.0264	2.19483	HAS2	hyaluronan synthase 2
211429_s_at	0.4329	0.00567375	-3.40448	-2.0083	-2.17982	SERPINA1	serpin family A member 1
206442_at	0.6146	0.037964	-2.34953	-3.5876	-2.50486	SEMG1	semenogelin I
206336_at	0.3691	0.00174184	4.07445	-1.0399	2.7962	CXCL6	C-X-C motif chemokine ligand 6
219714_s_at	0.3691	0.00174867	-4.07218	-1.0431	-1.59222	CACNA2D3	calcium voltage-gated channel auxiliary subunit alpha2delta 3
226872_at	0.3692	0.00175562	-4.06989	-1.0463	-1.89821	RFX2	regulatory factor X2
235342_at	0.371	0.00177115	4.0648	-1.0534	2.08216	SPOCK3	sparc/osteonectin, cwcv and kazal-like domains proteoglycan (testican) 3
234570_at	0.3711	0.00178502	4.06029	-1.0597	2.1849	ZNF71	zinc finger protein 71
236946_at	0.3711	0.00178525	-4.06021	-1.0599	-1.97354
210942_s_at	0.3741	0.00180647	-4.05338	-1.0694	-1.94358	ST3GAL6	ST3 beta-galactoside alpha-2,3-sialyltransferase 6
219259_at	0.2476	0.00021113	-5.35777	0.6134	-2.30618	SEMA4A	semaphorin 4A
226403_at	0.375	0.00182466	-4.04759	-1.0776	-1.84001	TMC4	transmembrane channel like 4
209880_s_at	0.2715	0.00040462	-4.94726	0.1169	-3.23867	SELPLG	selectin P ligand
220416_at	0.3754	0.00185845	-4.037	-1.0924	-1.68306	ATP8B4	ATPase phospholipid transporting 8B4 (putative)
202087_s_at	0.3754	0.00186247	-4.03575	-1.0942	-1.60432	CTSL	cathepsin L
233167_at	0.6343	0.0482071	-2.21476	-3.7838	-2.49444	SELO	selenoprotein O
210814_at	0.3754	0.00187475	4.03196	-1.0995	1.98819	TRPC3	transient receptor potential cation channel subfamily C member 3
206456_at	0.3754	0.00188072	4.03012	-1.1021	2.83146	GABRA5	gamma-aminobutyric acid type A receptor alpha5 subunit
236977_at	0.3754	0.00188934	-4.02748	-1.1058	-1.67722	LOC646588	uncharacterized LOC646588
207224_s_at	0.3754	0.00189534	-4.02565	-1.1084	-1.78411	SIGLEC7	sialic acid binding Ig like lectin 7
209889_at	0.3894	0.00239326	-3.89169	-1.2982	-2.62044	SEC31B	SEC31 homolog B, COPII coat complex component
215652_at	0.5124	0.0144982	-2.88432	-2.7885	-2.98941	SDHD	succinate dehydrogenase complex subunit D
236383_at	0.3754	0.00190172	-4.02372	-1.1111	-1.54153
216591_s_at	0.6185	0.0393086	-2.32997	-3.6163	-2.03748	SDHC	succinate dehydrogenase complex subunit C
242875_at	0.3773	0.00192512	-4.01667	-1.121	-1.68626
202898_at	0.3527	0.00143705	-4.18618	-0.8845	-3.17276	SDC3	syndecan 3
239412_at	0.3789	0.00195084	-4.00902	-1.1318	-1.79794	IRF5	interferon regulatory factor 5
235869_at	0.4807	0.0103748	-3.06931	-2.5098	-2.14322	SCOC-AS1	SCOC antisense RNA 1
1552367_a_at	0.3239	0.00109341	-4.34649	-0.6652	-3.64594	SCIN	scinderin
210773_s_at	0.3801	0.00198648	-3.99859	-1.1465	-1.85755	FPR2	formyl peptide receptor 2
229839_at	0.588	0.0281415	-2.51689	-3.3401	-2.059	SCARA5	scavenger receptor class A member 5
213244_at	0.581	0.0266649	-2.54688	-3.2954	-2.12918	SCAMP4	secretory carrier membrane protein 4
215310_at	0.3803	0.00199649	-3.99569	-1.1506	-1.94949	APC	APC, WNT signaling pathway regulator
240719_at	0.3821	0.00201288	3.99099	-1.1572	2.65579	ISM1-AS1	ISM1 antisense RNA 1
213850_s_at	0.3964	0.0034552	-3.68295	-1.5989	-3.09938	SCAF11	SR-related CTD associated factor 11
209376_x_at	0.3964	0.00354425	-3.66857	-1.6199	-2.69511	SCAF11	SR-related CTD associated factor 11
215760_s_at	0.3894	0.00251423	-3.86351	-1.3384	-3.01179	SBNO2	strawberry notch homolog 2
217757_at	0.385	0.00205602	-3.97879	-1.1745	-1.56696	A2M	alpha-2-macroglobulin
220001_at	0.385	0.00206795	-3.97546	-1.1792	-1.40368	PADI4	peptidyl arginine deiminase 4
204166_at	0.633	0.0475287	-2.22279	-3.7722	-2.3426	SBNO2	strawberry notch homolog 2
213236_at	0.385	0.00207717	-3.97291	-1.1828	-1.64077	SASH1	SAM and SH3 domain containing 1
241634_at	0.3801	0.00197601	-4.00163	-1.1422	-2.65091	SATB1-AS1	SATB1 antisense RNA 1
221879_at	0.3855	0.00209859	-3.96701	-1.1911	-1.66563	CALML4	calmodulin like 4
225812_at	0.3855	0.00210634	3.96489	-1.1941	1.42847	FAM229B	family with sequence similarity 229 member B
244267_at	0.2442	0.00017381	-5.48352	0.7592	-4.8177	SATB1	SATB homeobox 1
226080_at	0.3855	0.00211927	-3.96138	-1.1991	-1.56179	SSH2	slingshot protein phosphatase 2
213894_at	0.3855	0.00212654	3.95941	-1.2019	1.72212	THSD7A	thrombospondin type 1 domain containing 7A
234586_at	0.5765	0.0257485	-2.56632	-3.2664	-2.13134	SARDH	sarcosine dehydrogenase
1558365_at	0.3855	0.0021485	-3.95351	-1.2103	-1.98427	PGK1	phosphoglycerate kinase 1
1555638_a_at	0.5019	0.0130192	-2.94378	-2.6989	-2.61711	SAMSN1	SAM domain, SH3 domain and nuclear localization signals 1
233713_at	0.3855	0.00215038	3.95301	-1.211	2.2085
235643_at	0.5935	0.0293878	-2.49275	-3.376	-2.33597	SAMD9L	sterile alpha motif domain containing 9 like
241185_at	0.5942	0.0301393	-2.47867	-3.3969	-2.2147	SAE1	SUMO1 activating enzyme subunit 1
204351_at	0.5706	0.0236524	-2.61347	-3.1959	-2.91876	S100P	S100 calcium binding protein P
203535_at	0.3896	0.00285536	-3.79103	-1.4425	-2.21818	S100A9	S100 calcium binding protein A9
1569630_a_at	0.5942	0.0297609	-2.48572	-3.3865	-2.42598	RUFY2	RUN and FYVE domain containing 2
214369_s_at	0.3877	0.00220529	-3.93854	-1.2315	-1.77895	RASGRP2	RAS guanyl releasing protein 2
210222_s_at	0.4316	0.00545299	-3.42664	-1.9754	-2.17671	RTN1	reticulon 1
222788_s_at	0.4332	0.00622913	-3.3524	-2.0857	-2.18998	RSBN1	round spermatid basic protein 1
202937_x_at	0.5721	0.0247261	-2.58883	-3.2328	-2.20536	RRP7A	ribosomal RNA processing 7 homolog A
204803_s_at	0.6169	0.0384255	-2.34274	-3.5976	-2.05526	RRAD	RRAD, Ras related glycolysis inhibitor and calcium channel regulator
201307_at	0.3894	0.00230689	3.91273	-1.2682	1.67482	2021-09-11	septin 11
215119_at	0.3894	0.00231865	3.90981	-1.2724	2.22492	MYO16	myosin XVI
1554319_at	0.6208	0.0406127	-2.31161	-3.6431	-2.07184	RPS6KA5	ribosomal protein S6 kinase A5
1556684_at	0.5321	0.0166988	-2.80622	-2.9063	-3.00541	RPPH1	ribonuclease P RNA component H1
219371_s_at	0.3894	0.00234409	-3.90357	-1.2812	-1.80413	KLF2	Kruppel like factor 2
222225_at	0.4008	0.00385151	-3.62167	-1.6883	-2.57352	RPL23AP53	ribosomal protein L23a pseudogene 53
206398_s_at	0.3894	0.00234945	-3.90226	-1.2831	-1.73457	CD19	CD19 molecule
203143_s_at	0.3894	0.00236555	-3.89835	-1.2887	-1.63246	KIAA0040	KIAA0040
230391_at	0.3894	0.00236876	-3.89758	-1.2898	-1.65648	CD84	CD84 molecule
231956_at	0.5597	0.0214065	-2.66879	-3.113	-2.00263	RNF213	ring finger protein 213
230143_at	0.3194	0.00085922	-4.4895	-0.4732	-2.20878	RNF165	ring finger protein 165
214639_s_at	0.3894	0.00238139	-3.89453	-1.2941	-1.87031	HOXA1	homeobox A1
219104_at	0.498	0.0126515	-2.95961	-2.675	-2.25774	RNF141	ring finger protein 141
201779_s_at	0.4387	0.00661584	-3.31887	-2.1357	-2.19609	RNF13	ring finger protein 13
219021_at	0.2864	0.00050286	-4.81333	-0.0518	-2.0821	RNF121	ring finger protein 121
213566_at	0.4833	0.0113478	-3.01974	-2.5844	-2.42727	RNASE6	ribonuclease A family member k6
224909_s_at	0.3894	0.00242987	-3.88301	-1.3106	-1.90888	PREX1	phosphatidylinositol-3,4,5-trisphosphate dependent Rac exchange factor 1
242325_at	0.3894	0.00243072	-3.88281	-1.3109	-1.91486	YWHAH	tyrosine 3-monooxygenase/tryptophan 5-monooxygenase activation protein eta
220997_s_at	0.3894	0.00243096	3.88276	-1.3109	2.4745	DIAPH3	diaphanous related formin 3
1559352_a_at	0.3894	0.00243972	3.8807	-1.3139	2.23642	MAFG-AS1	MAFG antisense RNA 1 (head to head)
239327_at	0.3894	0.00244205	3.88015	-1.3147	1.91936
206851_at	0.5721	0.024353	-2.59727	-3.2201	-2.26653	RNASE3	ribonuclease A family member 3
206111_at	0.3894	0.00248818	-3.86946	-1.3299	-2.77635	RNASE2	ribonuclease A family member 2
201785_at	0.3952	0.00339473	-3.69293	-1.5844	-4.37194	RNASE1	ribonuclease A family member 1, pancreatic
212478_at	0.5321	0.0171974	-2.78995	-2.9308	-2.01868	RMND5A	required for meiotic nuclear division 5 homolog A
60471_at	0.5627	0.022054	-2.65227	-3.1377	-2.06512	RIN3	Ras and Rab interactor 3
1553962_s_at	0.4792	0.010181	-3.07975	-2.4941	-3.35679	RHOB	ras homolog family member B
1555814_a_at	0.5928	0.0292826	-2.49475	-3.3731	-2.73976	RHOA	ras homolog family member A
201324_at	0.3894	0.00249041	-3.86895	-1.3307	-1.96474	EMP1	epithelial membrane protein 1
204338_s_at	0.4291	0.00492215	-3.48392	-1.8907	-2.83658	RGS4	regulator of G-protein signaling 4
211021_s_at	0.6057	0.0341705	-2.40855	-3.5007	-2.229	RGS14	regulator of G-protein signaling 14
208031_s_at	0.2476	0.0002292	-5.30511	0.5514	-2.26721	RFX2	regulatory factor X2
204048_s_at	0.3894	0.00251365	-3.86365	-1.3382	-1.62044	PHACTR2	phosphatase and actin regulator 2
200939_s_at	0.5991	0.0318812	-2.44732	-3.4434	-2.03109	RERE	arginine-glutamic acid dipeptide repeats
210582_s_at	0.3894	0.00252694	-3.86064	-1.3426	-1.5073	LIMK2	LIM domain kinase 2
206617_s_at	0.5531	0.0200023	-2.70637	-3.0565	-2.61109	RENBP	renin binding protein
235699_at	0.3892	0.00222527	-3.93337	-1.2388	-2.13548	REM2	RRAD and GEM like GTPase 2
206753_at	0.5797	0.0260752	-2.55931	-3.2769	-2.15565	RDH16	retinol dehydrogenase 16 (all-trans)
212027_at	0.4332	0.00637842	-3.33921	-2.1053	-2.05782	RBM25	RNA binding motif protein 25
231399_at	0.3894	0.00255042	3.85536	-1.3501	1.79272	RAB3IP	RAB3A interacting protein
1555639_a_at	0.4748	0.00969082	-3.10706	-2.453	-2.21555	RBM14	RNA binding motif protein 14
1570123_at	0.3894	0.00255407	3.85454	-1.3513	2.37872
1554834_a_at	0.6312	0.0459446	-2.24199	-3.7444	-2.19285	RASSF5	Ras association domain family member 5
1552687_a_at	0.3894	0.00257626	3.84961	-1.3583	2.65169	CNBD2	cyclic nucleotide binding domain containing 2
226911_at	0.3894	0.0025835	3.848	-1.3606	2.98477	EGFLAM	EGF like, fibronectin type III and laminin G domains
1554114_s_at	0.3894	0.00260395	-3.84351	-1.3671	-1.59254	SSH2	slingshot protein phosphatase 2
227817_at	0.3894	0.00260712	-3.84281	-1.3681	-1.66405	PRKCB	protein kinase C beta
49306_at	0.6269	0.0429042	-2.28067	-3.6883	-2.20444	RASSF4	Ras association domain family member 4
204346_s_at	0.5196	0.0152052	-2.85801	-2.8282	-2.13576	RASSF1	Ras association domain family member 1
240862_at	0.4351	0.00648188	-3.33025	-2.1187	-2.42711	RASGRP4	RAS guanyl releasing protein 4
233375_at	0.3894	0.00262528	3.83886	-1.3738	1.61112	EFCAB2	EF-hand calcium binding domain 2
230669_at	0.3144	0.00066628	-4.64216	-0.2722	-2.08288	RASA2	RAS p21 protein activator 2
204924_at	0.3894	0.00263459	-3.83684	-1.3766	-1.99585	TLR2	toll like receptor 2
205922_at	0.3894	0.00263543	-3.83666	-1.3769	-1.37082	VNN2	vanin 2
220491_at	0.3894	0.00264633	-3.8343	-1.3803	-1.99053	HAMP	hepcidin antimicrobial peptide
225899_x_at	0.3894	0.00264995	-3.83353	-1.3814	-1.92335	LOC101929819///LOC100133331///LOC100133182///LINC01001///LOC100132062///LOC729737///LINC01000///LINC01002	uncharacterized LOC101929819///uncharacterized LOC100133331///putative uncharacterized protein FLJ44672///long intergenic non-protein coding RNA 1001///uncharacterized LOC100132062///uncharacterized LOC729737///long intergenic non-protein coding RNA 1000///long intergenic non-protein coding RNA 1002
213355_at	0.3894	0.00264997	-3.83352	-1.3814	-1.64442	ST3GAL6	ST3 beta-galactoside alpha-2,3-sialyltransferase 6
212620_at	0.3894	0.00266729	-3.82981	-1.3867	-1.80441	ZNF609	zinc finger protein 609
203066_at	0.3894	0.00267253	-3.82869	-1.3883	-1.34385	CHST15	carbohydrate (N-acetylgalactosamine 4-sulfate 6-O) sulfotransferase 15
244592_at	0.3894	0.00268594	-3.82584	-1.3924	-1.74119
38149_at	0.3894	0.00270388	-3.82205	-1.3979	-1.42662	ARHGAP25	Rho GTPase activating protein 25
206636_at	0.4743	0.00967222	-3.10812	-2.4514	-2.08992	RASA2	RAS p21 protein activator 2
1561048_at	0.3144	0.0006591	-4.6487	-0.2636	-2.80325	RARS2	arginyl-tRNA synthetase 2, mitochondrial
221656_s_at	0.3894	0.0027112	-3.82051	-1.4001	-1.63658	ARHGEF10L	Rho guanine nucleotide exchange factor 10 like
203750_s_at	0.2814	0.00046314	-4.86385	0.0123	-2.74367	RARA	retinoic acid receptor alpha
228110_x_at	0.4953	0.0124168	-2.96997	-2.6594	-2.61247	RABGEF1	RAB guanine nucleotide exchange factor 1
201280_s_at	0.3894	0.00272333	-3.81797	-1.4037	-1.99037	LOC101926921///DAB2	uncharacterized LOC101926921///DAB2, clathrin adaptor protein
1553422_s_at	0.3894	0.00273128	3.81631	-1.4061	1.47966	RBFOX1	RNA binding protein, fox-1 homolog 1
1553982_a_at	0.4117	0.00429998	-3.5597	-1.7791	-2.26601	RAB7B	RAB7B, member RAS oncogene family
201140_s_at	0.4291	0.00504391	-3.47024	-1.9109	-2.09388	RAB5C	RAB5C, member RAS oncogene family
237250_at	0.3896	0.00276051	3.81025	-1.4148	2.18403	GABRA2	gamma-aminobutyric acid type A receptor alpha2 subunit
1569538_at	0.3896	0.00276069	-3.81021	-1.4149	-1.95262
208466_at	0.509	0.0141558	-2.89753	-2.7686	-2.24555	RAB3D	RAB3D, member RAS oncogene family
235059_at	0.5805	0.0265024	-2.55028	-3.2904	-2.70391	RAB12	RAB12, member RAS oncogene family
241938_at	0.3194	0.00082317	-4.5151	-0.4392	-2.06249	QKI	QKI, KH domain containing RNA binding
210675_s_at	0.5968	0.0313737	-2.45628	-3.4302	-2.30377	PTPRR	protein tyrosine phosphatase, receptor type R
210173_at	0.2442	0.00017417	-5.48218	0.7576	-3.13935	PTPRJ	protein tyrosine phosphatase, receptor type J
212587_s_at	0.3894	0.00254606	-3.85633	-1.3487	-2.87164	PTPRC	protein tyrosine phosphatase, receptor type C
1552480_s_at	0.5706	0.0235346	-2.61624	-3.1917	-2.90631	PTPRC	protein tyrosine phosphatase, receptor type C
216915_s_at	0.458	0.00769866	-3.23462	-2.2616	-2.98482	PTPN12	protein tyrosine phosphatase, non-receptor type 12
238025_at	0.3896	0.0028426	-3.79358	-1.4388	-1.79356	MLKL	mixed lineage kinase domain like
206574_s_at	0.3958	0.00343146	-3.68684	-1.5933	-2.36259	PTP4A3	protein tyrosine phosphatase type IVA, member 3
210833_at	0.4806	0.0103265	-3.0719	-2.5059	-2.77651	PTGER3	prostaglandin E receptor 3
242622_x_at	0.4605	0.00819611	-3.19988	-2.3136	-2.17101	PTEN	phosphatase and tensin homolog
218302_at	0.6059	0.0354334	-2.38822	-3.5307	-2.06185	PSENEN	presenilin enhancer gamma-secretase subunit
1555707_at	0.3896	0.00288429	3.7853	-1.4508	1.74935	TNAP	TRAFs and NIK-associated protein
233018_at	0.3896	0.00288786	3.7846	-1.4518	2.37421	TMEM134	transmembrane protein 134
215923_s_at	0.6146	0.0376187	-2.35466	-3.5801	-2.37901	PSD4	pleckstrin and Sec7 domain containing 4
200866_s_at	0.6185	0.0393215	-2.32979	-3.6165	-2.51115	PSAP	prosaposin
213421_x_at	0.4552	0.00748323	-3.25038	-2.238	-2.27229	PRSS3	protease, serine 3
214941_s_at	0.4605	0.00821164	-3.19883	-2.3152	-2.03327	PRPF40A	pre-mRNA processing factor 40 homolog A
230538_at	0.3896	0.00292495	3.77734	-1.4622	2.25209	SHC4	SHC adaptor protein 4
207147_at	0.3896	0.00292836	3.77668	-1.4632	2.88803	DLX2	distal-less homeobox 2
205542_at	0.3896	0.00293523	3.77535	-1.4651	1.65641	STEAP1	six transmembrane epithelial antigen of the prostate 1
218454_at	0.3896	0.00293577	-3.77525	-1.4652	-1.69417	PLBD1	phospholipase B domain containing 1
219191_s_at	0.3896	0.00293974	-3.77448	-1.4664	-1.8528	BIN2	bridging integrator 2
1553374_at	0.495	0.0122841	-2.9759	-2.6505	-2.36206	PRO2949	uncharacterized protein PRO2949
224083_s_at	0.3347	0.00123315	-4.27571	-0.7615	-3.69577	PRO1596	uncharacterized LOC29013
215707_s_at	0.5104	0.0142543	-2.8937	-2.7744	-2.03759	PRNP	prion protein
200707_at	0.4863	0.0116315	-3.00608	-2.605	-2.38122	PRKCSH	protein kinase C substrate 80K-H
202545_at	0.5576	0.0207396	-2.68632	-3.0866	-2.419	PRKCD	protein kinase C delta
224925_at	0.4332	0.00604845	-3.36881	-2.0613	-2.16249	PREX1	phosphatidylinositol-3,4,5-trisphosphate dependent Rac exchange factor 1
241742_at	0.4329	0.00593325	-3.37953	-2.0454	-2.74262	PRAM1	PML-RARA regulated adaptor molecule 1
236999_at	0.3896	0.00295722	-3.77111	-1.4712	-2.95991	PPWD1	peptidylprolyl isomerase domain and WD repeat containing 1
238205_at	0.3901	0.00299793	3.76335	-1.4824	1.62249	DCAF12L1	DDB1 and CUL4 associated factor 12 like 1
220764_at	0.5337	0.0173372	-2.78547	-2.9375	-2.16415	PPP4R2	protein phosphatase 4 regulatory subunit 2
208438_s_at	0.3912	0.00302552	-3.75815	-1.4899	-1.73347	FGR	FGR proto-oncogene, Src family tyrosine kinase
229001_at	0.5997	0.0324579	-2.4373	-3.4583	-2.05417	PPP1R3E	protein phosphatase 1 regulatory subunit 3E
212841_s_at	0.5249	0.0157928	-2.83705	-2.8598	-2.32381	PPFIBP2	PPFIA binding protein 2
208650_s_at	0.3912	0.00305912	3.75188	-1.499	2.08184	CD24	CD24 molecule
240801_at	0.3912	0.00306075	3.75158	-1.4994	1.58154	LINC01549	long intergenic non-protein coding RNA 1549
228343_at	0.1866	4.073e-05	-6.47142	1.8047	-3.34833	POU2F2	POU class 2 homeobox 2
222238_s_at	0.5997	0.0323059	-2.43992	-3.4544	-2.19608	POLM	DNA polymerase mu
215783_s_at	0.3912	0.00309046	-3.7461	-1.5073	-1.82014	ALPL	alkaline phosphatase, liver/bone/kidney
219434_at	0.3912	0.00309823	-3.74468	-1.5094	-1.91658	TREM1	triggering receptor expressed on myeloid cells 1
243593_s_at	0.3912	0.00311767	-3.74113	-1.5145	-1.76002
217636_at	0.5706	0.0236865	-2.61267	-3.1971	-2.11347	POLG	DNA polymerase gamma, catalytic subunit
239392_s_at	0.4109	0.0041929	-3.57387	-1.7583	-2.12748	POGK	pogo transposable element with KRAB domain
209205_s_at	0.3912	0.00312198	-3.74035	-1.5157	-1.74056	LMO4	LIM domain only 4
203908_at	0.3912	0.0031325	3.73844	-1.5184	1.47057	SLC4A4	solute carrier family 4 member 4
210183_x_at	0.6059	0.035745	-2.38332	-3.5379	-2.20363	PNN	pinin, desmosome associated protein
212177_at	0.5321	0.0172043	-2.78973	-2.9311	-2.46652	PNISR	PNN interacting serine and arginine rich protein
206503_x_at	0.587	0.0277984	-2.52372	-3.3299	-2.35642	PML	promyelocytic leukemia
226841_at	0.3912	0.0031453	-3.73613	-1.5218	-1.95137	MPEG1	macrophage expressed 1
203146_s_at	0.3912	0.00314783	-3.73567	-1.5224	-1.98122	GABBR1	gamma-aminobutyric acid type B receptor subunit 1
211012_s_at	0.5909	0.0288079	-2.50386	-3.3595	-2.49926	PML	promyelocytic leukemia
229963_at	0.3936	0.00318499	3.72903	-1.5321	1.45914	BEX5	brain expressed X-linked 5
215555_at	0.3936	0.00319454	-3.72733	-1.5345	-1.99004
226219_at	0.3936	0.00321459	-3.72378	-1.5397	-1.86213	ARHGAP30	Rho GTPase activating protein 30
205568_at	0.3936	0.0032235	-3.72222	-1.5419	-1.2486	AQP9	aquaporin 9
202075_s_at	0.5017	0.012977	-2.94558	-2.6962	-2.89975	PLTP	phospholipid transfer protein
209355_s_at	0.3801	0.0019877	-3.99824	-1.147	-2.6674	PLPP3	phospholipid phosphatase 3
228409_at	0.562	0.0218722	-2.65686	-3.1309	-2.21033	PLIN4	perilipin 4
229383_at	0.3936	0.00323245	-3.72065	-1.5442	-1.66072	2021-03-01	membrane associated ring-CH-type finger 1
218223_s_at	0.5321	0.0171793	-2.79053	-2.9299	-3.0269	PLEKHO1	pleckstrin homology domain containing O1
1557993_at	0.4823	0.0111137	-3.03126	-2.5671	-2.33025	PLCG2	phospholipase C gamma 2
204046_at	0.4329	0.00599101	-3.37413	-2.0534	-2.33517	PLCB2	phospholipase C beta 2
209467_s_at	0.3952	0.00331155	-3.70696	-1.5641	-1.4959	MKNK1	MAP kinase interacting serine/threonine kinase 1
1563884_at	0.3952	0.00331859	-3.70576	-1.5658	-1.8298
211924_s_at	0.5721	0.0247023	-2.58936	-3.232	-2.66705	PLAUR	plasminogen activator, urokinase receptor
201279_s_at	0.3952	0.00332519	-3.70463	-1.5674	-1.86796	LOC101926921///DAB2	uncharacterized LOC101926921///DAB2, clathrin adaptor protein
210845_s_at	0.6014	0.0328891	-2.42993	-3.4692	-2.18142	PLAUR	plasminogen activator, urokinase receptor
205479_s_at	0.2715	0.00036558	-5.01032	0.1952	-2.99854	PLAU	plasminogen activator, urokinase
1561370_at	0.3952	0.00336991	3.69708	-1.5784	2.106	LOC100505716	uncharacterized LOC100505716
206802_at	0.3952	0.003371	3.69689	-1.5787	1.81886	PAX5	paired box 5
211668_s_at	0.4811	0.0107791	-3.04816	-2.5416	-3.20911	PLAU	plasminogen activator, urokinase
226142_at	0.3952	0.00338501	-3.69455	-1.5821	-1.65843	GLIPR1	GLI pathogenesis related 1
204489_s_at	0.3952	0.00338572	-3.69443	-1.5823	-1.97566	CD44	CD44 molecule (Indian blood group)
214154_s_at	0.5108	0.0143134	-2.89141	-2.7778	-2.14125	PKP2	plakophilin 2
202161_at	0.6176	0.0386452	-2.33954	-3.6023	-2.08781	PKN1	protein kinase N1
223551_at	0.3912	0.00306664	-3.75049	-1.501	-2.41813	PKIB	protein kinase (cAMP-dependent, catalytic) inhibitor beta
222218_s_at	0.4807	0.0103688	-3.06964	-2.5093	-2.1901	PILRA	paired immunoglobin like type 2 receptor alpha
211816_x_at	0.3952	0.00340267	-3.69161	-1.5864	-1.61282	FCAR	Fc fragment of IgA receptor
203561_at	0.3952	0.00340649	-3.69097	-1.5873	-1.36005	FCGR2A	Fc fragment of IgG receptor IIa
232608_x_at	0.3952	0.00340721	3.69085	-1.5875	1.53463	CARD14	caspase recruitment domain family member 14
202877_s_at	0.3952	0.00340969	-3.69044	-1.5881	-1.82932	CD93	CD93 molecule
219788_at	0.5759	0.0252798	-2.57653	-3.2512	-2.35815	PILRA	paired immunoglobin like type 2 receptor alpha
206369_s_at	0.1528	2.236e-05	-6.90802	2.2131	-4.11985	PIK3CG	phosphatidylinositol-4,5-bisphosphate 3-kinase catalytic subunit gamma
1554508_at	0.4605	0.00881093	-3.15978	-2.3738	-2.9611	PIK3AP1	phosphoinositide-3-kinase adaptor protein 1
222908_at	0.6004	0.0326227	-2.43447	-3.4624	-2.09868	PIEZO2	piezo type mechanosensitive ion channel component 2
238852_at	0.3964	0.00345858	3.68239	-1.5998	2.99723	PRRX1	paired related homeobox 1
215236_s_at	0.4291	0.00517738	-3.45563	-1.9325	-2.68144	PICALM	phosphatidylinositol binding clathrin assembly protein
224824_at	0.3964	0.00347503	3.67971	-1.6037	1.35544	COX20	COX20, cytochrome c oxidase assembly factor
226975_at	0.3964	0.00348824	-3.67757	-1.6068	-1.84278	RNPC3	RNA binding region (RNP1, RRM) containing 3
235435_at	0.3964	0.00350332	-3.67513	-1.6103	-1.68886	AASDH	aminoadipate-semialdehyde dehydrogenase
225309_at	0.4452	0.00691931	-3.29392	-2.1729	-2.06701	PHF5A	PHD finger protein 5A
213638_at	0.4329	0.00569114	-3.40277	-2.0108	-2.98684	PHACTR1	phosphatase and actin regulator 1
218410_s_at	0.474	0.00956323	-3.1144	-2.4419	-2.14219	PGP	phosphoglycolate phosphatase
205180_s_at	0.3964	0.0035374	-3.66966	-1.6183	-1.62785	ADAM8	ADAM metallopeptidase domain 8
240708_at	0.5829	0.027006	-2.53981	-3.306	-2.74802	PEX5L-AS2	PEX5L antisense RNA 2
1558397_at	0.0759	5.55e-06	-7.99771	3.1043	-3.14581	PECAM1	platelet and endothelial cell adhesion molecule 1
218807_at	0.3964	0.0035523	-3.66729	-1.6217	-1.28391	VAV3	vav guanine nucleotide exchange factor 3
208983_s_at	0.4605	0.00843971	-3.18364	-2.338	-2.21066	PECAM1	platelet and endothelial cell adhesion molecule 1
1570479_at	0.3964	0.00357757	3.66328	-1.6276	1.90251	ART1	ADP-ribosyltransferase 1
1560014_s_at	0.4605	0.00841117	-3.18552	-2.3351	-3.24628	PDXDC1	pyridoxal dependent decarboxylase domain containing 1
242561_at	0.3964	0.00357954	-3.66297	-1.628	-1.98226	IPO9	importin 9
203706_s_at	0.3964	0.00358114	3.66272	-1.6284	1.97203	FZD7	frizzled class receptor 7
216669_at	0.4811	0.0110532	-3.03428	-2.5625	-2.18989	PDSS2	prenyl (decaprenyl) diphosphate synthase, subunit 2
240465_at	0.3964	0.00360748	-3.65859	-1.6344	-1.60858	C4orf32	chromosome 4 open reading frame 32
1569150_x_at	0.0759	3e-06	-8.51454	3.4698	-4.28016	PDLIM7	PDZ and LIM domain 7
1569149_at	0.3194	0.00090774	-4.45677	-0.5168	-2.86635	PDLIM7	PDZ and LIM domain 7
211840_s_at	0.6324	0.0470085	-2.22903	-3.7632	-2.4714	PDE4D	phosphodiesterase 4D
1562215_at	0.3964	0.00362837	3.65533	-1.6392	2.21546
242788_at	0.3964	0.0036311	3.6549	-1.6398	2.14988	KDM4D	lysine demethylase 4D
224927_at	0.3964	0.00363436	-3.6544	-1.6405	-1.69554	PPP1R18	protein phosphatase 1 regulatory subunit 18
229249_at	0.3964	0.00363711	-3.65397	-1.6411	-1.47943
205316_at	0.3964	0.00363958	-3.65359	-1.6417	-1.77231	SLC15A2	solute carrier family 15 member 2
211302_s_at	0.6312	0.0450645	-2.25293	-3.7286	-2.26382	PDE4B	phosphodiesterase 4B
1556789_a_at	0.5215	0.0155724	-2.84482	-2.8481	-2.72171	PAXBP1-AS1	PAXBP1 antisense RNA 1
226856_at	0.3965	0.00366193	-3.65013	-1.6467	-1.68625	TMEM110-MUSTN1///MUSTN1///TMEM110	TMEM110-MUSTN1 readthrough///musculoskeletal, embryonic nuclear protein 1///transmembrane protein 110
231861_at	0.3967	0.0036714	-3.64867	-1.6489	-1.4797	LRP10	LDL receptor related protein 10
243198_at	0.3988	0.00370979	3.64281	-1.6574	1.94094	TEX9	testis expressed 9
204490_s_at	0.3988	0.00371647	-3.64179	-1.6589	-1.90071	CD44	CD44 molecule (Indian blood group)
207679_at	0.5124	0.0145235	-2.88336	-2.79	-2.33984	PAX3	paired box 3
229968_at	0.3988	0.00371969	-3.6413	-1.6596	-1.31705
206594_at	0.4811	0.0110221	-3.03584	-2.5602	-2.05507	PASK	PAS domain containing serine/threonine kinase
233510_s_at	0.385	0.00205485	-3.97912	-1.174	-3.36656	PARVG	parvin gamma
220320_at	0.3998	0.00376356	-3.63469	-1.6693	-1.76824	DOK3	docking protein 3
223562_at	0.4329	0.00594217	-3.37869	-2.0466	-2.18322	PARVG	parvin gamma
203167_at	0.3998	0.00377626	-3.63279	-1.672	-1.84435	TIMP2	TIMP metallopeptidase inhibitor 2
216983_s_at	0.3998	0.00378367	-3.63169	-1.6737	-1.8467	ZNF224	zinc finger protein 224
216254_at	0.5942	0.0300842	-2.47969	-3.3954	-2.06314	PARVB	parvin beta
222858_s_at	0.3998	0.00378784	-3.63106	-1.6746	-1.95619	DAPP1	dual adaptor of phosphotyrosine and 3-phosphoinositides 1
220714_at	0.4	0.00379693	3.62971	-1.6765	1.77833	PRDM14	PR/SET domain 14
211413_s_at	0.4992	0.0127906	-2.95357	-2.6841	-2.96739	PADI4	peptidyl arginine deiminase 4
211778_s_at	0.4332	0.00607209	-3.36663	-2.0645	-2.01153	OVOL2	ovo like zinc finger 2
218383_at	0.4005	0.00382499	-3.62557	-1.6826	-1.32729	MIR4707///HAUS4	microRNA 4707///HAUS augmin like complex subunit 4
203479_s_at	0.3896	0.00280802	-3.80054	-1.4288	-2.46444	OTUD4	OTU deubiquitinase 4
237357_at	0.6056	0.0340374	-2.41073	-3.4975	-2.00713	OSTM1-AS1	OSTM1 antisense RNA 1
214637_at	0.5759	0.0253027	-2.57603	-3.2519	-2.37049	OSM	oncostatin M
213829_x_at	0.4008	0.00385789	-3.62074	-1.6897	-1.94423	RTEL1	regulator of telomere elongation helicase 1
205504_at	0.4008	0.00387778	-3.61784	-1.6939	-1.9174	BTK	Bruton tyrosine kinase
205041_s_at	0.5535	0.020299	-2.69821	-3.0688	-2.17067	ORM2///ORM1	orosomucoid 2///orosomucoid 1
1567060_at	0.6145	0.0375377	-2.35587	-3.5783	-2.06683	OR8G1	olfactory receptor family 8 subfamily G member 1 (gene/pseudogene)
216690_at	0.5436	0.0184646	-2.75063	-2.99	-2.18035	OR7C1	olfactory receptor family 7 subfamily C member 1
203373_at	0.4008	0.00391488	3.61248	-1.7017	1.44826	SOCS2	suppressor of cytokine signaling 2
1553043_a_at	0.4008	0.00391598	-3.61232	-1.702	-1.67291	CD300LF	CD300 molecule like family member f
1554880_at	0.4008	0.00391649	3.61225	-1.7021	1.66007	DKFZP434K028	uncharacterized LOC26070
210004_at	0.2316	9.167e-05	-5.90781	1.2296	-3.07923	OLR1	oxidized low density lipoprotein receptor 1
214657_s_at	0.4008	0.00392899	-3.61045	-1.7047	-1.39765	MIR612///NEAT1	microRNA 612///nuclear paraspeckle assembly transcript 1 (non-protein coding)
212768_s_at	0.483	0.0112453	-3.02475	-2.5769	-3.68289	OLFM4	olfactomedin 4
211404_s_at	0.4014	0.00394196	-3.6086	-1.7074	-1.68108	APLP2	amyloid beta precursor like protein 2
202841_x_at	0.5502	0.0197458	-2.71351	-3.0458	-2.02264	OGFR	opioid growth factor receptor
1554152_a_at	0.4452	0.00686952	-3.29794	-2.1669	-3.6306	OGDH	oxoglutarate dehydrogenase
208316_s_at	0.5256	0.0159874	-2.83029	-2.87	-2.08968	OCRL	OCRL, inositol polyphosphate-5-phosphatase
224726_at	0.403	0.00399413	-3.60119	-1.7182	-1.92488	MIB1	mindbomb E3 ubiquitin protein ligase 1
201364_s_at	0.5721	0.0246964	-2.5895	-3.2318	-2.00075	OAZ2	ornithine decarboxylase antizyme 2
209500_x_at	0.4035	0.00400721	-3.59935	-1.7209	-1.85547	TNFSF12-TNFSF13///TNFSF13	TNFSF12-TNFSF13 readthrough///tumor necrosis factor superfamily member 13
212188_at	0.4042	0.00403358	-3.59566	-1.7263	-1.95122	KCTD12	potassium channel tetramerization domain containing 12
229159_at	0.4042	0.00403571	3.59537	-1.7268	1.90478	THSD7A	thrombospondin type 1 domain containing 7A
203585_at	0.4042	0.00405044	-3.59332	-1.7298	-1.78602	ZNF185	zinc finger protein 185 (LIM domain)
205068_s_at	0.4042	0.00405569	-3.59259	-1.7309	-1.46681	ARHGAP26	Rho GTPase activating protein 26
205552_s_at	0.6223	0.0410216	-2.30597	-3.6514	-2.09711	OAS1	2'-5'-oligoadenylate synthetase 1
212629_s_at	0.4042	0.00406368	-3.59148	-1.7325	-1.68718	PKN2	protein kinase N2
207740_s_at	0.558	0.0209105	-2.68177	-3.0935	-2.36048	NUP62	nucleoporin 62
204860_s_at	0.4053	0.0040845	-3.5886	-1.7367	-1.61925	NAIP	NLR family apoptosis inhibitory protein
231301_at	0.411	0.00422106	-3.57011	-1.7638	-2.95356	NUP54	nucleoporin 54
214251_s_at	0.4792	0.0101482	-3.08153	-2.4914	-2.94019	NUMA1	nuclear mitotic apparatus protein 1
230200_at	0.3896	0.00276567	-3.80918	-1.4164	-2.29792	NSUN6	NOP2/Sun RNA methyltransferase family member 6
218902_at	0.4109	0.00418353	-3.57513	-1.7564	-1.33371	NOTCH1	notch 1
201101_s_at	0.4109	0.00418434	-3.57502	-1.7566	-1.7439	BCLAF1	BCL2 associated transcription factor 1
1568913_at	0.4627	0.00896003	-3.15048	-2.3877	-2.05005	NSUN3	NOP2/Sun RNA methyltransferase family member 3
235359_at	0.4332	0.00633584	-3.34294	-2.0998	-4.29141	NRROS	negative regulator of reactive oxygen species
204057_at	0.411	0.00421439	-3.571	-1.7625	-1.47782	IRF8	interferon regulatory factor 8
225566_at	0.3954	0.00342098	-3.68857	-1.5908	-2.41743	NRP2	neuropilin 2
1555468_at	0.6312	0.0453344	-2.24955	-3.7335	-2.15153	NRP2	neuropilin 2
227496_at	0.5027	0.0132433	-2.93435	-2.7131	-2.04356	NR6A1	nuclear receptor subfamily 6 group A member 1
241538_at	0.411	0.00423758	-3.56792	-1.767	-1.83189
211143_x_at	0.6324	0.0472168	-2.22652	-3.7668	-2.0086	NR4A1	nuclear receptor subfamily 4 group A member 1
242279_at	0.4117	0.00425931	-3.56504	-1.7712	-1.84966
217041_at	0.4117	0.0042664	-3.56411	-1.7726	-1.61974	NPTXR	neuronal pentraxin receptor
209119_x_at	0.4754	0.00987899	-3.09641	-2.469	-2.00294	NR2F2	nuclear receptor subfamily 2 group F member 2
243066_at	0.5469	0.0190883	-2.73225	-3.0176	-2.24135	NPL	N-acetylneuraminate pyruvate lyase
224393_s_at	0.4117	0.00428771	-3.56131	-1.7767	-1.75847	CECR6	cat eye syndrome chromosome region, candidate 6
1562863_at	0.4117	0.00429319	-3.56059	-1.7778	-1.90848
215921_at	0.5721	0.024562	-2.59253	-3.2272	-2.05776	NPIPA5///NPIPB6///NPIPB8///NPIPB3	nuclear pore complex interacting protein family member A5///nuclear pore complex interacting protein family member B6///nuclear pore complex interacting protein family member B8///nuclear pore complex interacting protein family member B3
231566_at	0.5765	0.0257595	-2.56608	-3.2668	-2.44654	NOXRED1	NADP dependent oxidoreductase domain containing 1
210756_s_at	0.4811	0.01059	-3.05796	-2.5268	-2.48236	NOTCH2	notch 2
1554084_a_at	0.4605	0.00852028	-3.17837	-2.3459	-2.28443	NOL9	nucleolar protein 9
207075_at	0.5993	0.0322493	-2.4409	-3.4529	-2.63164	NLRP3	NLR family pyrin domain containing 3
210113_s_at	0.3894	0.0024982	-3.86717	-1.3332	-2.01363	NLRP1	NLR family pyrin domain containing 1
208944_at	0.4127	0.00435511	-3.55255	-1.7896	-1.44852	TGFBR2	transforming growth factor beta receptor 2
211822_s_at	0.5065	0.0139599	-2.90523	-2.757	-2.04479	NLRP1	NLR family pyrin domain containing 1
227353_at	0.4145	0.00439615	-3.54728	-1.7973	-1.47767	TMC8	transmembrane channel like 8
206762_at	0.4145	0.00440775	3.5458	-1.7995	2.67783	KCNA5	potassium voltage-gated channel subfamily A member 5
1552553_a_at	0.3144	0.00070112	-4.61141	-0.3123	-2.25633	NLRC4	NLR family CARD domain containing 4
236436_at	0.4145	0.00442137	-3.54407	-1.8021	-1.6152	SLC25A45	solute carrier family 25 member 45
242352_at	0.3194	0.00083547	-4.50623	-0.4509	-2.29368	NIPBL	NIPBL, cohesin loading factor
203045_at	0.4145	0.00443435	-3.54243	-1.8045	-2.14522	NINJ1	ninjurin 1
224303_x_at	0.5256	0.0159672	-2.83099	-2.8689	-2.03528	NIN	ninein
209879_at	0.417	0.00446954	-3.53799	-1.811	-1.48837	SELPLG	selectin P ligand
211797_s_at	0.5581	0.0209251	-2.68139	-3.0941	-2.36447	NFYC	nuclear transcription factor Y subunit gamma
215720_s_at	0.2864	0.00049955	-4.81737	-0.0466	-2.75683	NFYA	nuclear transcription factor Y subunit alpha
204107_at	0.5608	0.0217311	-2.66045	-3.1255	-2.02462	NFYA	nuclear transcription factor Y subunit alpha
206244_at	0.4184	0.00452008	-3.53168	-1.8203	-1.62379	CR1	complement component 3b/4b receptor 1 (Knops blood group)
219359_at	0.4184	0.00452226	-3.53141	-1.8207	-1.9729	PGGHG	protein-glucosylgalactosylhydroxylysine glucosidase
223217_s_at	0.4329	0.00590654	-3.38205	-2.0416	-3.40817	NFKBIZ	NFKB inhibitor zeta
1561358_at	0.4193	0.00454839	-3.52818	-1.8254	-1.56563	TXLNA	taxilin alpha
1553042_a_at	0.5595	0.0212941	-2.6717	-3.1086	-2.80778	NFKBID	NFKB inhibitor delta
204674_at	0.4197	0.00459063	-3.52299	-1.8331	-1.21093	LRMP	lymphoid restricted membrane protein
221368_at	0.4577	0.00766834	-3.23681	-2.2583	-2.27386	NEU2	neuraminidase 2
225983_s_at	0.4197	0.00459768	3.52213	-1.8343	2.5169	VWA1	von Willebrand factor A domain containing 1
221019_s_at	0.4197	0.00460956	-3.52068	-1.8365	-1.46097	COLEC12	collectin subfamily member 12
214738_s_at	0.4042	0.00406569	-3.5912	-1.7329	-2.33035	NEK9	NIMA related kinase 9
235321_at	0.5721	0.0243241	-2.59793	-3.2192	-2.42205	NDUFS1	NADH:ubiquinone oxidoreductase core subunit S1
202181_at	0.4197	0.00462253	-3.51911	-1.8388	-1.32811	SUSD6	sushi domain containing 6
1559701_s_at	0.3896	0.00291229	-3.77981	-1.4587	-2.7279	NDST2	N-deacetylase and N-sulfotransferase 2
206856_at	0.4197	0.0046292	-3.5183	-1.84	-1.76695	LILRB5	leukocyte immunoglobulin like receptor B5
209734_at	0.5903	0.0286129	-2.50764	-3.3539	-2.417	NCKAP1L	NCK associated protein 1 like
207677_s_at	0.2476	0.00026167	-5.22064	0.451	-2.33712	NCF4	neutrophil cytosolic factor 4
233217_at	0.4235	0.00471662	-3.50781	-1.8554	-1.71943	HSPC102	uncharacterized HSPC102
229367_s_at	0.4235	0.00472213	-3.50716	-1.8564	-1.48475	GIMAP6	GTPase, IMAP family member 6
1567035_at	0.4235	0.0047228	3.50708	-1.8565	2.20422	C20orf181	chromosome 20 open reading frame 181
200728_at	0.4235	0.00473286	-3.50588	-1.8583	-1.32788	ACTR2	ARP2 actin related protein 2 homolog
205086_s_at	0.5019	0.0130648	-2.94185	-2.7018	-2.28239	NCAPH2	non-SMC condensin II complex subunit H2
203749_s_at	0.4235	0.00475878	-3.50282	-1.8628	-1.2926	RARA	retinoic acid receptor alpha
216478_at	0.4235	0.00476481	3.50211	-1.8638	1.741
214693_x_at	0.596	0.030968	-2.46354	-3.4194	-2.05376	NBPF26///NBPF10///NBPF9///NBPF14	neuroblastoma breakpoint family member 26///neuroblastoma breakpoint family member 10///neuroblastoma breakpoint family member 9///neuroblastoma breakpoint family member 14
228055_at	0.6192	0.0398758	-2.32191	-3.6281	-2.42671	NAPSB	napsin B aspartic peptidase, pseudogene
1554568_at	0.4235	0.00477805	3.50056	-1.8661	1.84728	DYNLRB1	dynein light chain roadblock-type 1
207610_s_at	0.4235	0.00478353	-3.49992	-1.8671	-1.35372	ADGRE2	adhesion G protein-coupled receptor E2
237367_x_at	0.4235	0.00478505	-3.49974	-1.8674	-1.82488	CFLAR	CASP8 and FADD like apoptosis regulator
207643_s_at	0.4235	0.00479372	-3.49873	-1.8688	-1.57179	TNFRSF1A	TNF receptor superfamily member 1A
208651_x_at	0.4235	0.00479424	3.49866	-1.8689	1.97482	CD24	CD24 molecule
212820_at	0.4291	0.00487224	-3.48962	-1.8823	-1.27788	DMXL2	Dmx like 2
206715_at	0.4291	0.00489661	-3.48683	-1.8864	-1.86752	TFEC	transcription factor EC
206491_s_at	0.6345	0.0484845	-2.2115	-3.7885	-2.1509	NAPA	NSF attachment protein alpha
213674_x_at	0.4291	0.0049164	-3.48457	-1.8897	-1.97014	IGHD	immunoglobulin heavy constant delta
1555167_s_at	0.4295	0.00527932	-3.44473	-1.9486	-2.55612	NAMPT	nicotinamide phosphoribosyltransferase
215859_at	0.4291	0.00493751	-3.48217	-1.8933	-1.97869	NCLN	nicalin
226869_at	0.4291	0.00494745	-3.48105	-1.8949	-1.74603	MEGF6	multiple EGF like domains 6
203772_at	0.4291	0.00495115	-3.48063	-1.8956	-1.98923	BLVRA	biliverdin reductase A
218231_at	0.6059	0.0351002	-2.39352	-3.5229	-2.17154	NAGK	N-acetylglucosamine kinase
210785_s_at	0.4291	0.00496257	-3.47934	-1.8975	-1.91339	THEMIS2	thymocyte selection associated family member 2
215159_s_at	0.5266	0.0160565	-2.8279	-2.8736	-2.38977	NADK	NAD kinase
232072_at	0.2715	0.00036966	-5.0034	0.1867	-2.07441	NAAA	N-acylethanolamine acid amidase
1556381_at	0.6014	0.0327096	-2.43298	-3.4646	-2.23842	NAA15	N(alpha)-acetyltransferase 15, NatA auxiliary subunit
234676_s_at	0.4332	0.00617068	-3.35766	-2.0779	-2.74037	N6AMT1	N-6 adenine-specific DNA methyltransferase 1 (putative)
215535_s_at	0.4291	0.00498326	-3.47701	-1.9009	-1.6002	AGPAT1	1-acylglycerol-3-phosphate O-acyltransferase 1
226799_at	0.4291	0.00498583	-3.47672	-1.9013	-1.94576	FGD6	FYVE, RhoGEF and PH domain containing 6
217297_s_at	0.5595	0.0212238	-2.67354	-3.1058	-2.73813	MYO9B	myosin IXB
33197_at	0.3194	0.00083084	-4.50955	-0.4465	-2.94142	MYO7A	myosin VIIA
229770_at	0.4291	0.00503977	-3.4707	-1.9102	-1.26711	GLT1D1	glycosyltransferase 1 domain containing 1
208189_s_at	0.5706	0.0237354	-2.61153	-3.1988	-2.63155	MYO7A	myosin VIIA
236543_at	0.4291	0.00505988	-3.46847	-1.9135	-1.93162
1555257_a_at	0.5321	0.0166796	-2.80685	-2.9053	-2.58448	MYO3B	myosin IIIB
205931_s_at	0.4291	0.00506816	-3.46756	-1.9149	-1.99878	LOC401317///CREB5	uncharacterized LOC401317///cAMP responsive element binding protein 5
241041_at	0.4291	0.00506903	-3.46746	-1.915	-1.61161
244654_at	0.4291	0.00525016	-3.44782	-1.9441	-2.30055	MYO1G	myosin IG
244791_at	0.4291	0.00509079	-3.46506	-1.9186	-1.6516
1555419_a_at	0.4291	0.00510113	-3.46393	-1.9202	-1.48044	ASAH1	N-acylsphingosine amidohydrolase 1
238853_at	0.4291	0.00511305	3.46262	-1.9222	2.20287	RAB3IP	RAB3A interacting protein
227799_at	0.5942	0.030143	-2.47861	-3.397	-2.78844	MYO1G	myosin IG
1556350_a_at	0.4291	0.0051239	3.46144	-1.9239	2.43148	EIF4A2	eukaryotic translation initiation factor 4A2
204882_at	0.4291	0.00513887	-3.4598	-1.9263	-1.38484	ARHGAP25	Rho GTPase activating protein 25
213733_at	0.3894	0.00224381	-3.92861	-1.2456	-2.06897	MYO1F	myosin IF
221666_s_at	0.4291	0.00514998	-3.4586	-1.9281	-1.82501	PYCARD	PYD and CARD domain containing
225618_at	0.4291	0.00515374	-3.45819	-1.9287	-1.49629	ARHGAP27	Rho GTPase activating protein 27
1553229_at	0.4291	0.00516368	3.45711	-1.9303	1.94514	ZNF572	zinc finger protein 572
208148_at	0.6288	0.0433318	-2.27508	-3.6964	-2.25573	MYH4	myosin heavy chain 4
232977_x_at	0.6185	0.0393748	-2.32903	-3.6177	-2.04278	MYH14	myosin, heavy chain 14, non-muscle
206877_at	0.4332	0.00616219	-3.35842	-2.0767	-3.02644	MXD1	MAX dimerization protein 1
242582_at	0.4291	0.00518604	-3.45469	-1.9339	-1.41913
266_s_at	0.4291	0.00518612	3.45469	-1.9339	2.15198	CD24	CD24 molecule
214770_at	0.2864	0.00049344	-4.82492	-0.037	-3.02088	MSR1	macrophage scavenger receptor 1
210660_at	0.4291	0.00520722	-3.45241	-1.9373	-1.50526	LILRA1	leukocyte immunoglobulin like receptor A1
211887_x_at	0.3754	0.00183926	-4.04299	-1.084	-2.83474	MSR1	macrophage scavenger receptor 1
226135_at	0.4291	0.00522756	3.45023	-1.9405	1.52757	UHRF1BP1	UHRF1 binding protein 1
223343_at	0.3347	0.00124887	-4.26828	-0.7717	-2.07443	MS4A7	membrane spanning 4-domains A7
225034_at	0.4291	0.0052391	-3.449	-1.9423	-1.75026	ST3GAL1	ST3 beta-galactoside alpha-2,3-sialyltransferase 1
228153_at	0.4291	0.00524461	-3.44841	-1.9432	-1.34138	RNF144B	ring finger protein 144B
241488_at	0.4291	0.00524881	3.44797	-1.9438	2.43086
235549_at	0.4291	0.00524908	-3.44794	-1.9439	-1.77835	RNF144B	ring finger protein 144B
223344_s_at	0.4193	0.00455522	-3.52733	-1.8267	-3.3303	MS4A7	membrane spanning 4-domains A7
224358_s_at	0.5272	0.016226	-2.8221	-2.8823	-2.57207	MS4A7	membrane spanning 4-domains A7
230550_at	0.3144	0.00072459	-4.59158	-0.3383	-2.16733	MS4A6A	membrane spanning 4-domains A6A
1555963_x_at	0.4295	0.00528575	-3.44405	-1.9497	-1.1725	B3GNT7	UDP-GlcNAc:betaGal beta-1,3-N-acetylglucosaminyltransferase 7
227388_at	0.4295	0.00528988	3.44361	-1.9503	1.326	TUSC1	tumor suppressor candidate 1
214746_s_at	0.4295	0.00529513	-3.44305	-1.9511	-1.44847	ZNF467	zinc finger protein 467
221565_s_at	0.4298	0.00530613	-3.44189	-1.9528	-1.47373	CALHM2	calcium homeostasis modulator 2
224356_x_at	0.4811	0.011068	-3.03354	-2.5636	-2.34258	MS4A6A	membrane spanning 4-domains A6A
223280_x_at	0.5602	0.0215561	-2.66493	-3.1188	-2.17402	MS4A6A	membrane spanning 4-domains A6A
239598_s_at	0.4316	0.00536763	-3.43545	-1.9624	-1.90056	LPCAT2	lysophosphatidylcholine acyltransferase 2
219607_s_at	0.2442	0.00012786	-5.68505	0.9867	-2.92752	MS4A4A	membrane spanning 4-domains A4A
201602_s_at	0.4316	0.00537653	-3.43453	-1.9637	-1.55743	PPP1R12A	protein phosphatase 1 regulatory subunit 12A
1555728_a_at	0.3896	0.00291448	-3.77938	-1.4593	-3.29081	MS4A4A	membrane spanning 4-domains A4A
1554892_a_at	0.3231	0.00107566	-4.35615	-0.6521	-2.58557	MS4A3	membrane spanning 4-domains A3
219040_at	0.4316	0.00542081	-3.42995	-1.9705	-1.92916	CORO7	coronin 7
207661_s_at	0.4316	0.00543561	3.42842	-1.9728	1.8952	SH3PXD2A	SH3 and PX domains 2A
230027_s_at	0.6192	0.039542	-2.32664	-3.6212	-2.30143	MRPL43	mitochondrial ribosomal protein L43
204438_at	0.1272	1.395e-05	-7.26467	2.5241	-2.58551	MRC1	mannose receptor, C type 1
226818_at	0.3912	0.0030718	-3.74954	-1.5024	-2.14962	MPEG1	macrophage expressed 1
235163_at	0.3894	0.00273513	-3.8155	-1.4073	-2.31523	MOB3A	MOB kinase activator 3A
227076_at	0.4316	0.0054656	-3.42535	-1.9774	-1.67359	NCAPH2	non-SMC condensin II complex subunit H2
214614_at	0.4351	0.00651748	-3.3272	-2.1232	-2.02596	MNX1	motor neuron and pancreas homeobox 1
206209_s_at	0.4316	0.00549005	-3.42286	-1.981	-1.43088	CA4	carbonic anhydrase 4
230492_s_at	0.4316	0.00549715	-3.42213	-1.9821	-1.33078	GPCPD1	glycerophosphocholine phosphodiesterase 1
217551_at	0.4316	0.00549777	3.42207	-1.9822	1.51033	OR7E14P	olfactory receptor family 7 subfamily E member 14 pseudogene
207857_at	0.4316	0.00549996	-3.42185	-1.9825	-1.42595	LILRA2	leukocyte immunoglobulin like receptor A2
1559688_at	0.4316	0.00550321	3.42152	-1.983	2.49364	GRAPL	GRB2 related adaptor protein like
243987_at	0.4316	0.00551305	3.42052	-1.9845	2.68148
238076_at	0.4316	0.00551375	-3.42045	-1.9846	-1.6576	GATAD2B	GATA zinc finger domain containing 2B
214879_x_at	0.4316	0.00553358	-3.41844	-1.9876	-1.72265	USF2	upstream transcription factor 2, c-fos interacting
1554154_at	0.4316	0.00553748	-3.41805	-1.9882	-1.42921	GDAP2	ganglioside induced differentiation associated protein 2
234574_at	0.4316	0.00554097	-3.4177	-1.9887	-1.79632
204907_s_at	0.4197	0.00461348	-3.52021	-1.8372	-3.4161	MIR8085///BCL3	microRNA 8085///B-cell CLL/lymphoma 3
204908_s_at	0.4643	0.00906951	-3.14375	-2.3978	-2.54296	MIR8085///BCL3	microRNA 8085///B-cell CLL/lymphoma 3
202861_at	0.629	0.0444973	-2.26009	-3.7182	-2.50192	MIR6883///PER1	microRNA 6883///period circadian clock 1
203879_at	0.4329	0.00561054	-3.41073	-1.999	-1.28351	PIK3CD	phosphatidylinositol-4,5-bisphosphate 3-kinase catalytic subunit delta
235900_at	0.4329	0.00561268	3.41052	-1.9993	2.39353	SPNS3	sphingolipid transporter 3 (putative)
41660_at	0.4329	0.00561487	-3.4103	-1.9997	-1.50072	CELSR1	cadherin EGF LAG seven-pass G-type receptor 1
237200_at	0.4329	0.00562207	3.40959	-2.0007	2.5867	LOC100505902///LOC285389	uncharacterized LOC100505902///uncharacterized LOC285389
220595_at	0.4329	0.0056367	3.40814	-2.0029	1.90604	PDZRN4	PDZ domain containing ring finger 4
233929_x_at	0.5331	0.0172985	-2.78671	-2.9356	-2.36025	MIR6859-1///MIR6859-2///LOC101930154///LOC100288778///WASH1///WASH7P///WASH2P///WASH3P	microRNA 6859-1///microRNA 6859-2///WAS protein family homolog 6-like///WAS protein family homolog 1 pseudogene///WAS protein family homolog 1///WAS protein family homolog 7 pseudogene///WAS protein family homolog 2 pseudogene///WAS protein family homolog 3 pseudogene
241680_at	0.4329	0.0056646	-3.40538	-2.007	-1.76628
203891_s_at	0.3894	0.00253031	-3.85987	-1.3436	-2.87127	MIR637///DAPK3	microRNA 637///death associated protein kinase 3
241477_at	0.6192	0.039476	-2.32758	-3.6198	-2.05966	MIR631///NEIL1	microRNA 631///nei like DNA glycosylase 1
227062_at	0.5105	0.0142769	-2.89282	-2.7757	-2.76816	MIR612///NEAT1	microRNA 612///nuclear paraspeckle assembly transcript 1 (non-protein coding)
229309_at	0.4329	0.00568201	3.40367	-2.0095	1.70044	ADRB1	adrenoceptor beta 1
211997_x_at	0.5595	0.0213079	-2.67135	-3.1091	-2.28177	MIR4738///H3F3B///H3F3A	microRNA 4738///H3 histone, family 3B///H3 histone, family 3A
209912_s_at	0.528	0.0163303	-2.81856	-2.8877	-2.18315	MIR4656///AP5Z1	microRNA 4656///adaptor related protein complex 5 zeta 1 subunit
231381_at	0.5744	0.0251091	-2.58029	-3.2455	-2.04048	MIR4454///ESRG	microRNA 4454///embryonic stem cell related (non-protein coding)
1563274_at	0.4329	0.00570739	3.40118	-2.0132	1.89476	LOC101929269	uncharacterized LOC101929269
240164_at	0.4329	0.0057194	3.40001	-2.0149	2.16132	MUC4	mucin 4, cell surface associated
221210_s_at	0.4329	0.005747	-3.39732	-2.0189	-1.22272	NPL	N-acetylneuraminate pyruvate lyase
227811_at	0.4329	0.00575182	-3.39685	-2.0196	-1.41454	FGD3	FYVE, RhoGEF and PH domain containing 3
230805_at	0.6336	0.0479817	-2.21742	-3.78	-2.71462	MIR142	microRNA 142
240153_at	0.4329	0.00578938	3.39322	-2.025	2.30924	ILDR2	immunoglobulin like domain containing receptor 2
217756_x_at	0.6208	0.0405472	-2.31252	-3.6418	-2.36047	MIR1282///HYPK///SERF2	microRNA 1282///huntingtin interacting protein K///small EDRK-rich factor 2
217513_at	0.3451	0.00135407	-4.22091	-0.8367	-2.79061	MILR1	mast cell immunoglobulin like receptor 1
206189_at	0.4329	0.00582423	3.38987	-2.03	1.60789	UNC5C	unc-5 netrin receptor C
234730_s_at	0.4329	0.00583169	-3.38916	-2.0311	-1.95994	RIPK4	receptor interacting serine/threonine kinase 4
205789_at	0.4329	0.0058394	-3.38842	-2.0321	-1.9186	CD1D	CD1d molecule
1552386_at	0.4329	0.00586329	-3.38614	-2.0355	-1.39629	GAPT	GRB2-binding adaptor protein, transmembrane
203901_at	0.4329	0.00587418	-3.38511	-2.0371	-1.76796	TAB1	TGF-beta activated kinase 1 (MAP3K7) binding protein 1
206840_at	0.4329	0.00587785	3.38476	-2.0376	2.22117	AFM	afamin
1565912_at	0.4329	0.00587786	3.38476	-2.0376	2.03889	ACTG1P17	actin gamma 1 pseudogene 17
218376_s_at	0.5052	0.0135834	-2.92034	-2.7342	-2.59093	MICAL1	microtubule associated monooxygenase, calponin and LIM domain containing 1
226074_at	0.4329	0.00589494	-3.38314	-2.04	-1.68404	PPM1M	protein phosphatase, Mg2+/Mn2+ dependent 1M
218858_at	0.4329	0.00589775	3.38288	-2.0404	1.73823	DEPTOR	DEP domain containing MTOR-interacting protein
215524_x_at	0.5533	0.0200726	-2.70442	-3.0594	-2.46319	MGC40069///TRAC///TRAJ17///TRAV20///TRDV2///YME1L1	uncharacterized protein MGC40069///T-cell receptor alpha constant///T cell receptor alpha joining 17///T cell receptor alpha variable 20///T cell receptor delta variable 2///YME1 like 1 ATPase
213914_s_at	0.4329	0.0059116	3.38157	-2.0423	1.84204	SPTBN1	spectrin beta, non-erythrocytic 1
238862_at	0.4986	0.0126947	-2.95773	-2.6779	-2.28177	MFSD4A	major facilitator superfamily domain containing 4A
222934_s_at	0.4329	0.00591608	-3.38114	-2.043	-1.71875	CLEC4E	C-type lectin domain family 4 member E
1560475_at	0.4329	0.00592936	-3.37989	-2.0448	-1.71929	LOC100129455	uncharacterized LOC100129455
207714_s_at	0.4329	0.00593054	-3.37978	-2.045	-1.85153	SERPINH1	serpin family H member 1
244712_at	0.5947	0.0305921	-2.47036	-3.4093	-2.53374	MEX3D	mex-3 RNA binding family member D
227390_at	0.4656	0.00914006	-3.13946	-2.4043	-2.09336	MEG3	maternally expressed 3 (non-protein coding)
235141_at	0.4329	0.00593984	3.37891	-2.0463	1.42307	MARVELD2	MARVEL domain containing 2
230555_s_at	0.6153	0.0381398	-2.34694	-3.5914	-2.19338	MED30	mediator complex subunit 30
209342_s_at	0.4329	0.00594325	-3.37859	-2.0468	-1.71617	IKBKB	inhibitor of kappa light polypeptide gene enhancer in B-cells, kinase beta
230570_at	0.4329	0.00594652	3.37828	-2.0472	1.85437	EIF3H	eukaryotic translation initiation factor 3 subunit H
233283_at	0.4329	0.00594792	-3.37815	-2.0474	-1.87131
237340_at	0.4329	0.00594906	-3.37805	-2.0476	-1.95737	SLC26A8	solute carrier family 26 member 8
203496_s_at	0.6059	0.0344969	-2.40323	-3.5086	-2.93999	MED1	mediator complex subunit 1
201996_s_at	0.4329	0.00596745	-3.37632	-2.0501	-1.67407	SPEN	spen family transcriptional repressor
229005_at	0.3645	0.00167376	-4.09754	-1.0076	-2.7945	MCTP2	multiple C2 and transmembrane domain containing 2
228642_at	0.4329	0.00597429	-3.37569	-2.0511	-1.25068	HOTAIRM1	HOXA transcript antisense RNA, myeloid-specific 1
219952_s_at	0.5255	0.0159257	-2.83242	-2.8668	-2.11472	MCOLN1	mucolipin 1
204141_at	0.4329	0.00598536	3.37465	-2.0526	1.49283	TUBB2A	tubulin beta 2A class IIa
1559051_s_at	0.4008	0.00387896	-3.61767	-1.6941	-2.2058	MB21D1	Mab-21 domain containing 1
226245_at	0.4329	0.00599773	3.3735	-2.0543	1.38702	KCTD1	potassium channel tetramerization domain containing 1
229608_at	0.4329	0.00600167	-3.37314	-2.0549	-1.75653	LOC101928718///FAM212B	uncharacterized LOC101928718///family with sequence similarity 212 member B
205819_at	0.2442	0.00017863	-5.46576	0.7387	-4.83478	MARCO	macrophage receptor with collagenous structure
204708_at	0.6059	0.0355621	-2.38619	-3.5337	-2.11427	MAPK4	mitogen-activated protein kinase 4
212497_at	0.5194	0.0150628	-2.86321	-2.8204	-2.28456	MAPK1IP1L	mitogen-activated protein kinase 1 interacting protein 1 like
1567622_at	0.4332	0.00605852	3.36788	-2.0627	2.29535	ABLIM2	actin binding LIM protein family member 2
220740_s_at	0.4332	0.00606703	-3.3671	-2.0638	-1.70774	SLC12A6	solute carrier family 12 member 6
239415_at	0.3998	0.0037667	-3.63422	-1.67	-2.20861	MAP9	microtubule associated protein 9
206296_x_at	0.5032	0.0132901	-2.9324	-2.716	-2.26359	MAP4K1	mitogen-activated protein kinase kinase kinase kinase 1
244874_at	0.4332	0.00609139	-3.36486	-2.0672	-1.9329	CHST15	carbohydrate (N-acetylgalactosamine 4-sulfate 6-O) sulfotransferase 15
35974_at	0.4332	0.00609397	-3.36463	-2.0675	-1.18067	LRMP	lymphoid restricted membrane protein
235421_at	0.3894	0.00237515	-3.89604	-1.292	-3.6362	MAP3K8	mitogen-activated protein kinase kinase kinase 8
205447_s_at	0.2814	0.00046005	-4.86796	0.0174	-2.60176	MAP3K12	mitogen-activated protein kinase kinase kinase 12
225325_at	0.4332	0.00612398	3.36189	-2.0716	1.26286	MFSD6	major facilitator superfamily domain containing 6
215391_at	0.4811	0.0107871	-3.04775	-2.5422	-2.95815	MAP1A	microtubule associated protein 1A
224559_at	0.4552	0.00740284	-3.25638	-2.229	-2.44818	MALAT1	metastasis associated lung adenocarcinoma transcript 1 (non-protein coding)
214254_at	0.4332	0.00626703	-3.34902	-2.0907	-2.5462	MAGEA4	MAGE family member A4
43511_s_at	0.4332	0.00616963	-3.35775	-2.0777	-1.70245	ARRB1	arrestin beta 1
218673_s_at	0.4332	0.00617004	-3.35772	-2.0778	-1.58961	ATG7	autophagy related 7
222670_s_at	0.2202	7.094e-05	-6.08268	1.414	-3.67938	MAFB	MAF bZIP transcription factor B
216300_x_at	0.4332	0.00617175	-3.35756	-2.078	-1.82301	RARA	retinoic acid receptor alpha
218559_s_at	0.2442	0.00011678	-5.74527	1.0533	-2.88657	MAFB	MAF bZIP transcription factor B
204857_at	0.5805	0.0263998	-2.55244	-3.2871	-2.55217	MAD1L1	MAD1 mitotic arrest deficient like 1
229934_at	0.4332	0.00621808	-3.35339	-2.0842	-1.40685
1554528_at	0.6057	0.0341285	-2.40924	-3.4997	-2.02159	MAATS1	MYCBP associated and testis expressed 1
1558703_at	0.4332	0.00622274	-3.35298	-2.0849	-1.23115	SLC46A1	solute carrier family 46 member 1
1555745_a_at	0.4097	0.00415178	-3.57942	-1.7502	-3.2747	LYZ	lysozyme
226932_at	0.4332	0.00623408	3.35196	-2.0864	1.33465	SSPN	sarcospan
201842_s_at	0.4332	0.00623834	3.35158	-2.0869	1.33429	EFEMP1	EGF containing fibulin like extracellular matrix protein 1
224263_x_at	0.4332	0.00624622	3.35088	-2.088	2.30646	ZAN	zonadhesin (gene/pseudogene)
215155_at	0.4332	0.00625578	-3.35003	-2.0892	-1.49352	HEXA	hexosaminidase subunit alpha
211178_s_at	0.4332	0.00625913	-3.34973	-2.0897	-1.99331	PSTPIP1	proline-serine-threonine phosphatase interacting protein 1
219059_s_at	0.4127	0.00433665	-3.55493	-1.7861	-2.29439	LYVE1	lymphatic vessel endothelial hyaluronan receptor 1
220037_s_at	0.5989	0.0317187	-2.45017	-3.4392	-2.24528	LYVE1	lymphatic vessel endothelial hyaluronan receptor 1
214501_s_at	0.4332	0.00631079	-3.34515	-2.0965	-1.87996	H2AFY	H2A histone family member Y
202626_s_at	0.2476	0.000244	-5.26512	0.5041	-2.27901	LYN	LYN proto-oncogene, Src family tyrosine kinase
210754_s_at	0.3194	0.00103349	-4.37979	-0.6202	-3.03639	LYN	LYN proto-oncogene, Src family tyrosine kinase
1562573_at	0.4332	0.00632988	3.34347	-2.099	2.69118	CYP17A1	cytochrome P450 family 17 subfamily A member 1
1558173_a_at	0.6192	0.0395876	-2.326	-3.6221	-2.04132	LUZP1	leucine zipper protein 1
229193_at	0.6343	0.0481958	-2.21489	-3.7836	-2.33111	LUC7L3	LUC7 like 3 pre-mRNA splicing factor
219922_s_at	0.5418	0.0181185	-2.7611	-2.9742	-2.68573	LTBP3	latent transforming growth factor beta binding protein 3
212577_at	0.4332	0.00633965	-3.34261	-2.1003	-1.55499	SMCHD1	structural maintenance of chromosomes flexible hinge domain containing 1
210629_x_at	0.5626	0.0219804	-2.65413	-3.135	-2.22869	LST1	leukocyte specific transcript 1
211434_s_at	0.4332	0.00635206	-3.34152	-2.1019	-1.84405	CCRL2	C-C motif chemokine receptor like 2
240873_x_at	0.4332	0.00635815	-3.34099	-2.1027	-1.49649	LOC101926921///DAB2	uncharacterized LOC101926921///DAB2, clathrin adaptor protein
207397_s_at	0.4332	0.00636791	3.34013	-2.104	2.72078	HOXD13	homeobox D13
214574_x_at	0.5805	0.0264044	-2.55234	-3.2873	-2.26486	LST1	leukocyte specific transcript 1
211582_x_at	0.5892	0.0285058	-2.50973	-3.3508	-2.12099	LST1	leukocyte specific transcript 1
241352_at	0.4332	0.00638476	3.33866	-2.1062	3.19379
211581_x_at	0.5967	0.0312226	-2.45897	-3.4262	-2.07892	LST1	leukocyte specific transcript 1
1555757_at	0.4334	0.00639729	-3.33757	-2.1078	-1.60047	C7orf34	chromosome 7 open reading frame 34
238668_at	0.4351	0.00643353	-3.33442	-2.1125	-1.13058	NCKAP1L	NCK associated protein 1 like
1557569_at	0.4351	0.00644986	-3.33301	-2.1146	-1.87104	MPDU1	mannose-P-dolichol utilization defect 1
215633_x_at	0.6312	0.0456923	-2.2451	-3.7399	-2.04725	LST1	leukocyte specific transcript 1
203523_at	0.3894	0.00270498	-3.82181	-1.3982	-2.09315	LSP1	lymphocyte-specific protein 1
223200_s_at	0.5947	0.0302694	-2.47627	-3.4005	-2.05728	LSG1	large 60S subunit nuclear export GTPase 1
1553645_at	0.4351	0.00648089	3.33034	-2.1186	2.12199	CCDC141	coiled-coil domain containing 141
1559502_s_at	0.2893	0.00056093	-4.74656	-0.1371	-2.08666	LRRC25	leucine rich repeat containing 25
200784_s_at	0.6346	0.0485616	-2.2106	-3.7898	-2.57902	LRP1	LDL receptor related protein 1
212272_at	0.4329	0.00570366	-3.40154	-2.0127	-2.69348	LPIN1	lipin 1
224110_at	0.4351	0.00651344	3.32755	-2.1227	2.63746	PRO1804	uncharacterized LOC100133319
206722_s_at	0.5779	0.0258739	-2.56362	-3.2704	-2.12687	LPAR2	lysophosphatidic acid receptor 2
210786_s_at	0.4351	0.00652224	-3.3268	-2.1238	-1.48239	FLI1	Fli-1 proto-oncogene, ETS transcription factor
205457_at	0.4351	0.00652624	-3.32646	-2.1244	-1.64401	C6orf106	chromosome 6 open reading frame 106
1558459_s_at	0.4387	0.00659913	-3.32028	-2.1336	-1.66926	LOC101928623///LOC401320	uncharacterized LOC101928623///uncharacterized LOC401320
207584_at	0.5947	0.0302341	-2.47692	-3.3995	-2.09098	LPA	lipoprotein(a)
1569811_at	0.629	0.0442654	-2.26304	-3.7139	-2.11412	LOC729307	uncharacterized LOC729307
210649_s_at	0.4387	0.00661691	-3.31878	-2.1358	-1.57574	ARID1A	AT-rich interaction domain 1A
206565_x_at	0.4387	0.00661901	-3.3186	-2.1361	-1.68002	SMA4	glucuronidase beta pseudogene
205639_at	0.4388	0.00663217	-3.3175	-2.1377	-1.47882	AOAH	acyloxyacyl hydrolase
1554391_at	0.5321	0.0167312	-2.80515	-2.9079	-2.28612	LOC653581	uncharacterized LOC653581
208663_s_at	0.4388	0.00664536	-3.31639	-2.1394	-1.88764	TTC3P1///TTC3	tetratricopeptide repeat domain 3 pseudogene 1///tetratricopeptide repeat domain 3
244889_at	0.3894	0.00238583	-3.89347	-1.2956	-2.77003	LOC400499///LOC388210	vitellogenin///uncharacterized LOC388210
231340_at	0.4399	0.00667748	-3.31371	-2.1434	-1.34301
242471_at	0.4415	0.00671648	-3.31047	-2.1482	-1.14234
211725_s_at	0.4415	0.00672438	-3.30981	-2.1492	-1.25123	BID	BH3 interacting domain death agonist
238104_at	0.4415	0.00673372	-3.30904	-2.1503	-1.68449
203317_at	0.4415	0.00674291	-3.30828	-2.1515	-1.31302	PSD4	pleckstrin and Sec7 domain containing 4
202897_at	0.4415	0.00674496	-3.30811	-2.1517	-1.63574	SIRPA	signal regulatory protein alpha
1566501_at	0.4415	0.00675506	-3.30728	-2.153	-1.38959	LOC105375531	uncharacterized LOC105375531
206707_x_at	0.4415	0.00676572	-3.3064	-2.1543	-1.31329	FAM65B	family with sequence similarity 65 member B
228998_at	0.4415	0.00676618	-3.30637	-2.1543	-1.72624	TNRC6B	trinucleotide repeat containing 6B
229358_at	0.4429	0.00679711	3.30383	-2.1581	1.94358	IHH	indian hedgehog
244774_at	0.4429	0.00680485	3.3032	-2.159	4.05963	PHACTR2	phosphatase and actin regulator 2
229603_at	0.4429	0.00681235	3.30258	-2.16	1.31841	BBS12	Bardet-Biedl syndrome 12
1564049_at	0.6192	0.0398501	-2.32228	-3.6275	-2.05015	LOC339593	uncharacterized LOC339593
243601_at	0.3912	0.00313679	-3.73767	-1.5196	-2.71062	LOC285957	uncharacterized LOC285957
1569454_a_at	0.6156	0.0382479	-2.34535	-3.5937	-2.03042	LOC283352	uncharacterized LOC283352
1560750_at	0.5455	0.0188478	-2.73927	-3.0071	-2.25215	LOC151121	uncharacterized LOC151121
218710_at	0.4452	0.00690472	3.29509	-2.1711	1.19137	TTC27	tetratricopeptide repeat domain 27
232430_at	0.5339	0.0174631	-2.78147	-2.9435	-2.62254	LOC148696	uncharacterized LOC148696
238559_at	0.4452	0.00690825	-3.29481	-2.1716	-1.54108	LOC101927402	uncharacterized LOC101927402
242267_x_at	0.5149	0.014737	-2.87529	-2.8021	-2.14982	LOC105369595	uncharacterized LOC105369595
223660_at	0.4452	0.00692071	-3.29381	-2.1731	-1.83081	ADORA3	adenosine A3 receptor
1566605_at	0.4472	0.00697042	-3.28983	-2.179	-1.52028	TEX9	testis expressed 9
229353_s_at	0.4472	0.00697271	-3.28965	-2.1793	-1.50537	NUCKS1	nuclear casein kinase and cyclin dependent kinase substrate 1
231109_at	0.4472	0.00698193	-3.28891	-2.1804	-1.5131
56256_at	0.4472	0.00698495	-3.28867	-2.1807	-1.32257	SIDT2	SID1 transmembrane family member 2
200998_s_at	0.4473	0.00700186	-3.28733	-2.1827	-1.28976	CKAP4	cytoskeleton associated protein 4
213013_at	0.4473	0.00700896	-3.28676	-2.1836	-1.91949	LOC644172///MAPK8IP1	mitogen-activated protein kinase 8 interacting protein 1 pseudogene///mitogen-activated protein kinase 8 interacting protein 1
231754_at	0.4473	0.00701147	3.28656	-2.1839	2.45137	PCDHGC4	protocadherin gamma subfamily C, 4
209447_at	0.4473	0.00702571	-3.28544	-2.1856	-1.58403	SYNE1	spectrin repeat containing nuclear envelope protein 1
236694_at	0.4473	0.00702684	-3.28535	-2.1857	-1.54781	TXLNGY	taxilin gamma pseudogene, Y-linked
223471_at	0.4473	0.00703624	3.2846	-2.1868	1.27557	RAB3IP	RAB3A interacting protein
241765_at	0.4484	0.00706073	3.28267	-2.1897	1.58925	CPM	carboxypeptidase M
204210_s_at	0.449	0.00707962	-3.28119	-2.1919	-1.53195	PCYT1A	phosphate cytidylyltransferase 1, choline, alpha
217281_x_at	0.5595	0.0212913	-2.67178	-3.1085	-2.87683	LOC102725526///IGHV4-31///IGHM///IGHG3///IGHG2///IGHG1///IGHA2///IGHA1///IGH	uncharacterized LOC102725526///immunoglobulin heavy variable 4-31///immunoglobulin heavy constant mu///immunoglobulin heavy constant gamma 3 (G3m marker)///immunoglobulin heavy constant gamma 2 (G2m marker)///immunoglobulin heavy constant gamma 1 (G1m marker)///immunoglobulin heavy constant alpha 2 (A2m marker)///immunoglobulin heavy constant alpha 1///immunoglobulin heavy locus
239011_at	0.5995	0.0322823	-2.44033	-3.4538	-2.3751	LOC102724965	collagen alpha-2(I) chain-like
1557263_s_at	0.3567	0.00150674	-4.15859	-0.9227	-2.74332	LOC102724814	uncharacterized LOC102724814
225035_x_at	0.5721	0.0241192	-2.60262	-3.2121	-2.56679	LOC102723897///MIR6859-1///MIR6859-2///LOC101930154///LOC100288778///WASH1///WASH7P///WASH2P///WASH3P	WAS protein family homolog 2-like///microRNA 6859-1///microRNA 6859-2///WAS protein family homolog 6-like///WAS protein family homolog 1 pseudogene///WAS protein family homolog 1///WAS protein family homolog 7 pseudogene///WAS protein family homolog 2 pseudogene///WAS protein family homolog 3 pseudogene
234664_at	0.5989	0.0316813	-2.45083	-3.4382	-2.22666	LOC101929819///LOC101060494///LINC01001///LINC01347///LOC388572	uncharacterized LOC101929819///uncharacterized LOC101060494///long intergenic non-protein coding RNA 1001///long intergenic non-protein coding RNA 1347///uncharacterized LOC388572
238851_at	0.4504	0.0071715	-3.27402	-2.2026	-1.34511	ANKRD13A	ankyrin repeat domain 13A
226477_at	0.4504	0.00717514	-3.27374	-2.203	-1.77814	DCAF1	DDB1 and CUL4 associated factor 1
224357_s_at	0.4504	0.00717955	-3.2734	-2.2036	-1.91644	MS4A4A	membrane spanning 4-domains A4A
1563007_at	0.6059	0.0346299	-2.40107	-3.5118	-2.18423	LOC101929241	uncharacterized LOC101929241
226047_at	0.4504	0.00718369	-3.27308	-2.204	-1.25106	MRVI1	murine retrovirus integration site 1 homolog
206425_s_at	0.4508	0.00719823	3.27195	-2.2057	1.42052	TRPC3	transient receptor potential cation channel subfamily C member 3
202238_s_at	0.4605	0.00859775	-3.17335	-2.3534	-2.19527	LOC101928916///NNMT	uncharacterized LOC101928916///nicotinamide N-methyltransferase
220598_at	0.451	0.00721697	-3.27051	-2.2079	-1.45692	CARD14	caspase recruitment domain family member 14
230494_at	0.4516	0.00723966	-3.26876	-2.2105	-1.23768	SLC20A1	solute carrier family 20 member 1
1569403_at	0.5298	0.0164814	-2.81346	-2.8953	-2.19089	LOC101928716	uncharacterized LOC101928716
215223_s_at	0.4517	0.00725324	-3.26772	-2.212	-1.30721	LOC100129518///SOD2	uncharacterized LOC100129518///superoxide dismutase 2, mitochondrial
222639_s_at	0.5054	0.013642	-2.91796	-2.7378	-2.03336	LOC101928317///PLBD1-AS1	uncharacterized LOC101928317///PLBD1 antisense RNA 1
242907_at	0.4531	0.0072946	-3.26456	-2.2168	-1.45864	GBP2	guanylate binding protein 2
1562595_at	0.5942	0.0300972	-2.47945	-3.3958	-2.77354	LOC101928314	uncharacterized LOC101928314
231600_at	0.454	0.00732339	-3.26237	-2.22	-1.9428	CLEC12B	C-type lectin domain family 12 member B
205632_s_at	0.4552	0.00737697	3.25832	-2.2261	1.7444	PIP5K1B	phosphatidylinositol-4-phosphate 5-kinase type 1 beta
1561622_at	0.6169	0.0384335	-2.34263	-3.5977	-2.28825	LOC101928314	uncharacterized LOC101928314
1569802_at	0.3912	0.00314208	-3.73671	-1.5209	-2.11989	LOC101928284	uncharacterized LOC101928284
1556125_at	0.4552	0.00740632	3.25612	-2.2294	1.29665
229589_x_at	0.4552	0.00742143	3.25499	-2.2311	2.70681	BIVM	basic, immunoglobulin-like variable motif containing
1561535_at	0.4008	0.00392769	-3.61064	-1.7044	-2.41759	LOC101928273	uncharacterized LOC101928273
209949_at	0.4552	0.00742562	-3.25467	-2.2315	-1.23011	NCF2	neutrophil cytosolic factor 2
238587_at	0.4552	0.00743848	-3.25371	-2.233	-1.34732	UBASH3B	ubiquitin associated and SH3 domain containing B
213274_s_at	0.4552	0.00743857	-3.25371	-2.233	-1.47188	CTSB	cathepsin B
201122_x_at	0.4552	0.00745581	-3.25242	-2.2349	-1.49612	EIF5A	eukaryotic translation initiation factor 5A
202468_s_at	0.4552	0.00745874	3.2522	-2.2352	1.36329	CTNNAL1	catenin alpha like 1
1558371_a_at	0.4552	0.00746875	-3.25146	-2.2364	-1.62989	ERICH1	glutamate rich 1
222117_s_at	0.4552	0.00747086	3.2513	-2.2366	2.07972	ADCK2	aarF domain containing kinase 2
201861_s_at	0.4552	0.00747864	-3.25072	-2.2375	-1.24349	LRRFIP1	LRR binding FLII interacting protein 1
218656_s_at	0.4552	0.0074823	3.25045	-2.2379	1.82945	LHFP	lipoma HMGIC fusion partner
1563015_at	0.5133	0.0146334	-2.87919	-2.7963	-2.26458	LOC101928135	uncharacterized LOC101928135
227282_at	0.4552	0.00748425	3.2503	-2.2381	1.96306	PCDH19	protocadherin 19
1561550_at	0.3645	0.00167964	-4.0955	-1.0105	-2.77292	LOC101928012	uncharacterized LOC101928012
1553906_s_at	0.4561	0.00753304	-3.2467	-2.2435	-1.61308	FGD2	FYVE, RhoGEF and PH domain containing 2
1563539_at	0.3896	0.00290948	-3.78036	-1.4579	-2.49414	LOC101927610	uncharacterized LOC101927610
235816_s_at	0.4561	0.00754501	-3.24582	-2.2448	-1.48171	RGL4	ral guanine nucleotide dissociation stimulator like 4
1561322_at	0.3304	0.00116627	-4.30848	-0.7168	-3.30002	LOC101927450	uncharacterized LOC101927450
216619_at	0.629	0.0443218	-2.26232	-3.715	-2.1656	LOC101927446///GTPBP10	uncharacterized LOC101927446///GTP binding protein 10
1563064_at	0.5671	0.0229322	-2.63063	-3.1702	-2.33215	LOC101927313	uncharacterized LOC101927313
201527_at	0.6249	0.0417085	-2.29661	-3.665	-2.09731	LOC101927180///ATP6V1F	V-type proton ATPase subunit F pseudogene///ATPase H+ transporting V1 subunit F
202848_s_at	0.4573	0.00760655	-3.2413	-2.2515	-1.40097	GRK6	G protein-coupled receptor kinase 6
225214_at	0.4573	0.00761507	-3.24068	-2.2525	-1.71529	LOC100129034	uncharacterized LOC100129034
209771_x_at	0.4573	0.00762765	3.23977	-2.2539	1.39517	CD24	CD24 molecule
216242_x_at	0.4573	0.00764327	-3.23863	-2.2556	-1.69248	UPK3BL///POLR2J3///POLR2J2///POLR2J4///POLR2J	uroplakin 3B-like///RNA polymerase II subunit J3///RNA polymerase II subunit J2///RNA polymerase II subunit J4, pseudogene///RNA polymerase II subunit J
215432_at	0.4573	0.00764424	3.23856	-2.2557	1.59435	ACSM1	acyl-CoA synthetase medium-chain family member 1
236627_at	0.4351	0.00645124	-3.33289	-2.1148	-2.6972	LOC101927085	uncharacterized LOC101927085
1557841_at	0.5942	0.0295826	-2.48907	-3.3815	-2.12008	LOC101926915	uncharacterized LOC101926915
209312_x_at	0.3645	0.00167993	-4.09541	-1.0106	-3.81187	LOC101060835///LOC100996809///HLA-DRB5///HLA-DRB4///HLA-DRB1///HLA-DQB1	HLA class II histocompatibility antigen, DQ beta 1 chain-like///HLA class II histocompatibility antigen, DRB1-10 beta chain-like///major histocompatibility complex, class II, DR beta 5///major histocompatibility complex, class II, DR beta 4///major histocompatibility complex, class II, DR beta 1///major histocompatibility complex, class II, DQ beta 1
215193_x_at	0.3645	0.00166783	-4.09959	-1.0048	-4.27872	LOC101060835///LOC100996809///HLA-DRB4///HLA-DRB3///HLA-DRB1///HLA-DQB1	HLA class II histocompatibility antigen, DQ beta 1 chain-like///HLA class II histocompatibility antigen, DRB1-10 beta chain-like///major histocompatibility complex, class II, DR beta 4///major histocompatibility complex, class II, DR beta 3///major histocompatibility complex, class II, DR beta 1///major histocompatibility complex, class II, DQ beta 1
222292_at	0.458	0.00768297	-3.23575	-2.2599	-1.87486	CD40	CD40 molecule
212998_x_at	0.3801	0.00198841	-3.99803	-1.1473	-3.26156	LOC101060835///HLA-DQB1	HLA class II histocompatibility antigen, DQ beta 1 chain-like///major histocompatibility complex, class II, DQ beta 1
209823_x_at	0.5081	0.0140687	-2.90094	-2.7635	-4.31448	LOC101060835///HLA-DQB1	HLA class II histocompatibility antigen, DQ beta 1 chain-like///major histocompatibility complex, class II, DQ beta 1
239313_at	0.4581	0.00770857	-3.23391	-2.2626	-1.45242	LOC101928623///LOC401320	uncharacterized LOC101928623///uncharacterized LOC401320
217521_at	0.4582	0.00771769	-3.23325	-2.2636	-1.43182	HAL	histidine ammonia-lyase
228795_at	0.4582	0.00773575	-3.23195	-2.2655	-1.49609	PRKCB	protein kinase C beta
1561508_at	0.4582	0.00773735	-3.23184	-2.2657	-1.76701
206073_at	0.4582	0.00774285	-3.23144	-2.2663	-1.64794	COLQ	collagen like tail subunit of asymmetric acetylcholinesterase
232536_at	0.4585	0.00776415	3.22992	-2.2686	1.89999	LRRC3///LRRC3DN	leucine rich repeat containing 3///LRRC3 downstream neighbor (non-protein coding)
228001_at	0.4585	0.00778166	-3.22867	-2.2705	-1.3339	TMEM50B	transmembrane protein 50B
211656_x_at	0.6014	0.0327801	-2.43178	-3.4664	-2.51625	LOC101060835///HLA-DQB1	HLA class II histocompatibility antigen, DQ beta 1 chain-like///major histocompatibility complex, class II, DQ beta 1
201276_at	0.4585	0.00778292	-3.22858	-2.2706	-1.55716	RAB5B	RAB5B, member RAS oncogene family
207629_s_at	0.4589	0.00779813	-3.2275	-2.2722	-1.75795	ARHGEF2	Rho/Rac guanine nucleotide exchange factor 2
214236_at	0.4599	0.00782526	3.22557	-2.2751	1.93199
207655_s_at	0.4599	0.00783105	-3.22516	-2.2757	-1.28249	BLNK	B-cell linker
204670_x_at	0.3347	0.00125471	-4.26554	-0.7754	-3.03642	LOC100996809///HLA-DRB4///HLA-DRB1	HLA class II histocompatibility antigen, DRB1-10 beta chain-like///major histocompatibility complex, class II, DR beta 4///major histocompatibility complex, class II, DR beta 1
213022_s_at	0.4605	0.0078981	-3.22043	-2.2828	-1.82802	UTRN	utrophin
239157_at	0.4605	0.00791274	3.2194	-2.2843	1.58305	ZSCAN12P1	zinc finger and SCAN domain containing 12 pseudogene 1
214084_x_at	0.4605	0.00792263	-3.21871	-2.2854	-1.52151	NCF1	neutrophil cytosolic factor 1
240609_at	0.3754	0.00190045	-4.0241	-1.1106	-2.3461	LOC100996654	uncharacterized LOC100996654
206278_at	0.4605	0.00797071	-3.21535	-2.2904	-1.50267	PTAFR	platelet activating factor receptor
215784_at	0.4605	0.00800573	-3.21292	-2.2941	-1.9508	CD1E	CD1e molecule
212671_s_at	0.4605	0.00868479	-3.16777	-2.3618	-4.03877	LOC100509457///HLA-DQA2///HLA-DQA1	HLA class II histocompatibility antigen, DQ alpha 1 chain-like///major histocompatibility complex, class II, DQ alpha 2///major histocompatibility complex, class II, DQ alpha 1
1564475_s_at	0.4605	0.00802936	3.21128	-2.2965	1.3218	ZBED3-AS1	ZBED3 antisense RNA 1
1569257_at	0.4605	0.00806204	-3.20903	-2.2999	-1.30382	FMNL1	formin like 1
1558185_at	0.4605	0.00864092	-3.17058	-2.3576	-2.19814	LOC100507616///CLLU1	uncharacterized LOC100507616///chronic lymphocytic leukemia up-regulated 1
1563143_at	0.4918	0.0120956	-2.98445	-2.6376	-3.02003	LOC100507065	uncharacterized LOC100507065
243699_at	0.2893	0.00054691	-4.76199	-0.1173	-3.17938	LOC100507006	uncharacterized LOC100507006
232471_at	0.4605	0.00807464	3.20816	-2.3012	1.19622
1570375_at	0.5595	0.0210342	-2.67851	-3.0984	-2.18157	LOC100506585	uncharacterized LOC100506585
206163_at	0.4605	0.00808498	3.20745	-2.3023	1.75423	MIR548F5///MAB21L1	microRNA 548f-5///mab-21 like 1
240096_at	0.3912	0.00313302	-3.73835	-1.5186	-2.62264	LOC100506236	uncharacterized LOC100506236
242853_at	0.4605	0.00811345	-3.2055	-2.3052	-1.7958
203474_at	0.4605	0.00812646	-3.20461	-2.3065	-1.18585	IQGAP2	IQ motif containing GTPase activating protein 2
202370_s_at	0.4605	0.00813402	3.2041	-2.3073	1.32598	CBFB	core-binding factor beta subunit
238399_x_at	0.4605	0.00815157	3.2029	-2.3091	2.0227
1558702_at	0.4605	0.00815314	-3.20279	-2.3092	-1.64433	TEX10	testis expressed 10
243581_at	0.3144	0.00067278	-4.63629	-0.2798	-2.79939	LOC100422526	proteasome activator subunit 3 pseudogene
221795_at	0.4605	0.00815967	-3.20235	-2.3099	-1.60153	NTRK2	neurotrophic receptor tyrosine kinase 2
1563071_at	0.2202	6.404e-05	-6.15329	1.4869	-3.44595	LOC100289061	uncharacterized LOC100289061
221892_at	0.4605	0.00819459	-3.19998	-2.3134	-1.55911	H6PD	hexose-6-phosphate dehydrogenase/glucose 1-dehydrogenase
240483_at	0.5215	0.015564	-2.84512	-2.8476	-2.00715	LOC100287610///ZNF717	zinc finger protein 717-like///zinc finger protein 717
209536_s_at	0.4605	0.00819882	-3.1997	-2.3139	-1.13474	EHD4	EH domain containing 4
231411_at	0.4605	0.00821059	3.1989	-2.3151	1.35927	LHFP	lipoma HMGIC fusion partner
1557161_at	0.6231	0.0411658	-2.30399	-3.6543	-2.30556	LOC100132735	uncharacterized LOC100132735
244395_at	0.4605	0.00821319	-3.19872	-2.3153	-1.97661	FLJ41455	uncharacterized LOC441441
205051_s_at	0.4605	0.00822135	3.19817	-2.3162	2.04255	KIT	KIT proto-oncogene receptor tyrosine kinase
1555454_at	0.3448	0.00133697	-4.22835	-0.8264	-2.96849	LITAF	lipopolysaccharide induced TNF factor
204672_s_at	0.4605	0.00825128	3.19616	-2.3192	1.55251	ANKRD6	ankyrin repeat domain 6
1569873_at	0.2202	7.785e-05	-6.01894	1.3474	-3.28031	LIPJ	lipase family member J
205498_at	0.4605	0.00828821	3.19368	-2.3229	1.80975	GHR	growth hormone receptor
1561278_at	0.5805	0.0264377	-2.55164	-3.2883	-2.15408	LINC01613	long intergenic non-protein coding RNA 1613
229592_at	0.6059	0.0343432	-2.40573	-3.5049	-2.02304	LINC01569	long intergenic non-protein coding RNA 1569
222414_at	0.4605	0.00831357	-3.19199	-2.3254	-1.3771	KMT2C	lysine methyltransferase 2C
203183_s_at	0.4605	0.00831452	-3.19192	-2.3255	-1.93135	SMARCD1	SWI/SNF related, matrix associated, actin dependent regulator of chromatin, subfamily d, member 1
1559725_at	0.508	0.014058	-2.90136	-2.7628	-2.24383	LINC01537	long intergenic non-protein coding RNA 1537
231492_at	0.3894	0.00239	-3.89247	-1.2971	-2.06375	LINC01523	long intergenic non-protein coding RNA 1523
228276_at	0.4605	0.00834019	3.19021	-2.3281	2.1624	SAMD1	sterile alpha motif domain containing 1
1553166_at	0.4605	0.00834896	3.18963	-2.329	1.68337	CDH24	cadherin 24
1560866_at	0.4605	0.00835578	3.18918	-2.3296	2.35687	WNK2	WNK lysine deficient protein kinase 2
229296_at	0.3964	0.00354424	-3.66857	-1.6199	-3.75705	LINC01503	long intergenic non-protein coding RNA 1503
234415_x_at	0.4605	0.00835862	3.18899	-2.3299	1.84672
209940_at	0.4605	0.00836623	-3.18849	-2.3307	-1.63242	PARP3	poly(ADP-ribose) polymerase family member 3
1568919_at	0.4117	0.00428327	-3.56189	-1.7759	-2.57475	LINC01492	long intergenic non-protein coding RNA 1492
216002_at	0.4605	0.00836935	-3.18828	-2.331	-1.47985
232248_at	0.4605	0.00837623	-3.18782	-2.3317	-1.57735	LOC100652768	uncharacterized LOC100652768
1554242_a_at	0.4605	0.00837744	3.18774	-2.3318	1.77073	COCH	cochlin
223936_s_at	0.4605	0.00837801	-3.18771	-2.3319	-1.63856	FOXP1	forkhead box P1
206219_s_at	0.4605	0.00840375	-3.186	-2.3344	-1.78089	VAV1	vav guanine nucleotide exchange factor 1
222195_s_at	0.4605	0.00841093	-3.18553	-2.3351	-1.5938	TRMO	tRNA methyltransferase O
237255_at	0.3896	0.00295202	-3.77211	-1.4698	-2.19581	LINC01272	long intergenic non-protein coding RNA 1272
1553797_a_at	0.3894	0.00272281	-3.81807	-1.4036	-3.29098	LINC01105	long intergenic non-protein coding RNA 1105
204184_s_at	0.4605	0.00841694	-3.18514	-2.3357	-1.21288	GRK3	G protein-coupled receptor kinase 3
231046_at	0.5991	0.031885	-2.44725	-3.4435	-2.10782	LINC01023	long intergenic non-protein coding RNA 1023
227129_x_at	0.3894	0.00257503	-3.84988	-1.358	-2.12426	LINC01000	long intergenic non-protein coding RNA 1000
233334_x_at	0.4605	0.00842128	-3.18485	-2.3361	-1.67204	SLX1B-SULT1A4///SLX1A-SULT1A3///SLX1A///SULT1A4///SLX1B///SULT1A3	SLX1B-SULT1A4 readthrough (NMD candidate)///SLX1A-SULT1A3 readthrough (NMD candidate)///SLX1 homolog A, structure-specific endonuclease subunit///sulfotransferase family 1A member 4///SLX1 homolog B, structure-specific endonuclease subunit///sulfotransferase family 1A member 3
215185_at	0.4699	0.00936706	-3.12587	-2.4247	-2.1526	LINC00963	long intergenic non-protein coding RNA 963
1570208_at	0.5469	0.0190913	-2.73217	-3.0177	-2.51883	LINC00907	long intergenic non-protein coding RNA 907
1560851_at	0.4329	0.00596892	-3.37619	-2.0503	-2.97692	LINC00619	long intergenic non-protein coding RNA 619
1552736_a_at	0.4605	0.00844656	3.18319	-2.3386	2.39059	NETO1	neuropilin and tolloid like 1
232448_at	0.6324	0.0471407	-2.22744	-3.7655	-2.7578	LINC00543	long intergenic non-protein coding RNA 543
1569023_a_at	0.6377	0.0495885	-2.19873	-3.8069	-2.53005	LINC00458	long intergenic non-protein coding RNA 458
202944_at	0.4605	0.0084649	-3.18198	-2.3404	-1.81871	NAGA	alpha-N-acetylgalactosaminidase
1555430_at	0.4605	0.00847091	3.18159	-2.341	2.39924	TSTD2	thiosulfate sulfurtransferase like domain containing 2
1558111_at	0.4605	0.00848441	-3.18071	-2.3424	-1.56919	MBNL1	muscleblind like splicing regulator 1
237699_at	0.4778	0.00998267	-3.09063	-2.4777	-2.23071	LINC00427	long intergenic non-protein coding RNA 427
1553136_at	0.4605	0.00848656	-3.18057	-2.3426	-1.78267	KCTD18	potassium channel tetramerization domain containing 18
240009_at	0.4291	0.00497354	-3.4781	-1.8993	-2.32698	LINC00334	long intergenic non-protein coding RNA 334
242488_at	0.4605	0.00848946	3.18038	-2.3428	1.50038	CHRM3	cholinergic receptor muscarinic 3
218308_at	0.4605	0.00849493	-3.18002	-2.3434	-1.64857	TACC3	transforming acidic coiled-coil containing protein 3
220994_s_at	0.4605	0.00850222	3.17955	-2.3441	1.90721	STXBP6	syntaxin binding protein 6
202873_at	0.4605	0.00850575	-3.17932	-2.3444	-1.75176	ATP6V1C1	ATPase H+ transporting V1 subunit C1
204357_s_at	0.4127	0.00432512	-3.55643	-1.7839	-2.80534	LIMK1	LIM domain kinase 1
218600_at	0.3144	0.00075794	-4.56455	-0.3738	-2.88047	LIMD2	LIM domain containing 2
210225_x_at	0.2316	9.745e-05	-5.86656	1.1853	-2.64538	LILRB3	leukocyte immunoglobulin like receptor B3
210784_x_at	0.2715	0.00043209	-4.90662	0.0661	-2.4209	LILRB3	leukocyte immunoglobulin like receptor B3
211133_x_at	0.3144	0.00075785	-4.56462	-0.3737	-2.10157	LILRB3	leukocyte immunoglobulin like receptor B3
224009_x_at	0.4605	0.00855016	3.17643	-2.3488	1.15307	DHRS9	dehydrogenase/reductase 9
230000_at	0.4605	0.00856084	-3.17574	-2.3498	-1.63133	RNF213	ring finger protein 213
221734_at	0.4605	0.00856569	-3.17542	-2.3503	-1.97558	PRRC1	proline rich coiled-coil 1
227923_at	0.4605	0.00857371	3.1749	-2.3511	2.22192	SHANK3	SH3 and multiple ankyrin repeat domains 3
211135_x_at	0.3194	0.00097772	-4.41265	-0.5759	-2.26562	LILRB3	leukocyte immunoglobulin like receptor B3
207697_x_at	0.4332	0.00614267	-3.36019	-2.0741	-2.31593	LILRB2	leukocyte immunoglobulin like receptor B2
1557007_a_at	0.4605	0.00860592	3.17283	-2.3542	2.09296	LOC105376530	uncharacterized LOC105376530
226743_at	0.4605	0.00861957	-3.17195	-2.3555	-1.25491	SLFN11	schlafen family member 11
207104_x_at	0.3194	0.00103981	-4.37618	-0.625	-4.05863	LILRB1	leukocyte immunoglobulin like receptor B1
222592_s_at	0.4605	0.00863407	-3.17102	-2.3569	-1.67528	ACSL5	acyl-CoA synthetase long-chain family member 5
244332_at	0.4605	0.00864056	-3.1706	-2.3575	-1.54766
211336_x_at	0.3936	0.00322654	-3.72168	-1.5427	-3.24934	LILRB1	leukocyte immunoglobulin like receptor B1
243745_at	0.4605	0.00864499	-3.17031	-2.3579	-1.39109
213228_at	0.4605	0.00865061	3.16995	-2.3585	2.02264	PDE8B	phosphodiesterase 8B
218128_at	0.4605	0.00867777	3.16822	-2.3611	1.36447	NFYB	nuclear transcription factor Y subunit beta
1555643_s_at	0.3635	0.00157025	-4.13459	-0.956	-3.86434	LILRA5	leukocyte immunoglobulin like receptor A5
221436_s_at	0.4605	0.00869259	3.16727	-2.3625	1.66991	CDCA3	cell division cycle associated 3
228094_at	0.4605	0.0086977	-3.16695	-2.363	-1.68262	JAML	junction adhesion molecule like
228770_at	0.4605	0.00871254	3.166	-2.3644	1.60694	GPR146	G protein-coupled receptor 146
209867_s_at	0.4605	0.00872922	3.16494	-2.366	2.33505	ADGRL3	adhesion G protein-coupled receptor L3
214765_s_at	0.4605	0.00873238	-3.16474	-2.3663	-1.53314	NAAA	N-acylethanolamine acid amidase
216250_s_at	0.4605	0.00875103	-3.16356	-2.3681	-1.30843	LPXN	leupaxin
204339_s_at	0.4605	0.00875646	-3.16321	-2.3686	-1.74952	RGS4	regulator of G-protein signaling 4
226576_at	0.4605	0.00876674	-3.16256	-2.3696	-1.28468	ARHGAP26	Rho GTPase activating protein 26
211101_x_at	0.4295	0.00528425	-3.4442	-1.9494	-2.94562	LILRA2	leukocyte immunoglobulin like receptor A2
1552834_at	0.4605	0.00877083	-3.16231	-2.37	-1.81174	B3GNT6	UDP-GlcNAc:betaGal beta-1,3-N-acetylglucosaminyltransferase 6
237613_at	0.4605	0.00877331	3.16215	-2.3702	2.06059	FOXR1	forkhead box R1
211100_x_at	0.5632	0.0223077	-2.64594	-3.1473	-2.02931	LILRA2	leukocyte immunoglobulin like receptor A2
228919_at	0.4605	0.00878024	3.16171	-2.3709	2.70453
219722_s_at	0.4605	0.0087845	-3.16144	-2.3713	-1.52432	GDPD3	glycerophosphodiester phosphodiesterase domain containing 3
220485_s_at	0.4605	0.00880423	-3.1602	-2.3731	-1.32221	SIRPG	signal regulatory protein gamma
208633_s_at	0.4605	0.00880703	-3.16002	-2.3734	-1.45481	MACF1	microtubule-actin crosslinking factor 1
201212_at	0.3895	0.00274287	-3.81389	-1.4096	-2.00659	LGMN	legumain
229478_x_at	0.4605	0.00882412	3.15895	-2.375	2.46263	BIVM	basic, immunoglobulin-like variable motif containing
204039_at	0.4605	0.0088274	-3.15874	-2.3753	-1.81683	CEBPA	CCAAT/enhancer binding protein alpha
218950_at	0.461	0.0088484	-3.15743	-2.3773	-1.04441	ARAP3	ArfGAP with RhoGAP domain, ankyrin repeat and PH domain 3
233069_at	0.461	0.00885271	3.15716	-2.3777	1.6033	PPP4R1L	protein phosphatase 4 regulatory subunit 1 like (pseudogene)
228668_x_at	0.4614	0.00887003	-3.15607	-2.3793	-1.87241	CCDC71L	coiled-coil domain containing 71-like
218806_s_at	0.4614	0.00888594	-3.15508	-2.3808	-1.26252	VAV3	vav guanine nucleotide exchange factor 3
212224_at	0.4614	0.008894	-3.15458	-2.3816	-1.7781	ALDH1A1	aldehyde dehydrogenase 1 family member A1
227143_s_at	0.4614	0.00889428	-3.15456	-2.3816	-1.13483	BID	BH3 interacting domain death agonist
205147_x_at	0.4617	0.00890886	-3.15365	-2.383	-1.78109	NCF4	neutrophil cytosolic factor 4
223222_at	0.4617	0.00891722	-3.15313	-2.3837	-1.67113	SLC25A19	solute carrier family 25 member 19
237145_at	0.4622	0.00893462	3.15205	-2.3854	1.70338	EIF2AK4	eukaryotic translation initiation factor 2 alpha kinase 4
208450_at	0.4005	0.00383067	-3.62473	-1.6838	-2.01444	LGALS2	galectin 2
202067_s_at	0.4754	0.00983133	-3.09909	-2.465	-3.41792	LDLR	low density lipoprotein receptor
224826_at	0.4629	0.00897512	-3.14955	-2.3891	-1.17647	GPCPD1	glycerophosphocholine phosphodiesterase 1
217173_s_at	0.5993	0.0322196	-2.44142	-3.4522	-3.25629	LDLR	low density lipoprotein receptor
205270_s_at	0.5594	0.0210168	-2.67897	-3.0977	-2.12302	LCP2	lymphocyte cytosolic protein 2
208885_at	0.3685	0.00173196	-4.07774	-1.0353	-2.10195	LCP1	lymphocyte cytosolic protein 1
215522_at	0.4633	0.00901508	3.14709	-2.3928	2.43676	SORCS3	sortilin related VPS10 domain containing receptor 3
208829_at	0.4635	0.00902842	-3.14627	-2.3941	-1.91797	TAPBP	TAP binding protein (tapasin)
212226_s_at	0.4637	0.00903986	-3.14557	-2.3951	-1.6107	PLPP3	phospholipid phosphatase 3
201720_s_at	0.4329	0.00591197	-3.38153	-2.0424	-2.56847	LAPTM5	lysosomal protein transmembrane 5
201721_s_at	0.4332	0.00638557	-3.33859	-2.1063	-2.41602	LAPTM5	lysosomal protein transmembrane 5
224166_at	0.4647	0.0090863	-3.14273	-2.3994	-1.16813	SLC25A2	solute carrier family 25 member 2
219394_at	0.4656	0.00912275	-3.14051	-2.4027	-1.30473	PGS1	phosphatidylglycerophosphate synthase 1
201551_s_at	0.5636	0.0223714	-2.64435	-3.1496	-2.3583	LAMP1	lysosomal associated membrane protein 1
210644_s_at	0.2715	0.00041566	-4.93058	0.0961	-2.48807	LAIR1	leukocyte associated immunoglobulin like receptor 1
208071_s_at	0.6048	0.0339134	-2.41277	-3.4945	-3.13377	LAIR1	leukocyte associated immunoglobulin like receptor 1
232112_at	0.4656	0.00914663	3.13906	-2.4049	1.37153	RALGPS2	Ral GEF with PH domain and SH3 binding motif 2
1553549_at	0.4658	0.00915759	3.1384	-2.4059	1.82654	VN1R2	vomeronasal 1 receptor 2
217388_s_at	0.4005	0.00382094	-3.62616	-1.6817	-2.57619	KYNU	kynureninase
211366_x_at	0.4675	0.00920811	-3.13535	-2.4104	-1.51684	CASP1	caspase 1
227170_at	0.4675	0.00922295	-3.13446	-2.4118	-1.94345	ZNF316	zinc finger protein 316
227184_at	0.4675	0.00923697	-3.13362	-2.4131	-1.27139	PTAFR	platelet activating factor receptor
212850_s_at	0.4675	0.0092374	3.13359	-2.4131	1.8607	LRP4	LDL receptor related protein 4
1553141_at	0.4675	0.00924558	-3.1331	-2.4138	-1.29169	LACC1	laccase domain containing 1
1554355_a_at	0.4675	0.00925249	-3.13269	-2.4144	-1.56863	SIAE	sialic acid acetylesterase
201141_at	0.4684	0.00929203	-3.13033	-2.418	-1.84897	GPNMB	glycoprotein nmb
217763_s_at	0.4684	0.00929241	-3.1303	-2.418	-1.63773	RAB31	RAB31, member RAS oncogene family
233158_at	0.5891	0.0283216	-2.51334	-3.3454	-2.02785	KRT82	keratin 82
209016_s_at	0.5691	0.0232885	-2.62207	-3.183	-2.45671	KRT7	keratin 7
241222_at	0.4684	0.00931862	-3.12874	-2.4204	-1.83384
207935_s_at	0.5502	0.0197788	-2.71259	-3.0472	-3.37323	KRT13	keratin 13
239027_at	0.4693	0.00934794	-3.127	-2.423	-1.94608	DOCK8	dedicator of cytokinesis 8
222413_s_at	0.4605	0.00877721	-3.1619	-2.3706	-2.08258	KMT2C	lysine methyltransferase 2C
209287_s_at	0.4705	0.00939858	-3.12401	-2.4275	-1.59179	CDC42EP3	CDC42 effector protein 3
213973_at	0.4705	0.00940055	-3.1239	-2.4277	-1.66641	RRBP1	ribosome binding protein 1
1553978_at	0.4705	0.00940571	-3.12359	-2.4281	-1.59338	BORCS8	BLOC-1 related complex subunit 8
228644_s_at	0.4705	0.00942241	3.12261	-2.4296	2.181	SLC12A4	solute carrier family 12 member 4
212115_at	0.4705	0.00942301	3.12257	-2.4296	1.20099	HN1L	hematological and neurological expressed 1 like
222912_at	0.4705	0.00943139	-3.12208	-2.4304	-1.46084	ARRB1	arrestin beta 1
229584_at	0.4706	0.00944177	-3.12147	-2.4313	-1.16967	LRRK2	leucine rich repeat kinase 2
219666_at	0.4715	0.00947628	-3.11945	-2.4343	-1.8834	MS4A6A	membrane spanning 4-domains A6A
234070_at	0.4715	0.00947808	3.11935	-2.4345	1.55401
222651_s_at	0.472	0.00949582	-3.11831	-2.4361	-1.21728	TRPS1	transcriptional repressor GATA binding 1
243475_at	0.4736	0.00953662	-3.11594	-2.4396	-1.49574	CBL	Cbl proto-oncogene
205306_x_at	0.3894	0.00245713	-3.87664	-1.3197	-2.13731	KMO	kynurenine 3-monooxygenase (kynurenine 3-hydroxylase)
1565735_at	0.474	0.00956999	3.114	-2.4425	1.33273
1558015_s_at	0.474	0.00957893	-3.11349	-2.4433	-1.59458	ACTR2	ARP2 actin related protein 2 homolog
201278_at	0.474	0.00959023	-3.11283	-2.4443	-1.45754	LOC101926921///DAB2	uncharacterized LOC101926921///DAB2, clathrin adaptor protein
205229_s_at	0.474	0.00960359	3.11206	-2.4454	2.33843	COCH	cochlin
204418_x_at	0.474	0.00963135	-3.11047	-2.4479	-1.53882	GSTM2	glutathione S-transferase mu 2 (muscle)
206171_at	0.474	0.00964301	-3.1098	-2.4489	-1.60208	ADORA3	adenosine A3 receptor
211138_s_at	0.3896	0.00277684	-3.80689	-1.4197	-2.14228	KMO	kynurenine 3-monooxygenase (kynurenine 3-hydroxylase)
1557813_at	0.474	0.00964523	3.10967	-2.449	1.32131
202581_at	0.474	0.00964605	-3.10962	-2.4491	-1.46811	HSPA1B///HSPA1A	heat shock protein family A (Hsp70) member 1B///heat shock protein family A (Hsp70) member 1A
211661_x_at	0.474	0.00964783	-3.10952	-2.4493	-1.90376	PTAFR	platelet activating factor receptor
219541_at	0.474	0.0096489	-3.10946	-2.4494	-1.21753	LIME1	Lck interacting transmembrane adaptor 1
204582_s_at	0.3894	0.0025426	-3.85711	-1.3476	-2.5239	KLK3	kallikrein related peptidase 3
220266_s_at	0.4684	0.00932122	-3.12859	-2.4206	-2.44801	KLF4	Kruppel like factor 4
219878_s_at	0.5721	0.0243557	-2.59721	-3.2202	-2.28042	KLF13	Kruppel like factor 13
41386_i_at	0.5272	0.0162231	-2.8222	-2.8822	-2.50161	KDM6B	lysine demethylase 6B
1554390_s_at	0.4754	0.00972397	-3.10517	-2.4558	-1.10052	ACTR2	ARP2 actin related protein 2 homolog
203990_s_at	0.5009	0.0129198	-2.94802	-2.6925	-2.19708	KDM6A	lysine demethylase 6A
204513_s_at	0.4754	0.00976942	-3.10259	-2.4597	-1.13399	ELMO1	engulfment and cell motility 1
236553_at	0.4754	0.00977507	-3.10227	-2.4602	-1.33218	LOC100507520	uncharacterized LOC100507520
208987_s_at	0.3894	0.00234645	-3.90299	-1.2821	-2.42128	KDM2A	lysine demethylase 2A
238426_at	0.4754	0.00979449	3.10117	-2.4618	1.96785	TMEM130	transmembrane protein 130
236266_at	0.4754	0.00980924	3.10034	-2.4631	1.13791	RORA	RAR related orphan receptor A
1559186_at	0.4754	0.0098239	-3.09951	-2.4643	-1.8128	PRKXP1	protein kinase, X-linked, pseudogene 1
232249_at	0.4754	0.0098267	-3.09935	-2.4646	-1.83973	FMNL3	formin like 3
1553150_at	0.637	0.0494225	-2.20063	-3.8042	-2.25906	KDM1B	lysine demethylase 1B
203567_s_at	0.4754	0.00984024	-3.09859	-2.4657	-1.28038	TRIM38	tripartite motif containing 38
236058_at	0.414	0.00437624	-3.54983	-1.7936	-2.51186	KDF1	keratinocyte differentiation factor 1
218610_s_at	0.4754	0.00984459	-3.09834	-2.4661	-1.85539	CPPED1	calcineurin like phosphoesterase domain containing 1
205701_at	0.4754	0.00984819	-3.09814	-2.4664	-1.40553	IPO8	importin 8
216379_x_at	0.4754	0.00985561	3.09772	-2.467	1.41206	CD24	CD24 molecule
244597_at	0.4754	0.00987817	3.09646	-2.4689	1.28318
237384_x_at	0.5891	0.0284514	-2.51079	-3.3492	-2.49827	KCTD16	potassium channel tetramerization domain containing 16
236264_at	0.4754	0.00988994	3.0958	-2.4699	2.47809	ADGRL3	adhesion G protein-coupled receptor L3
1555060_a_at	0.4754	0.0098933	3.09561	-2.4702	1.65271	IKZF2	IKAROS family zinc finger 2
1557553_at	0.4754	0.00989964	-3.09526	-2.4707	-1.77502	PPP1R12B	protein phosphatase 1 regulatory subunit 12B
211806_s_at	0.3896	0.00287839	-3.78646	-1.4491	-2.33303	KCNJ15	potassium voltage-gated channel subfamily J member 15
211427_s_at	0.4291	0.00506529	-3.46787	-1.9144	-3.72211	KCNJ13	potassium voltage-gated channel subfamily J member 13
226459_at	0.4778	0.00997078	-3.09129	-2.4767	-1.19753	PIK3AP1	phosphoinositide-3-kinase adaptor protein 1
222922_at	0.1966	4.675e-05	-6.37342	1.7087	-3.52259	KCNE3	potassium voltage-gated channel subfamily E regulatory subunit 3
241506_at	0.4778	0.00998596	3.09045	-2.4779	2.36617
203761_at	0.4778	0.0099889	-3.09029	-2.4782	-1.87633	SLA	Src-like-adaptor
238183_at	0.4778	0.00999723	3.08983	-2.4789	2.50249
238897_at	0.4792	0.0100656	-3.08606	-2.4846	-1.7152	LRRC28	leucine rich repeat containing 28
230631_s_at	0.4792	0.0100685	-3.0859	-2.4848	-1.8687	IL10RB-AS1	IL10RB antisense RNA 1 (head to head)
232670_at	0.4792	0.0100734	-3.08563	-2.4852	-1.37596	LOC149401	uncharacterized LOC149401
204321_at	0.4792	0.0100763	3.08547	-2.4855	1.1931	NEO1	neogenin 1
1561286_a_at	0.4792	0.0100795	3.08529	-2.4857	1.19197	DIP2A	disco interacting protein 2 homolog A
209685_s_at	0.4792	0.0100954	-3.08442	-2.487	-1.02939	PRKCB	protein kinase C beta
239265_at	0.4792	0.0100968	-3.08434	-2.4871	-1.79675	SLC35G1	solute carrier family 35 member G1
213715_s_at	0.5051	0.0134963	-2.92389	-2.7289	-2.51296	KANK3	KN motif and ankyrin repeat domains 3
1556758_at	0.4792	0.0101247	3.08282	-2.4894	2.14907	FAM208B	family with sequence similarity 208 member B
201465_s_at	0.5321	0.0172162	-2.78935	-2.9317	-2.07908	JUN	Jun proto-oncogene, AP-1 transcription factor subunit
225919_s_at	0.4792	0.0101526	-3.08129	-2.4917	-1.05344	C9orf72	chromosome 9 open reading frame 72
204323_x_at	0.4792	0.010169	-3.0804	-2.4931	-1.62289	NF1P9///NF1	neurofibromin 1 pseudogene 9///neurofibromin 1
219333_s_at	0.4792	0.0101744	-3.08011	-2.4935	-1.94014	CAPN10	calpain 10
217864_s_at	0.4792	0.0101762	-3.08001	-2.4937	-1.27146	PIAS1	protein inhibitor of activated STAT 1
241661_at	0.3912	0.00304623	-3.75428	-1.4955	-2.69321	JMJD1C	jumonji domain containing 1C
227677_at	0.5194	0.0151063	-2.86162	-2.8228	-2.09933	JAK3	Janus kinase 3
216329_at	0.4792	0.0101951	3.07899	-2.4952	1.48641
202803_s_at	0.3194	0.00098381	-4.40897	-0.5809	-3.14378	ITGB2	integrin subunit beta 2
241228_at	0.4792	0.010206	3.07839	-2.4961	2.06227
1555349_a_at	0.3866	0.00219198	-3.94201	-1.2266	-4.03456	ITGB2	integrin subunit beta 2
210422_x_at	0.4792	0.0102114	-3.0781	-2.4965	-1.60539	SLC11A1	solute carrier family 11 member 1
205786_s_at	0.2476	0.00022709	-5.31101	0.5584	-2.3587	ITGAM	integrin subunit alpha M
237048_at	0.4792	0.0102413	3.07648	-2.499	1.77881	LOC105373383	uncharacterized LOC105373383
1559264_at	0.4792	0.0102422	3.07643	-2.499	1.39784	LACTB2-AS1	LACTB2 antisense RNA 1
224572_s_at	0.4325	0.00556043	-3.41574	-1.9916	-3.0628	IRF2BP2	interferon regulatory factor 2 binding protein 2
211554_s_at	0.4796	0.0102627	-3.07533	-2.5007	-1.55058	APAF1	apoptotic peptidase activating factor 1
213446_s_at	0.5272	0.0161925	-2.82324	-2.8806	-2.69474	IQGAP1	IQ motif containing GTPase activating protein 1
240544_at	0.4806	0.0103124	-3.07265	-2.5047	-1.50659
207037_at	0.4806	0.0103148	-3.07252	-2.5049	-1.78546	TNFRSF11A	TNF receptor superfamily member 11a
203331_s_at	0.5319	0.0166381	-2.80823	-2.9032	-2.46463	INPP5D	inositol polyphosphate-5-phosphatase D
219479_at	0.4806	0.0103278	3.07183	-2.506	1.25543	KDELC1	KDEL motif containing 1
203036_s_at	0.4807	0.010358	-3.07021	-2.5084	-1.77161	MTSS1	metastasis suppressor 1
206018_at	0.4807	0.0103605	3.07008	-2.5086	2.77723	FOXG1	forkhead box G1
220066_at	0.4807	0.0103663	-3.06977	-2.5091	-1.79973	NOD2	nucleotide binding oligomerization domain containing 2
208364_at	0.4329	0.00598206	-3.37496	-2.0521	-2.36853	INPP4A	inositol polyphosphate-4-phosphatase type I A
222655_s_at	0.5805	0.0265433	-2.54942	-3.2916	-2.69699	IMPAD1	inositol monophosphatase domain containing 1
207221_at	0.4811	0.010403	-3.06781	-2.512	-1.67658	F2RL3	F2R like thrombin/trypsin receptor 3
205945_at	0.3894	0.00238615	-3.89339	-1.2958	-2.33618	IL6R	interleukin 6 receptor
230284_at	0.4811	0.0104295	3.06641	-2.5141	2.031	MYOM3	myomesin 3
208294_x_at	0.4811	0.0104296	3.0664	-2.5141	1.97459	CSHL1	chorionic somatomammotropin hormone like 1
237568_at	0.4811	0.0104377	-3.06597	-2.5148	-1.53703
217865_at	0.4811	0.010479	-3.06379	-2.5181	-1.90505	RNF130	ring finger protein 130
230052_s_at	0.4811	0.0104804	-3.06371	-2.5182	-1.91786	NFKBID	NFKB inhibitor delta
226275_at	0.4811	0.010482	-3.06363	-2.5183	-1.36867	MXD1	MAX dimerization protein 1
217489_s_at	0.5469	0.0190449	-2.73351	-3.0157	-3.19927	IL6R	interleukin 6 receptor
212613_at	0.4811	0.0105026	-3.06254	-2.52	-1.0589	BTN3A2	butyrophilin subfamily 3 member A2
1563001_at	0.4811	0.0105194	3.06165	-2.5213	2.94259
232956_at	0.4811	0.0105301	-3.0611	-2.5221	-1.90634
203442_x_at	0.4811	0.0105458	-3.06027	-2.5234	-1.93811	EML3	echinoderm microtubule associated protein like 3
201846_s_at	0.4811	0.0105468	-3.06022	-2.5234	-1.83107	RYBP	RING1 and YY1 binding protein
229633_at	0.4811	0.0105572	3.05967	-2.5243	1.29239	INTS10	integrator complex subunit 10
230008_at	0.4811	0.0105695	3.05903	-2.5252	1.32009	THSD7A	thrombospondin type 1 domain containing 7A
203326_x_at	0.4811	0.0105725	3.05887	-2.5255	1.64034
204116_at	0.6107	0.0369184	-2.36521	-3.5646	-2.2566	IL2RG	interleukin 2 receptor subunit gamma
225466_at	0.4811	0.0105981	-3.05753	-2.5275	-1.39367	PATL1	PAT1 homolog 1, processing body mRNA decay factor
1560554_a_at	0.4811	0.0106067	3.05708	-2.5282	2.61773	C1orf145	chromosome 1 open reading frame 145
206183_s_at	0.4811	0.0106322	-3.05576	-2.5302	-1.48489	LOC101929134///HERC3	uncharacterized LOC101929134///HECT and RLD domain containing E3 ubiquitin protein ligase 3
206485_at	0.4811	0.0106359	-3.05556	-2.5305	-1.54333	CD5	CD5 molecule
206906_at	0.4811	0.0106387	-3.05542	-2.5307	-1.90131	ICAM5	intercellular adhesion molecule 5
237876_at	0.4811	0.0106447	3.05511	-2.5311	2.68699
239465_at	0.4811	0.0106698	3.0538	-2.5331	2.36258
1552995_at	0.5913	0.0289551	-2.50102	-3.3637	-2.21314	IL27	interleukin 27
1561615_s_at	0.4811	0.0106805	-3.05325	-2.5339	-1.87815	SLC8A1	solute carrier family 8 member A1
214128_at	0.4811	0.010706	3.05193	-2.5359	2.25596	DAGLA	diacylglycerol lipase alpha
1562631_at	0.4811	0.010728	3.05079	-2.5376	1.50549	TEX26-AS1	TEX26 antisense RNA 1
223552_at	0.4811	0.0107304	-3.05067	-2.5378	-1.45091	LRRC4	leucine rich repeat containing 4
223693_s_at	0.4811	0.0107307	3.05065	-2.5378	2.14025	RADIL	Rap associating with DIL domain
222829_s_at	0.5469	0.0191282	-2.7311	-3.0193	-2.20135	IL20RA	interleukin 20 receptor subunit alpha
202914_s_at	0.4811	0.010759	-3.0492	-2.54	-1.62313	ARHGEF11	Rho guanine nucleotide exchange factor 11
207890_s_at	0.4811	0.0107656	-3.04886	-2.5406	-1.43305	MMP25	matrix metallopeptidase 25
205403_at	0.3194	0.00088923	-4.46903	-0.5004	-2.09035	IL1R2	interleukin 1 receptor type 2
211372_s_at	0.3194	0.00102903	-4.38235	-0.6167	-2.24183	IL1R2	interleukin 1 receptor type 2
207072_at	0.3347	0.00123421	-4.27521	-0.7622	-2.29859	IL18RAP	interleukin 18 receptor accessory protein
227569_at	0.4811	0.0107954	3.04733	-2.5429	1.41843	LNX2	ligand of numb-protein X 2
213448_at	0.4811	0.010798	-3.0472	-2.543	-1.66869
1564299_at	0.4811	0.0107983	3.04718	-2.5431	1.91548	LOC100127940	uncharacterized LOC100127940
207433_at	0.4605	0.0083563	-3.18914	-2.3297	-2.25994	IL10	interleukin 10
232984_at	0.4811	0.0108129	3.04643	-2.5442	1.66622	LOC101930373///HYDIN2///HYDIN	hydrocephalus-inducing protein homolog///HYDIN2, axonemal central pair apparatus protein (pseudogene)///HYDIN, axonemal central pair apparatus protein
1565817_at	0.6065	0.0360656	-2.37831	-3.5453	-2.06334	IKZF1	IKAROS family zinc finger 1
217258_x_at	0.5533	0.0201288	-2.70287	-3.0618	-2.501	IGLV1-44	immunoglobulin lambda variable 1-44
240386_at	0.4811	0.0108673	3.04366	-2.5484	3.26488
240970_x_at	0.4811	0.0108694	3.04355	-2.5485	2.3716	LOC102723684	uncharacterized LOC102723684
204852_s_at	0.4811	0.010872	-3.04342	-2.5487	-1.58792	PTPN7	protein tyrosine phosphatase, non-receptor type 7
202946_s_at	0.4811	0.0108781	3.04311	-2.5492	1.67067	BTBD3	BTB domain containing 3
224901_at	0.4811	0.0108874	3.04264	-2.5499	1.2493	SCD5	stearoyl-CoA desaturase 5
209374_s_at	0.5194	0.0150925	-2.86212	-2.822	-2.22583	IGHM	immunoglobulin heavy constant mu
230278_at	0.4811	0.010895	-3.04225	-2.5505	-1.47888
232543_x_at	0.4811	0.0109003	-3.04198	-2.5509	-1.8957	ARHGAP9	Rho GTPase activating protein 9
227897_at	0.4811	0.0109235	-3.0408	-2.5527	-1.82277	RAP2B	RAP2B, member of RAS oncogene family
217620_s_at	0.4811	0.0109266	-3.04065	-2.5529	-1.39288	PIK3CB	phosphatidylinositol-4,5-bisphosphate 3-kinase catalytic subunit beta
209267_s_at	0.4811	0.0109368	-3.04013	-2.5537	-1.11097	SLC39A8	solute carrier family 39 member 8
226099_at	0.4811	0.0109402	3.03996	-2.554	1.76818	ELL2	elongation factor for RNA polymerase II 2
212253_x_at	0.4811	0.010948	-3.03957	-2.5545	-1.38712	DST	dystonin
238116_at	0.4811	0.0109539	3.03927	-2.555	2.23839	DYNLRB2	dynein light chain roadblock-type 2
207957_s_at	0.4811	0.0109641	-3.03876	-2.5558	-1.26718	PRKCB	protein kinase C beta
240131_at	0.4811	0.0109641	-3.03875	-2.5558	-1.12709
222285_at	0.3194	0.00098808	-4.4064	-0.5843	-2.42223	IGHD	immunoglobulin heavy constant delta
1556323_at	0.4811	0.0109687	-3.03852	-2.5561	-1.74378	CELF2	CUGBP, Elav-like family member 2
226064_s_at	0.4811	0.0109709	-3.03841	-2.5563	-1.14414	DGAT2	diacylglycerol O-acyltransferase 2
235954_at	0.4811	0.010972	-3.03836	-2.5564	-1.38249
222061_at	0.4811	0.0109781	-3.03805	-2.5568	-1.2179	CD58	CD58 molecule
213793_s_at	0.4811	0.0110125	3.03632	-2.5594	1.33283	HOMER1	homer scaffolding protein 1
230877_at	0.4953	0.0123064	-2.9749	-2.652	-2.63145	IGHD	immunoglobulin heavy constant delta
201392_s_at	0.2442	0.0001259	-5.69528	0.9981	-2.55879	IGF2R	insulin like growth factor 2 receptor
242903_at	0.3521	0.00140376	-4.19986	-0.8657	-3.32069	IFNGR1	interferon gamma receptor 1
230339_at	0.4811	0.0110357	3.03515	-2.5612	1.16769	CCDC138	coiled-coil domain containing 138
204786_s_at	0.3527	0.00143095	-4.18866	-0.8811	-2.55845	IFNAR2	interferon alpha and beta receptor subunit 2
227396_at	0.4811	0.0110492	-3.03448	-2.5622	-1.12941	PTPRJ	protein tyrosine phosphatase, receptor type J
216020_at	0.4452	0.00690542	-3.29504	-2.1712	-2.15819	IFIH1	interferon induced with helicase C domain 1
201422_at	0.3964	0.00361331	-3.65767	-1.6357	-4.31643	IFI30///PIK3R2	IFI30, lysosomal thiol reductase///phosphoinositide-3-kinase regulatory subunit 2
208965_s_at	0.3231	0.0010713	-4.35855	-0.6489	-2.47402	IFI16	interferon gamma inducible protein 16
226559_at	0.4008	0.00392965	-3.61036	-1.7048	-2.02256	IER5L	immediate early response 5 like
202096_s_at	0.4811	0.0110771	-3.03309	-2.5643	-1.97983	TSPO	translocator protein
209514_s_at	0.4811	0.0110778	-3.03305	-2.5644	-1.15293	RAB27A	RAB27A, member RAS oncogene family
229559_at	0.4811	0.0110786	-3.03301	-2.5644	-1.94401	PPM1N	protein phosphatase, Mg2+/Mn2+ dependent 1N (putative)
208937_s_at	0.5963	0.0310736	-2.46164	-3.4222	-3.00948	ID1	inhibitor of DNA binding 1, HLH protein
202637_s_at	0.3527	0.00142833	-4.18974	-0.8796	-2.36573	ICAM1	intercellular adhesion molecule 1
222799_at	0.4826	0.0111506	-3.02943	-2.5698	-1.66502	WDR91	WD repeat domain 91
201196_s_at	0.4826	0.0111652	3.0287	-2.5709	1.23868	AMD1	adenosylmethionine decarboxylase 1
1558882_at	0.2715	0.00038418	-4.97943	0.157	-3.85068	HTATSF1P2	HIV-1 Tat specific factor 1 pseudogene 2
205801_s_at	0.4826	0.0111958	-3.02719	-2.5732	-1.29155	RASGRP3	RAS guanyl releasing protein 3
238356_at	0.4826	0.0111972	-3.02712	-2.5733	-1.25381	DOCK11	dedicator of cytokinesis 11
201843_s_at	0.4826	0.0112006	3.02695	-2.5735	2.37073	EFEMP1	EGF containing fibulin like extracellular matrix protein 1
201654_s_at	0.6318	0.0465017	-2.23517	-3.7543	-2.28199	HSPG2	heparan sulfate proteoglycan 2
117_at	0.4027	0.00396283	-3.60562	-1.7118	-2.5473	HSPA6	heat shock protein family A (Hsp70) member 6
232221_x_at	0.483	0.0112212	-3.02594	-2.5751	-1.28264	RSBN1L	round spermatid basic protein 1 like
210580_x_at	0.483	0.0112271	-3.02565	-2.5755	-1.79426	SLX1B-SULT1A4///SLX1A-SULT1A3///SULT1A4///SULT1A3	SLX1B-SULT1A4 readthrough (NMD candidate)///SLX1A-SULT1A3 readthrough (NMD candidate)///sulfotransferase family 1A member 4///sulfotransferase family 1A member 3
223213_s_at	0.483	0.0112395	3.02503	-2.5764	1.47472	ZHX1	zinc fingers and homeoboxes 1
1557910_at	0.6225	0.0410734	-2.30526	-3.6524	-3.40941	HSP90AB1	heat shock protein 90 alpha family class B member 1
206726_at	0.4109	0.00419391	-3.57374	-1.7585	-2.13526	HPGDS	hematopoietic prostaglandin D synthase
1555779_a_at	0.4833	0.0112834	-3.02288	-2.5797	-1.9469	CD79A	CD79a molecule
230080_at	0.6252	0.0422934	-2.28876	-3.6765	-2.20975	HOXA-AS2	HOXA cluster antisense RNA 2
230245_s_at	0.4833	0.0113001	-3.02206	-2.5809	-1.67888	LINC00926	long intergenic non-protein coding RNA 926
223861_at	0.3894	0.00270849	-3.82108	-1.3993	-2.12481	HORMAD1	HORMA domain containing 1
217474_at	0.4833	0.0113168	-3.02125	-2.5821	-1.99377	LINC01482	long intergenic non-protein coding RNA 1482
210943_s_at	0.4833	0.0113239	-3.0209	-2.5827	-1.9253	LYST	lysosomal trafficking regulator
209675_s_at	0.5056	0.0136852	-2.91621	-2.7405	-2.10318	HNRNPUL1	heterogeneous nuclear ribonucleoprotein U like 1
227647_at	0.4833	0.0113403	-3.0201	-2.5839	-1.26192	KCNE3	potassium voltage-gated channel subfamily E regulatory subunit 3
202072_at	0.3347	0.00122491	-4.27964	-0.7561	-2.77099	HNRNPL	heterogeneous nuclear ribonucleoprotein L
206113_s_at	0.4833	0.01135	-3.01962	-2.5846	-1.90984	RAB5A	RAB5A, member RAS oncogene family
1566839_at	0.4833	0.0113597	-3.01916	-2.5853	-1.82699	LOC283674	uncharacterized LOC283674
236090_at	0.4834	0.0113693	3.01869	-2.586	1.12259
218435_at	0.4842	0.0114012	-3.01714	-2.5883	-1.22032	DNAJC15	DnaJ heat shock protein family (Hsp40) member C15
203665_at	0.1581	2.892e-05	-6.71859	2.0398	-2.95164	HMOX1	heme oxygenase 1
242695_at	0.4842	0.0114313	-3.01568	-2.5905	-1.24215
200679_x_at	0.4145	0.0044349	-3.54236	-1.8046	-2.58749	HMGB1	high mobility group box 1
1568287_at	0.4605	0.00816491	-3.20199	-2.3104	-3.1462	HMGA2	high mobility group AT-hook 2
203286_at	0.4842	0.0114414	-3.01519	-2.5913	-1.24836	RNF44	ring finger protein 44
219593_at	0.4848	0.0114678	-3.01392	-2.5932	-1.76051	SLC15A3	solute carrier family 15 member 3
225507_at	0.4848	0.0114812	-3.01327	-2.5941	-1.45418	PNISR	PNN interacting serine and arginine rich protein
206074_s_at	0.4316	0.00540307	-3.43178	-1.9678	-2.02205	HMGA1	high mobility group AT-hook 1
221930_at	0.4848	0.0115075	3.012	-2.5961	1.84181	PHF7	PHD finger protein 7
202912_at	0.4848	0.0115152	-3.01164	-2.5966	-1.21888	ADM	adrenomedullin
211529_x_at	0.4684	0.00929422	-3.1302	-2.4182	-2.2108	HLA-G	major histocompatibility complex, class I, G
1569004_at	0.4848	0.011524	-3.01121	-2.5973	-1.56257	CARD8-AS1	CARD8 antisense RNA 1
215244_at	0.4848	0.0115365	3.01061	-2.5982	1.53426	DGCR5	DiGeorge syndrome critical region gene 5 (non-protein coding)
206108_s_at	0.4848	0.0115528	-3.00984	-2.5993	-1.45428	SRSF6	serine and arginine rich splicing factor 6
231922_at	0.4848	0.0115594	-3.00952	-2.5998	-1.56716	ZNF276	zinc finger protein 276
208006_at	0.4848	0.0115603	3.00948	-2.5999	2.01312	FOXI1	forkhead box I1
211528_x_at	0.5488	0.0194636	-2.72148	-3.0338	-2.36067	HLA-G	major histocompatibility complex, class I, G
227553_at	0.4852	0.0115892	-3.0081	-2.6019	-1.90232	PIK3R5	phosphoinositide-3-kinase regulatory subunit 5
232982_at	0.4852	0.0115902	3.00805	-2.602	2.16594
211530_x_at	0.6252	0.042106	-2.29127	-3.6728	-2.31341	HLA-G	major histocompatibility complex, class I, G
211856_x_at	0.4863	0.0116455	-3.00542	-2.606	-1.41705	CD28	CD28 molecule
204806_x_at	0.5051	0.0134931	-2.92402	-2.7287	-2.19599	HLA-F	major histocompatibility complex, class I, F
211718_at	0.4863	0.0116786	-3.00385	-2.6084	-1.97528	MGC2889	uncharacterized protein MGC2889
217362_x_at	0.5967	0.0312635	-2.45824	-3.4272	-2.10601	HLA-DRB6	major histocompatibility complex, class II, DR beta 6 (pseudogene)
215666_at	0.6192	0.0397125	-2.32422	-3.6247	-2.96007	HLA-DRB4	major histocompatibility complex, class II, DR beta 4
210169_at	0.4863	0.0117017	3.00275	-2.61	1.8817	SEC14L5	SEC14 like lipid binding 5
238641_at	0.4863	0.0117055	3.00257	-2.6103	1.84821	TMEM51-AS1	TMEM51 antisense RNA 1
218165_at	0.4863	0.0117191	3.00193	-2.6112	1.2805	MEAF6	MYST/Esa1 associated factor 6
243108_at	0.4863	0.0117207	-3.00186	-2.6113	-1.52637	RANBP9	RAN binding protein 9
237483_at	0.4863	0.0117213	3.00183	-2.6114	1.67619
223822_at	0.4863	0.0117294	3.00145	-2.612	1.36181	SUSD4	sushi domain containing 4
208306_x_at	0.3194	0.00101558	-4.39014	-0.6062	-3.50597	HLA-DRB1	major histocompatibility complex, class II, DR beta 1
208894_at	0.4235	0.00477623	-3.50077	-1.8658	-3.60769	HLA-DRA	major histocompatibility complex, class II, DR alpha
210982_s_at	0.4291	0.00516616	-3.45684	-1.9307	-3.38198	HLA-DRA	major histocompatibility complex, class II, DR alpha
229820_at	0.4874	0.0117961	-2.99831	-2.6167	-1.64077	LINC00969	long intergenic non-protein coding RNA 969
1563360_at	0.4874	0.0117999	-2.99813	-2.617	-1.91236
227662_at	0.4874	0.0118033	2.99797	-2.6172	1.8076	SYNPO2	synaptopodin 2
211654_x_at	0.3194	0.00085469	-4.49265	-0.469	-2.00735	HLA-DQB1	major histocompatibility complex, class II, DQ beta 1
213537_at	0.3901	0.00298318	-3.76615	-1.4784	-3.90549	HLA-DPA1	major histocompatibility complex, class II, DP alpha 1
227492_at	0.4882	0.0118482	2.99587	-2.6204	1.22891	OCLN	occludin
238725_at	0.4886	0.0118669	-2.995	-2.6217	-1.23203	IRF1	interferon regulatory factor 1
240819_at	0.4895	0.011899	2.99351	-2.6239	2.39036
216120_s_at	0.4901	0.0119226	2.99242	-2.6256	1.85259	ATP2B2	ATPase plasma membrane Ca2+ transporting 2
222154_s_at	0.4902	0.0119388	2.99166	-2.6267	1.0591	SPATS2L	spermatogenesis associated serine rich 2 like
227125_at	0.4902	0.0119417	-2.99153	-2.6269	-1.21647	IFNAR2	interferon alpha and beta receptor subunit 2
212124_at	0.491	0.011982	-2.98967	-2.6297	-1.0804	ZMIZ1	zinc finger MIZ-type containing 1
203705_s_at	0.491	0.0119886	2.98936	-2.6302	1.28083	FZD7	frizzled class receptor 7
217188_s_at	0.491	0.0119899	-2.9893	-2.6303	-1.70269	C14orf1	chromosome 14 open reading frame 1
226474_at	0.4913	0.0120102	-2.98837	-2.6317	-1.49333	NLRC5	NLR family CARD domain containing 5
233679_at	0.4913	0.0120166	-2.98808	-2.6321	-1.35346	LOC100506472	uncharacterized LOC100506472
211991_s_at	0.4392	0.00665901	-3.31525	-2.1411	-3.05498	HLA-DPA1	major histocompatibility complex, class II, DP alpha 1
227448_at	0.4918	0.0120479	2.98664	-2.6343	1.20571	ARGLU1	arginine and glutamate rich 1
213756_s_at	0.4918	0.0120848	-2.98494	-2.6368	-1.92299	HSF1	heat shock transcription factor 1
205156_s_at	0.4918	0.012087	2.98485	-2.637	1.62235	ASIC1	acid sensing ion channel subunit 1
217478_s_at	0.4329	0.00595589	-3.37741	-2.0485	-2.89119	HLA-DMA	major histocompatibility complex, class II, DM alpha
1552316_a_at	0.4918	0.0120965	-2.98441	-2.6376	-1.14585	GIMAP1	GTPase, IMAP family member 1
206484_s_at	0.4918	0.0121052	2.98402	-2.6382	2.03358	XPNPEP2	X-prolyl aminopeptidase 2
218861_at	0.4918	0.012108	-2.98388	-2.6384	-1.86191	RNF25	ring finger protein 25
243222_at	0.4918	0.0121148	-2.98358	-2.6389	-1.45047	ALPK1	alpha kinase 1
221243_s_at	0.4918	0.0121152	2.98356	-2.6389	1.74043	PRO1596	uncharacterized LOC29013
222513_s_at	0.4924	0.0121405	2.9824	-2.6407	1.28369	SORBS1	sorbin and SH3 domain containing 1
207238_s_at	0.4927	0.012157	-2.98165	-2.6418	-1.28025	PTPRC	protein tyrosine phosphatase, receptor type C
228166_at	0.4941	0.012201	2.97966	-2.6448	2.11028	ALG2	ALG2, alpha-1,3/1,6-mannosyltransferase
211799_x_at	0.5056	0.0138456	-2.90977	-2.7502	-2.71517	HLA-C	major histocompatibility complex, class I, C
208729_x_at	0.4986	0.0127025	-2.95739	-2.6784	-2.25409	HLA-B	major histocompatibility complex, class I, B
217966_s_at	0.4946	0.0122419	-2.97781	-2.6476	-1.47164	FAM129A	family with sequence similarity 129 member A
218405_at	0.4946	0.0122475	-2.97756	-2.648	-1.73561	ABT1	activator of basal transcription 1
211911_x_at	0.5056	0.0136772	-2.91654	-2.74	-2.28261	HLA-B	major histocompatibility complex, class I, B
205936_s_at	0.4332	0.0060156	-3.37184	-2.0568	-3.82431	HK3	hexokinase 3
215780_s_at	0.495	0.0122858	-2.97583	-2.6506	-1.24009	SETSIP///SETP4///SET	SET-like protein///SET pseudogene 4///SET nuclear proto-oncogene
212641_at	0.5262	0.0160156	-2.82931	-2.8715	-2.38735	HIVEP2	human immunodeficiency virus type I enhancer binding protein 2
1570080_at	0.5744	0.0251521	-2.57934	-3.247	-2.35563	HIPK1-AS1	HIPK1 antisense RNA 1
204932_at	0.4953	0.0123362	2.97357	-2.654	1.86879	TNFRSF11B	TNF receptor superfamily member 11b
243256_at	0.4953	0.0123391	-2.97344	-2.6542	-1.34021	MKNK1	MAP kinase interacting serine/threonine kinase 1
1552516_a_at	0.5249	0.0157794	-2.83752	-2.8591	-2.06646	HIPK1	homeodomain interacting protein kinase 1
1556389_at	0.4953	0.0123847	-2.97139	-2.6573	-1.51876	CNPY3	canopy FGF signaling regulator 3
40420_at	0.4953	0.012392	-2.97107	-2.6577	-1.28529	STK10	serine/threonine kinase 10
243178_at	0.4953	0.0124038	-2.97055	-2.6585	-1.94096
236718_at	0.4953	0.0124103	2.97026	-2.659	1.46788	MYO10	myosin X
1556351_at	0.6318	0.0464174	-2.23619	-3.7528	-2.48648	HCN1	hyperpolarization activated cyclic nucleotide gated potassium channel 1
202957_at	0.3685	0.00172523	-4.07999	-1.0322	-2.23677	HCLS1	hematopoietic cell-specific Lyn substrate 1
240156_at	0.4953	0.0124221	-2.96973	-2.6598	-1.92966
219654_at	0.4953	0.012423	2.96969	-2.6598	1.76776	HACD1	3-hydroxyacyl-CoA dehydratase 1
220005_at	0.4953	0.0124483	-2.96856	-2.6615	-1.649	P2RY13	purinergic receptor P2Y13
40149_at	0.4953	0.0124542	-2.9683	-2.6619	-1.51628	SH2B1	SH2B adaptor protein 1
236993_at	0.4953	0.012459	-2.96809	-2.6622	-1.89368
208018_s_at	0.3896	0.00294176	-3.77409	-1.4669	-2.58502	HCK	HCK proto-oncogene, Src family tyrosine kinase
203821_at	0.5371	0.0176831	-2.77455	-2.954	-2.33343	HBEGF	heparin binding EGF like growth factor
38037_at	0.6059	0.0348059	-2.39823	-3.516	-2.40425	HBEGF	heparin binding EGF like growth factor
235448_at	0.4953	0.0124738	-2.96743	-2.6632	-1.26148	ZXDC	ZXD family zinc finger C
208572_at	0.4966	0.0125211	-2.96534	-2.6664	-1.92298	HIST3H3	histone cluster 3, H3
221060_s_at	0.4966	0.0125246	-2.96519	-2.6666	-1.39039	TLR4	toll like receptor 4
235458_at	0.2864	0.00048389	-4.83691	-0.0218	-2.9684	HAVCR2	hepatitis A virus cellular receptor 2
214500_at	0.4332	0.00606737	-3.36707	-2.0639	-2.48192	H2AFY	H2A histone family member Y
1562384_at	0.4979	0.0125866	-2.96246	-2.6707	-1.71274
215075_s_at	0.4979	0.0125948	-2.9621	-2.6713	-1.82318	GRB2	growth factor receptor bound protein 2
221710_x_at	0.4979	0.0126151	-2.96121	-2.6726	-1.23846	EVA1B	eva-1 homolog B
1570273_at	0.4979	0.0126175	2.9611	-2.6728	2.09988	LOC101927907	uncharacterized LOC101927907
219679_s_at	0.4979	0.012622	-2.96091	-2.6731	-1.82971	WAC	WW domain containing adaptor with coiled-coil
201331_s_at	0.498	0.01264	-2.96012	-2.6743	-1.39152	STAT6	signal transducer and activator of transcription 6
229373_at	0.498	0.0126506	-2.95966	-2.675	-1.28665
1557289_s_at	0.3894	0.00244768	-3.87884	-1.3165	-3.31878	GTF2IRD2	GTF2I repeat domain containing 2
221745_at	0.4986	0.0126829	-2.95825	-2.6771	-1.61983	DCAF7	DDB1 and CUL4 associated factor 7
202354_s_at	0.5715	0.0238966	-2.60777	-3.2044	-2.56546	GTF2F1	general transcription factor IIF subunit 1
1559678_s_at	0.6032	0.0335003	-2.41963	-3.4844	-2.22188	GS1-24F4.2	uncharacterized LOC100652791
216041_x_at	0.5533	0.02012	-2.70312	-3.0614	-2.82313	GRN	granulin
200678_x_at	0.5553	0.0204322	-2.69459	-3.0742	-2.4712	GRN	granulin
222877_at	0.4989	0.012732	-2.95611	-2.6803	-1.47309	NRP2	neuropilin 2
1552484_at	0.4989	0.0127385	2.95583	-2.6807	1.61747	SMCR8	Smith-Magenis syndrome chromosome region, candidate 8
200616_s_at	0.4992	0.0127669	-2.9546	-2.6826	-1.96904	MLEC	malectin
241966_at	0.4992	0.0127754	-2.95423	-2.6831	-1.34182	MYO5A	myosin VA
208285_at	0.4992	0.0127844	-2.95384	-2.6837	-1.23677	OR7A5	olfactory receptor family 7 subfamily A member 5
211284_s_at	0.5829	0.0273055	-2.53367	-3.3151	-2.18028	GRN	granulin
238526_at	0.4992	0.012792	2.95351	-2.6842	2.17951	RAB3IP	RAB3A interacting protein
204183_s_at	0.4561	0.0075384	-3.2463	-2.2441	-2.0392	GRK3	G protein-coupled receptor kinase 3
201401_s_at	0.6362	0.0489139	-2.2065	-3.7957	-2.02437	GRK2	G protein-coupled receptor kinase 2
225835_at	0.4999	0.0128421	2.95135	-2.6875	1.78624	SLC12A2	solute carrier family 12 member 2
207036_x_at	0.4848	0.0115623	-3.00938	-2.6	-2.70561	GRIN2D	glutamate ionotropic receptor NMDA type subunit 2D
211996_s_at	0.4999	0.0128616	-2.95051	-2.6887	-1.4937	LOC101060275///NPIPA5///NPIPB5///NPIPB11///LOC613037///NPIPB4///NPIPB3	putative NPIP-like protein LOC613037///nuclear pore complex interacting protein family member A5///nuclear pore complex interacting protein family member B5///nuclear pore complex interacting protein family member B11///nuclear pore complex interacting protein member///nuclear pore complex interacting protein family member B4///nuclear pore complex interacting protein family member B3
240509_s_at	0.6252	0.0420848	-2.29155	-3.6724	-2.79511	GREM2	gremlin 2, DAN family BMP antagonist
211965_at	0.5002	0.012881	-2.94968	-2.69	-1.58661	ZFP36L1	ZFP36 ring finger protein like 1
202196_s_at	0.5009	0.0129133	2.9483	-2.6921	1.49652	DKK3	dickkopf WNT signaling pathway inhibitor 3
228263_at	0.4332	0.00627708	-3.34813	-2.0921	-2.63907	GRASP	general receptor for phosphoinositides 1 associated scaffold protein
201348_at	0.5929	0.0292995	-2.49443	-3.3735	-2.07344	GPX3	glutathione peroxidase 3
205463_s_at	0.501	0.0129382	2.94723	-2.6937	1.42321	PDGFA	platelet derived growth factor subunit A
204265_s_at	0.3194	0.00100894	-4.39402	-0.601	-2.68341	GPSM3	G-protein signaling modulator 3
223503_at	0.5017	0.0129794	2.94548	-2.6963	1.28788	TMEM163	transmembrane protein 163
220559_at	0.5017	0.012994	-2.94485	-2.6973	-1.83786	EN1	engrailed homeobox 1
205715_at	0.5017	0.0129942	-2.94485	-2.6973	-1.15425	BST1	bone marrow stromal cell antigen 1
1563641_a_at	0.5019	0.0130173	-2.94386	-2.6988	-1.16306	SNX20	sorting nexin 20
214847_s_at	0.4127	0.00435068	-3.55312	-1.7888	-3.38903	GPSM3	G-protein signaling modulator 3
226584_s_at	0.5019	0.0130515	-2.94241	-2.701	-1.58305	FAM110A	family with sequence similarity 110 member A
1558967_s_at	0.5019	0.013055	-2.94227	-2.7012	-1.99523	HCG18	HLA complex group 18 (non-protein coding)
234303_s_at	0.3894	0.00230535	-3.91311	-1.2677	-2.29319	GPR85	G protein-coupled receptor 85
1560767_at	0.5019	0.0130703	-2.94162	-2.7021	-1.31958	HCG22	HLA complex group 22
238488_at	0.5019	0.0130776	-2.94131	-2.7026	-1.73009	LRRC70///IPO11	leucine rich repeat containing 70///importin 11
1560496_at	0.5019	0.0130879	2.94087	-2.7033	1.59371	MRGPRF-AS1	MRGPRF antisense RNA 1
219898_at	0.4811	0.0108906	-3.04247	-2.5502	-2.89113	GPR85	G protein-coupled receptor 85
239845_at	0.5019	0.0130904	-2.94077	-2.7034	-1.05542
225602_at	0.5027	0.0131439	-2.93852	-2.7068	-1.89515	GLIPR2	GLI pathogenesis related 2
221276_s_at	0.5027	0.0131503	2.93824	-2.7072	1.35654	SYNC	syncoilin, intermediate filament protein
227645_at	0.5027	0.0131618	-2.93776	-2.708	-1.42025	PIK3R5	phosphoinositide-3-kinase regulatory subunit 5
239330_at	0.5027	0.013179	2.93704	-2.7091	1.83113	DCAF12L2	DDB1 and CUL4 associated factor 12 like 2
219430_at	0.4291	0.00519414	-3.45382	-1.9352	-3.34358	GPR137	G protein-coupled receptor 137
230230_at	0.5027	0.0131921	2.93649	-2.7099	1.09564	PTPN4	protein tyrosine phosphatase, non-receptor type 4
212487_at	0.558	0.0209002	-2.68205	-3.0931	-2.05172	GPATCH8	G-patch domain containing 8
243152_at	0.5027	0.013207	2.93587	-2.7108	2.33632	COPS8	COP9 signalosome subunit 8
1558356_at	0.5027	0.0132114	2.93568	-2.7111	2.59876	UACA	uveal autoantigen with coiled-coil domains and ankyrin repeats
1563235_at	0.5027	0.0132149	-2.93554	-2.7113	-1.20329	LOC105372953	uncharacterized LOC105372953
1561297_at	0.5027	0.0132209	-2.93529	-2.7117	-1.95858	WARS2	tryptophanyl tRNA synthetase 2, mitochondrial
221733_s_at	0.4329	0.00565349	-3.40648	-2.0053	-2.40784	GPATCH4	G-patch domain containing 4
235557_at	0.4971	0.0125566	-2.96378	-2.6687	-2.36819	GPAT2	glycerol-3-phosphate acyltransferase 2, mitochondrial
235139_at	0.5272	0.0160898	-2.82676	-2.8753	-3.02776	GNGT2	G protein subunit gamma transducin 2
225606_at	0.5027	0.0132481	-2.93415	-2.7134	-1.12624	BCL2L11	BCL2 like 11
225251_at	0.5032	0.0132702	-2.93323	-2.7148	-1.56895	RAB24	RAB24, member RAS oncogene family
201040_at	0.4754	0.00974525	-3.10396	-2.4576	-2.56401	GNAI2	G protein subunit alpha i2
205349_at	0.4291	0.00522601	-3.4504	-1.9402	-2.00323	GNA15	G protein subunit alpha 15
1564776_at	0.5039	0.0133247	-2.93096	-2.7182	-1.3568
203038_at	0.5039	0.0133264	2.9309	-2.7183	1.2417	PTPRK	protein tyrosine phosphatase, receptor type K
1563272_at	0.5039	0.0133357	2.93051	-2.7189	1.76627	TBC1D8B	TBC1 domain family member 8B
204158_s_at	0.5039	0.0133441	-2.93016	-2.7194	-1.59944	TCIRG1	T-cell immune regulator 1, ATPase H+ transporting V0 subunit a3
1570395_a_at	0.5043	0.0133675	-2.92919	-2.7209	-1.62901	LOC101928910///FAM66C	uncharacterized LOC101928910///family with sequence similarity 66 member C
204220_at	0.5056	0.0138569	-2.90932	-2.7508	-2.27161	GMFG	glia maturation factor gamma
202950_at	0.5043	0.0133828	2.92856	-2.7218	1.55088	CRYZ	crystallin zeta
242170_at	0.5048	0.0134052	-2.92764	-2.7232	-1.92698
1562446_at	0.5051	0.0134641	-2.92521	-2.7269	-1.03469	ZNF391	zinc finger protein 391
212231_at	0.5051	0.0134702	2.92496	-2.7273	1.3619	FBXO21	F-box protein 21
210220_at	0.5051	0.013474	-2.92481	-2.7275	-1.20775	FZD2	frizzled class receptor 2
240478_at	0.5051	0.0134904	-2.92414	-2.7285	-1.90749
220938_s_at	0.4561	0.00750713	-3.24861	-2.2406	-2.43401	GMEB1	glucocorticoid modulatory element binding protein 1
230357_at	0.3194	0.00098962	-4.40547	-0.5856	-2.65206	GMDS	GDP-mannose 4,6-dehydratase
213602_s_at	0.5051	0.0135197	-2.92294	-2.7303	-1.6857
200897_s_at	0.5051	0.013526	2.92268	-2.7307	1.10723	PALLD	palladin, cytoskeletal associated protein
211368_s_at	0.5051	0.0135302	-2.92251	-2.731	-1.03743	CASP1	caspase 1
241425_at	0.5051	0.0135317	-2.92245	-2.7311	-1.52946	NUP58	nucleoporin 58
203332_s_at	0.5051	0.0135466	-2.92184	-2.732	-1.53907	INPP5D	inositol polyphosphate-5-phosphatase D
235603_at	0.5051	0.013553	2.92158	-2.7324	1.09007	HNRNPU	heterogeneous nuclear ribonucleoprotein U
221765_at	0.5051	0.0135555	-2.92147	-2.7325	-1.27587	UGCG	UDP-glucose ceramide glucosyltransferase
202860_at	0.5051	0.0135577	-2.92139	-2.7327	-1.85704	DENND4B	DENN domain containing 4B
228124_at	0.5051	0.0135603	2.92128	-2.7328	1.62797	ABHD12	abhydrolase domain containing 12
230573_at	0.5051	0.0135625	2.92119	-2.733	2.77886	SGK2	SGK2, serine/threonine kinase 2
219463_at	0.5052	0.0135782	2.92055	-2.7339	1.81202	LAMP5	lysosomal associated membrane protein family member 5
222652_s_at	0.2476	0.0002188	-5.33485	0.5865	-2.80579	GLYR1	glyoxylate reductase 1 homolog
213146_at	0.5054	0.0136176	-2.91895	-2.7363	-1.89316	KDM6B	lysine demethylase 6B
213653_at	0.5054	0.0136246	-2.91866	-2.7368	-1.19896	METTL3	methyltransferase like 3
211676_s_at	0.5054	0.0136278	-2.91854	-2.7369	-1.34666	IFNGR1	interferon gamma receptor 1
1558693_s_at	0.5602	0.0216445	-2.66266	-3.1222	-2.19495	GLMP	glycosylated lysosomal membrane protein
201851_at	0.5054	0.0136439	-2.91788	-2.7379	-1.90775	SH3GL1	SH3 domain containing GRB2 like 1, endophilin A2
218406_x_at	0.5054	0.013645	2.91784	-2.738	1.88832	NENF	neudesin neurotrophic factor
225604_s_at	0.3548	0.00148615	-4.1666	-0.9116	-2.04569	GLIPR2	GLI pathogenesis related 2
1560316_s_at	0.4552	0.00738748	-3.25753	-2.2273	-3.48075	GLCCI1	glucocorticoid induced 1
240951_at	0.5056	0.0136961	-2.91577	-2.7411	-1.88004	RORA	RAR related orphan receptor A
205346_at	0.5056	0.0137057	-2.91539	-2.7417	-1.46115	ST3GAL2	ST3 beta-galactoside alpha-2,3-sialyltransferase 2
204204_at	0.5056	0.0137107	-2.91519	-2.742	-1.00123	SLC31A2	solute carrier family 31 member 2
226695_at	0.5056	0.013722	2.91473	-2.7427	2.14695	PRRX1	paired related homeobox 1
200598_s_at	0.5056	0.0137553	-2.91339	-2.7447	-1.6123	MIR3652///HSP90B1	microRNA 3652///heat shock protein 90 beta family member 1
1566721_at	0.5056	0.013765	2.913	-2.7453	2.00103	SVEP1	sushi, von Willebrand factor type A, EGF and pentraxin domain containing 1
213713_s_at	0.4953	0.0124593	-2.96808	-2.6623	-2.44906	GLB1L2	galactosidase beta 1 like 2
211982_x_at	0.5056	0.0137791	-2.91243	-2.7462	-1.30392	XPO6	exportin 6
205824_at	0.5056	0.0137843	2.91223	-2.7465	1.87143	HSPB2	heat shock protein family B (small) member 2
237472_at	0.5056	0.013809	2.91123	-2.748	2.34075	SOX1	SRY-box 1
1556912_at	0.528	0.0163144	-2.81909	-2.8869	-2.7317	GIT2	GIT ArfGAP 2
227135_at	0.5056	0.0138332	-2.91027	-2.7494	-1.15735	NAAA	N-acylethanolamine acid amidase
220088_at	0.5056	0.0138381	-2.91007	-2.7497	-1.69723	C5AR1	complement component 5a receptor 1
1563142_at	0.5056	0.0138413	-2.90994	-2.7499	-1.63974	LOC105373418	uncharacterized LOC105373418
240646_at	0.3144	0.00074879	-4.57184	-0.3642	-2.92106	GIMAP8	GTPase, IMAP family member 8
203184_at	0.5056	0.0138543	-2.90943	-2.7507	-1.39719	FBN2	fibrillin 2
226470_at	0.4605	0.00841367	-3.18535	-2.3354	-2.21955	GGT7	gamma-glutamyltransferase 7
240524_x_at	0.5056	0.0138583	2.90927	-2.7509	2.73238
230871_at	0.5056	0.0138674	2.90891	-2.7515	1.27235	DHX30	DEAH-box helicase 30
239486_at	0.5056	0.0138696	-2.90882	-2.7516	-1.23369	REL	REL proto-oncogene, NF-kB subunit
205721_at	0.4792	0.0101868	-3.07943	-2.4945	-2.7822	GFRA2	GDNF family receptor alpha 2
204493_at	0.5056	0.0138803	-2.90839	-2.7522	-1.21237	BID	BH3 interacting domain death agonist
226422_at	0.5056	0.0138873	2.90811	-2.7527	1.7965	ERGIC2	ERGIC and golgi 2
220330_s_at	0.5056	0.0138887	-2.90806	-2.7528	-1.85473	SAMSN1	SAM domain, SH3 domain and nuclear localization signals 1
231577_s_at	0.3194	0.00092357	-4.44648	-0.5306	-2.23998	GBP1	guanylate binding protein 1
202269_x_at	0.3988	0.0037191	-3.64139	-1.6595	-2.55387	GBP1	guanylate binding protein 1
209846_s_at	0.5062	0.0139387	-2.90607	-2.7557	-1.51892	BTN3A2	butyrophilin subfamily 3 member A2
207704_s_at	0.3144	0.0007135	-4.60086	-0.3261	-3.52358	GAS7	growth arrest specific 7
202191_s_at	0.3194	0.0009644	-4.42078	-0.565	-3.00844	GAS7	growth arrest specific 7
1559685_at	0.507	0.0139828	2.90432	-2.7584	1.75944	LOC100506379	uncharacterized LOC100506379
214632_at	0.507	0.0139938	-2.90389	-2.759	-1.42133	NRP2	neuropilin 2
239407_at	0.5075	0.0140228	-2.90275	-2.7608	-1.04911	PAXBP1-AS1	PAXBP1 antisense RNA 1
239522_at	0.5075	0.0140245	-2.90268	-2.7609	-1.5186	IL12RB1	interleukin 12 receptor subunit beta 1
201087_at	0.5076	0.0140382	-2.90214	-2.7617	-1.12375	PXN	paxillin
202192_s_at	0.4197	0.00459486	-3.52247	-1.8338	-2.29895	GAS7	growth arrest specific 7
211226_at	0.3866	0.00216967	-3.94788	-1.2182	-2.74416	GALR2	galanin receptor 2
1561501_s_at	0.5083	0.0140851	2.9003	-2.7644	2.77371	CTU2	cytosolic thiouridylase subunit 2
37170_at	0.5086	0.0141031	-2.89959	-2.7655	-1.75442	BMP2K	BMP2 inducible kinase
234713_x_at	0.5087	0.0141139	-2.89917	-2.7661	-1.84122
228303_at	0.2442	0.00015803	-5.54561	0.8301	-3.7465	GALNT6	polypeptide N-acetylgalactosaminyltransferase 6
231979_at	0.5734	0.0248386	-2.58631	-3.2365	-2.93802	GABPB1-AS1	GABPB1 antisense RNA 1
242447_at	0.509	0.0141592	2.8974	-2.7688	1.77239	C3orf70	chromosome 3 open reading frame 70
220576_at	0.509	0.0141651	2.89717	-2.7692	2.20444	PGAP1	post-GPI attachment to proteins 1
221387_at	0.509	0.0141821	2.8965	-2.7702	1.75845	NPFFR1	neuropeptide FF receptor 1
206755_at	0.509	0.0141866	2.89633	-2.7704	2.31708	CYP2B6	cytochrome P450 family 2 subfamily B member 6
207112_s_at	0.5339	0.0174546	-2.78174	-2.9431	-2.02368	GAB1	GRB2 associated binding protein 1
205025_at	0.5101	0.0142291	-2.89468	-2.7729	-1.67801	ZBTB48	zinc finger and BTB domain containing 48
202812_at	0.5533	0.0201836	-2.70137	-3.064	-2.14593	GAA	glucosidase alpha, acid
211794_at	0.3347	0.00126091	-4.26265	-0.7794	-2.15421	FYB	FYN binding protein
211795_s_at	0.3645	0.00167694	-4.09644	-1.0092	-2.22378	FYB	FYN binding protein
200706_s_at	0.5105	0.0142772	-2.89281	-2.7757	-1.40124	LITAF	lipopolysaccharide induced TNF factor
202481_at	0.5108	0.0142999	-2.89193	-2.7771	-1.6733	DHRS3	dehydrogenase/reductase 3
232284_at	0.5108	0.0143123	-2.89145	-2.7778	-1.2665	PSMD6-AS2	PSMD6 antisense RNA 2
205285_s_at	0.5805	0.0261658	-2.55739	-3.2797	-3.0911	FYB	FYN binding protein
241442_at	0.5111	0.0143311	2.89073	-2.7789	2.23183
204753_s_at	0.5112	0.014349	2.89004	-2.7799	2.16716	HLF	HLF, PAR bZIP transcription factor
209365_s_at	0.5112	0.0143529	-2.88989	-2.7801	-1.57536	ECM1	extracellular matrix protein 1
208378_x_at	0.5118	0.0143777	-2.88894	-2.7816	-1.89652	FGF5	fibroblast growth factor 5
209468_at	0.5118	0.0144024	-2.88799	-2.783	-1.98187	LRP5	LDL receptor related protein 5
209970_x_at	0.5118	0.0144082	-2.88776	-2.7833	-1.00929	CASP1	caspase 1
235084_x_at	0.5118	0.014421	-2.88727	-2.7841	-1.48847	TRIM38	tripartite motif containing 38
205040_at	0.5118	0.0144267	-2.88706	-2.7844	-1.49843	ORM1	orosomucoid 1
227481_at	0.5118	0.014432	2.88685	-2.7847	2.18665	CNKSR3	CNKSR family member 3
224252_s_at	0.4316	0.00554213	-3.41758	-1.9889	-2.75727	FXYD5	FXYD domain containing ion transport regulator 5
204801_s_at	0.5118	0.0144614	-2.88573	-2.7864	-1.76194	DHRS12	dehydrogenase/reductase 12
238360_s_at	0.5118	0.0144649	-2.88559	-2.7866	-1.34875	LINC00672	long intergenic non-protein coding RNA 672
226436_at	0.5118	0.0144694	-2.88542	-2.7869	-1.50385	RASSF4	Ras association domain family member 4
206443_at	0.5118	0.0144717	2.88533	-2.787	1.80932	RORB	RAR related orphan receptor B
218084_x_at	0.4953	0.0124619	-2.96796	-2.6624	-2.29412	FXYD5	FXYD domain containing ion transport regulator 5
213187_x_at	0.5595	0.0210601	-2.67783	-3.0994	-2.29964	FTL	ferritin light chain
204362_at	0.5124	0.014535	-2.88292	-2.7906	-1.15151	SKAP2	src kinase associated phosphoprotein 2
214032_at	0.5124	0.0145493	-2.88238	-2.7915	-1.39892	ZAP70	zeta chain of T cell receptor associated protein kinase 70
242246_x_at	0.5124	0.0145558	2.88213	-2.7918	1.51323	MEG3	maternally expressed 3 (non-protein coding)
224379_at	0.3347	0.00125904	-4.26352	-0.7782	-2.76554	FTHL17	ferritin heavy chain like 17
1555634_a_at	0.5124	0.0145672	-2.8817	-2.7925	-1.45839	LILRA5	leukocyte immunoglobulin like receptor A5
201089_at	0.5124	0.014577	-2.88133	-2.793	-1.5408	ATP6V1B2	ATPase H+ transporting V1 subunit B2
1558793_at	0.5718	0.0239505	-2.60652	-3.2063	-2.30851	FRY-AS1	FRY antisense RNA 1
230422_at	0.2493	0.00028741	-5.16125	0.3796	-3.56604	FPR3	formyl peptide receptor 3
214560_at	0.4193	0.00454577	-3.5285	-1.825	-3.34457	FPR3	formyl peptide receptor 3
204881_s_at	0.5133	0.014638	-2.87902	-2.7965	-1.19545	UGCG	UDP-glucose ceramide glucosyltransferase
225728_at	0.5133	0.0146403	2.87893	-2.7967	1.53635	SORBS2	sorbin and SH3 domain containing 2
219288_at	0.5133	0.014645	2.87876	-2.7969	1.3903	C3orf14	chromosome 3 open reading frame 14
202720_at	0.5143	0.0146841	2.87728	-2.7991	1.24701	TES	testin LIM domain protein
217549_at	0.5145	0.0146976	-2.87678	-2.7999	-1.8468	NCKAP1L	NCK associated protein 1 like
205119_s_at	0.3194	0.00096613	-4.41972	-0.5664	-2.50663	FPR1	formyl peptide receptor 1
217710_x_at	0.5149	0.014735	-2.87537	-2.802	-1.57081	ITPK1	inositol-tetrakisphosphate 1-kinase
205118_at	0.5571	0.0206405	-2.68897	-3.0827	-2.22661	FPR1	formyl peptide receptor 1
208498_s_at	0.5159	0.014776	-2.87383	-2.8043	-1.44795	ACTG1P4///AMY2B///AMY2A///AMY1C///AMY1B///AMY1A	actin gamma 1 pseudogene 4///amylase, alpha 2B (pancreatic)///amylase, alpha 2A (pancreatic)///amylase, alpha 1C (salivary)///amylase, alpha 1B (salivary)///amylase, alpha 1A (salivary)
219202_at	0.5159	0.014786	-2.87346	-2.8049	-1.5458	RHBDF2	rhomboid 5 homolog 2
243277_x_at	0.5164	0.0148092	-2.87259	-2.8062	-1.99841	MECOM	MDS1 and EVI1 complex locus
201110_s_at	0.5169	0.0148339	-2.87167	-2.8076	-1.35134	THBS1	thrombospondin 1
1552501_a_at	0.5171	0.0148492	-2.8711	-2.8085	-1.71685	GPBAR1	G protein-coupled bile acid receptor 1
219554_at	0.5185	0.0149027	2.86911	-2.8115	1.78791	RHCG	Rh family C glycoprotein
218006_s_at	0.5185	0.0149082	-2.86891	-2.8118	-1.80673	ZNF22	zinc finger protein 22
232081_at	0.5187	0.0149226	-2.86838	-2.8126	-1.85798	ABCG1	ATP binding cassette subfamily G member 1
227756_at	0.5193	0.0149485	-2.86742	-2.814	-1.60585	FAM81A	family with sequence similarity 81 member A
210240_s_at	0.5194	0.0149633	-2.86687	-2.8148	-1.60143	CDKN2D	cyclin dependent kinase inhibitor 2D
238876_at	0.5194	0.0149762	2.8664	-2.8156	1.28727
202616_s_at	0.5194	0.0149994	-2.86554	-2.8168	-1.21526	MECP2	methyl-CpG binding protein 2
210655_s_at	0.5671	0.023003	-2.62892	-3.1728	-2.65569	FOXO3B///FOXO3	forkhead box O3B pseudogene///forkhead box O3
205021_s_at	0.4627	0.00896165	-3.15038	-2.3879	-2.01569	FOXN3	forkhead box N3
202449_s_at	0.5194	0.0150347	-2.86424	-2.8188	-1.42872	RXRA	retinoid X receptor alpha
219521_at	0.5194	0.0150488	2.86372	-2.8196	2.21465	B3GAT1	beta-1,3-glucuronyltransferase 1
201496_x_at	0.5194	0.0150626	-2.86322	-2.8204	-1.72839	MYH11	myosin heavy chain 11
220979_s_at	0.5194	0.0150627	2.86321	-2.8204	1.40319	ST6GALNAC5	ST6 N-acetylgalactosaminide alpha-2,6-sialyltransferase 5
1553613_s_at	0.4863	0.01174	-3.00095	-2.6127	-2.07418	FOXC1	forkhead box C1
205409_at	0.6377	0.0496703	-2.19779	-3.8083	-2.17274	FOSL2	FOS like 2, AP-1 transcription factor subunit
204789_at	0.4605	0.00831205	-3.19209	-2.3253	-3.33345	FMNL1	formin like 1
213746_s_at	0.5997	0.0323996	-2.43831	-3.4568	-2.00007	FLNA	filamin A
1565806_at	0.5721	0.0243147	-2.59814	-3.2188	-2.38446	FLJ37035	uncharacterized LOC399821
242219_at	0.5194	0.0151173	-2.86122	-2.8234	-1.63053	LINC01588	long intergenic non-protein coding RNA 1588
213418_at	0.5194	0.0151205	-2.8611	-2.8235	-1.42888	HSPA6	heat shock protein family A (Hsp70) member 6
227749_at	0.5194	0.0151345	-2.86059	-2.8243	-1.26627	POU2F2	POU class 2 homeobox 2
218888_s_at	0.5194	0.0151413	2.86034	-2.8247	1.20051	NETO2	neuropilin and tolloid like 2
90610_at	0.5194	0.0151516	-2.85996	-2.8253	-1.69463	LRCH4	leucine rich repeats and calponin homology domain containing 4
221287_at	0.5194	0.0151528	-2.85992	-2.8253	-1.85541	RNASEL	ribonuclease L
217473_x_at	0.5194	0.0151758	-2.85908	-2.8266	-1.33097	SLC11A1	solute carrier family 11 member 1
223214_s_at	0.5194	0.0151791	2.85896	-2.8268	1.38741	ZHX1	zinc fingers and homeoboxes 1
222406_s_at	0.5194	0.0151812	-2.85888	-2.8269	-1.74419	PNRC2	proline rich nuclear receptor coactivator 2
203408_s_at	0.5194	0.0151817	-2.85887	-2.8269	-1.34547	SATB1	SATB homeobox 1
1568717_a_at	0.5942	0.0300091	-2.48109	-3.3933	-2.51669	FKBP15	FK506 binding protein 15
221345_at	0.4842	0.011439	-3.01531	-2.5911	-2.74784	FFAR2	free fatty acid receptor 2
1559489_a_at	0.5198	0.015245	-2.85657	-2.8304	-1.18467	LINC01366	long intergenic non-protein coding RNA 1366
215930_s_at	0.5198	0.015247	-2.85649	-2.8305	-1.19929	CTAGE5	CTAGE family member 5, ER export factor
205418_at	0.384	0.00203156	-3.98568	-1.1647	-2.9774	FES	FES proto-oncogene, tyrosine kinase
212453_at	0.5198	0.0152707	2.85564	-2.8318	1.32681	KIF1BP	KIF1 binding protein
232939_at	0.5198	0.0152716	-2.8556	-2.8318	-1.63501
231041_at	0.5198	0.0152823	2.85522	-2.8324	2.09215	POLR1E	RNA polymerase I subunit E
231192_at	0.5198	0.015293	2.85483	-2.833	2.01691	LPAR3	lysophosphatidic acid receptor 3
224411_at	0.5198	0.0153127	2.85412	-2.8341	1.35811	PLA2G12B	phospholipase A2 group XIIB
223608_at	0.5198	0.0153159	2.854	-2.8342	1.43229	EFCAB2	EF-hand calcium binding domain 2
211286_x_at	0.5198	0.0153403	-2.85312	-2.8356	-1.47477	CSF2RA	colony stimulating factor 2 receptor alpha subunit
217995_at	0.5198	0.0153409	-2.8531	-2.8356	-1.71792	SQRDL	sulfide quinone reductase-like (yeast)
1487_at	0.5198	0.0153448	-2.85296	-2.8358	-1.07589	ESRRA	estrogen related receptor alpha
225381_at	0.5198	0.0153651	2.85223	-2.8369	1.94449	MIR100HG	mir-100-let-7a-2 cluster host gene
223303_at	0.3194	0.0009779	-4.41254	-0.5761	-2.77785	FERMT3	fermitin family member 3
204249_s_at	0.5198	0.0153723	-2.85197	-2.8373	-1.25904	LMO2	LIM domain only 2
221086_s_at	0.5198	0.0153835	-2.85157	-2.8379	-1.37447	FEZF2	FEZ family zinc finger 2
235400_at	0.5366	0.0176244	-2.77639	-2.9512	-2.50439	FCRLA	Fc receptor like A
226875_at	0.5198	0.0154114	-2.85056	-2.8394	-1.18317	DOCK11	dedicator of cytokinesis 11
234408_at	0.5198	0.0154169	-2.85037	-2.8397	-1.81703	IL17F	interleukin 17F
212860_at	0.5198	0.0154177	-2.85034	-2.8398	-1.36685	ZDHHC18	zinc finger DHHC-type containing 18
228139_at	0.5198	0.0154193	-2.85028	-2.8399	-1.40359	RIPK3	receptor interacting serine/threonine kinase 3
205237_at	0.4329	0.00567473	-3.40438	-2.0084	-3.52921	FCN1	ficolin 1
221602_s_at	0.4989	0.0127295	-2.95622	-2.6801	-2.45801	FCMR	Fc fragment of IgM receptor
242498_x_at	0.5208	0.0154778	-2.84819	-2.843	-1.59549
1556103_at	0.5208	0.015484	-2.84797	-2.8433	-1.64538
216538_at	0.5208	0.0154975	-2.84749	-2.8441	-1.68768
207275_s_at	0.5208	0.015498	-2.84747	-2.8441	-1.2994	ACSL1	acyl-CoA synthetase long-chain family member 1
210812_at	0.5213	0.0155255	-2.84649	-2.8456	-1.6163	XRCC4	X-ray repair cross complementing 4
218831_s_at	0.393	0.00316999	-3.7317	-1.5282	-3.50614	FCGRT	Fc fragment of IgG receptor and transporter
226028_at	0.5213	0.0155424	-2.84589	-2.8465	-1.91586	ROBO4	roundabout guidance receptor 4
204006_s_at	0.5829	0.0271431	-2.53699	-3.3102	-2.76448	FCGR3B///FCGR3A	Fc fragment of IgG receptor IIIb///Fc fragment of IgG receptor IIIa
1565674_at	0.539	0.0178024	-2.77083	-2.9595	-2.36776	FCGR2C///FCGR2A	Fc fragment of IgG receptor IIc (gene/pseudogene)///Fc fragment of IgG receptor IIa
1554967_at	0.5215	0.0155744	2.84475	-2.8482	1.33458	DIP2A	disco interacting protein 2 homolog A
242739_at	0.5228	0.0156235	2.84301	-2.8508	2.10213
225407_at	0.5249	0.015705	-2.84014	-2.8551	-1.13045	MBP	myelin basic protein
1553885_x_at	0.5249	0.0157128	2.83986	-2.8556	2.27789	ZNF99	zinc finger protein 99
1570107_at	0.5249	0.0157473	-2.83865	-2.8574	-1.76741
1555326_a_at	0.5249	0.0157664	-2.83798	-2.8584	-1.11841	ADAM9	ADAM metallopeptidase domain 9
49111_at	0.5249	0.0157727	-2.83776	-2.8587	-1.48286	ARRB1	arrestin beta 1
204770_at	0.5249	0.0157778	-2.83758	-2.859	-1.41327	TAP2	transporter 2, ATP binding cassette subfamily B member
211395_x_at	0.3901	0.00297991	-3.76677	-1.4775	-2.97661	FCGR2C	Fc fragment of IgG receptor IIc (gene/pseudogene)
210992_x_at	0.4329	0.00589276	-3.38335	-2.0397	-2.71992	FCGR2C	Fc fragment of IgG receptor IIc (gene/pseudogene)
210889_s_at	0.3239	0.00111111	-4.33702	-0.678	-2.27001	FCGR2B	Fc fragment of IgG receptor IIb
219506_at	0.5249	0.0158188	-2.83615	-2.8612	-1.80619	C1orf54	chromosome 1 open reading frame 54
1570409_x_at	0.5249	0.0158272	-2.83585	-2.8616	-1.49781
222828_at	0.5249	0.0158357	-2.83555	-2.8621	-1.7018	IL20RA	interleukin 20 receptor subunit alpha
222433_at	0.5249	0.0158444	2.83525	-2.8625	1.24429	ENAH	enabled homolog (Drosophila)
205039_s_at	0.5249	0.0158498	-2.83506	-2.8628	-1.16063	IKZF1	IKAROS family zinc finger 1
216997_x_at	0.5249	0.0158502	-2.83505	-2.8628	-1.47848	TLE4	transducin like enhancer of split 4
209344_at	0.5249	0.0158524	-2.83497	-2.8629	-1.98549	TPM4	tropomyosin 4
237100_at	0.5249	0.015855	-2.83488	-2.8631	-1.62377
216950_s_at	0.3131	0.00062851	-4.67745	-0.2263	-2.36729	FCGR1CP///FCGR1B///FCGR1A	Fc fragment of IgG receptor Ic, pseudogene///Fc fragment of IgG receptor Ib///Fc fragment of IgG receptor Ia
214511_x_at	0.2202	6.26e-05	-6.16908	1.5031	-3.14975	FCGR1B	Fc fragment of IgG receptor Ib
219721_at	0.5255	0.0158999	2.83332	-2.8654	2.40482
231287_s_at	0.5255	0.015918	2.83269	-2.8664	2.13402	PRSS54	protease, serine 54
223657_at	0.5255	0.0159202	2.83261	-2.8665	2.08179	FAM167B	family with sequence similarity 167 member B
203240_at	0.2921	0.00057158	-4.7351	-0.1518	-2.27169	FCGBP	Fc fragment of IgG binding protein
206759_at	0.5124	0.0145831	-2.8811	-2.7934	-2.28639	FCER2	Fc fragment of IgE receptor II
222727_s_at	0.5256	0.0159602	-2.83123	-2.8686	-1.99602	SLC8B1	solute carrier family 8 member B1
204232_at	0.6176	0.038783	-2.33754	-3.6052	-3.29876	FCER1G	Fc fragment of IgE receptor Ig
224969_at	0.5256	0.0159681	-2.83095	-2.869	-1.55095	ATXN7L3	ataxin 7 like 3
1555303_at	0.5256	0.0159832	-2.83043	-2.8698	-1.52904
1554899_s_at	0.6312	0.0459127	-2.24238	-3.7439	-3.35357	FCER1G	Fc fragment of IgE receptor Ig
207674_at	0.451	0.00721384	-3.27075	-2.2075	-2.05904	FCAR	Fc fragment of IgA receptor
207186_s_at	0.5265	0.0160341	-2.82867	-2.8724	-1.2622	BPTF	bromodomain PHD finger transcription factor
1555651_at	0.5266	0.0160563	2.82791	-2.8736	2.15301	OR10A5	olfactory receptor family 10 subfamily A member 5
225345_s_at	0.5632	0.0222936	-2.64628	-3.1467	-2.54455	FBXO32	F-box protein 32
239224_at	0.3901	0.0029711	-3.76845	-1.475	-2.04237	FBXL20	F-box and leucine rich repeat protein 20
208637_x_at	0.5272	0.0160977	-2.82649	-2.8757	-1.78186	ACTN1	actinin alpha 1
211877_s_at	0.5272	0.0161109	2.82603	-2.8764	2.53791	PCDHGA11///PCDHGC3	protocadherin gamma subfamily A, 11///protocadherin gamma subfamily C, 3
1552563_a_at	0.5272	0.0161213	-2.82568	-2.8769	-1.99462
205707_at	0.5272	0.0161229	-2.82562	-2.877	-1.3261	IL17RA	interleukin 17 receptor A
212756_s_at	0.5272	0.0161451	-2.82486	-2.8782	-1.26307	UBR2	ubiquitin protein ligase E3 component n-recognin 2
211543_s_at	0.5272	0.0161512	-2.82465	-2.8785	-1.74516	GRK6	G protein-coupled receptor kinase 6
242217_s_at	0.5632	0.0223177	-2.64569	-3.1476	-2.4016	FBRS	fibrosin
221188_s_at	0.5272	0.0161646	-2.82419	-2.8792	-1.5762	CIDEB	cell death-inducing DFFA-like effector b
225878_at	0.5272	0.0161697	2.82402	-2.8794	1.38019	KIF1B	kinesin family member 1B
216602_s_at	0.4605	0.00859908	-3.17327	-2.3535	-2.73699	FARSA	phenylalanyl-tRNA synthetase alpha subunit
215719_x_at	0.5272	0.0161951	-2.82315	-2.8807	-0.963127	FAS	Fas cell surface death receptor
232293_at	0.5272	0.0162111	2.8226	-2.8816	1.09297	LCORL	ligand dependent nuclear receptor corepressor like
1557217_a_at	0.3194	0.00096938	-4.41773	-0.5691	-2.56148	FANCB	Fanconi anemia complementation group B
1552839_at	0.5942	0.029868	-2.48372	-3.3894	-2.73638	FAM71D	family with sequence similarity 71 member D
239834_at	0.5272	0.0162358	2.82176	-2.8828	1.52639
203799_at	0.5272	0.0162406	-2.8216	-2.8831	-0.912503	LY75-CD302///CD302///LY75	LY75-CD302 readthrough///CD302 molecule///lymphocyte antigen 75
227652_at	0.603	0.033305	-2.4229	-3.4796	-2.36451	FAM69B	family with sequence similarity 69 member B
231099_at	0.5276	0.0162698	-2.82061	-2.8846	-1.59038	FKBP15	FK506 binding protein 15
217167_x_at	0.5279	0.0162879	-2.81999	-2.8855	-1.51856	GK	glycerol kinase
218029_at	0.5706	0.0235163	-2.61667	-3.1911	-2.90388	FAM65A	family with sequence similarity 65 member A
219563_at	0.528	0.0163223	-2.81883	-2.8873	-1.07394	SYNE3///LINC00341	spectrin repeat containing nuclear envelope family member 3///long intergenic non-protein coding RNA 341
236571_at	0.528	0.0163276	-2.81865	-2.8875	-1.64937
229915_at	0.5321	0.0170177	-2.79576	-2.922	-2.77846	FAM26F	family with sequence similarity 26 member F
203508_at	0.5282	0.0163516	-2.81783	-2.8888	-1.86302	TNFRSF1B	TNF receptor superfamily member 1B
218481_at	0.5282	0.0163545	-2.81774	-2.8889	-1.52389	EXOSC5	exosome component 5
215418_at	0.5286	0.0163778	2.81695	-2.8901	1.09976	PARVA	parvin alpha
215415_s_at	0.5286	0.0163982	-2.81626	-2.8911	-1.50587	LYST	lysosomal trafficking regulator
207251_at	0.5286	0.0164093	2.81589	-2.8917	1.96897	MEP1B	meprin A subunit beta
218296_x_at	0.5286	0.0164212	-2.81549	-2.8923	-1.95073	MSTO2P///MSTO1	misato family member 2, pseudogene///misato 1, mitochondrial distribution and morphology regulator
232117_at	0.5286	0.016424	2.81539	-2.8924	1.22658	ZNF471	zinc finger protein 471
219862_s_at	0.5286	0.0164278	-2.81527	-2.8926	-1.43571	NARF	nuclear prelamin A recognition factor
1566715_at	0.5286	0.0164344	2.81504	-2.893	2.40268
226722_at	0.3194	0.00102138	-4.38676	-0.6108	-3.6888	FAM20C	family with sequence similarity 20 member C
204890_s_at	0.5319	0.0165806	-2.81015	-2.9003	-1.63724	LCK	LCK proto-oncogene, Src family tyrosine kinase
219478_at	0.5319	0.0165911	2.8098	-2.9009	1.70717	WFDC1	WAP four-disulfide core domain 1
219869_s_at	0.5319	0.0166	-2.8095	-2.9013	-1.55179	SLC39A8	solute carrier family 39 member 8
237518_at	0.5319	0.0166006	-2.80948	-2.9013	-1.4714
210952_at	0.5319	0.0166103	-2.80916	-2.9018	-1.86086	AP4S1	adaptor related protein complex 4 sigma 1 subunit
208599_at	0.5319	0.0166207	-2.80881	-2.9024	-1.7421	HUWE1	HECT, UBA and WWE domain containing 1, E3 ubiquitin protein ligase
226804_at	0.3896	0.00289215	-3.78375	-1.453	-4.29254	FAM20A	family with sequence similarity 20 member A
242945_at	0.4291	0.00522997	-3.44998	-1.9409	-2.8436	FAM20A	family with sequence similarity 20 member A
238703_at	0.6192	0.0397844	-2.32321	-3.6262	-2.32885	FAM207A	family with sequence similarity 207 member A
214366_s_at	0.5319	0.0166446	-2.80802	-2.9035	-1.82666	ALOX5	arachidonate 5-lipoxygenase
240139_at	0.5321	0.0166776	-2.80692	-2.9052	-1.4098
1558711_at	0.5829	0.0269432	-2.54111	-3.304	-2.13752	FAM13A-AS1	FAM13A antisense RNA 1
230519_at	0.5942	0.0297044	-2.48678	-3.3849	-2.39205	FAM124A	family with sequence similarity 124 member A
228986_at	0.5321	0.0166989	-2.80622	-2.9063	-1.62712	OSBPL8	oxysterol binding protein like 8
219295_s_at	0.5321	0.0167109	2.80582	-2.9069	1.38948	PCOLCE2	procollagen C-endopeptidase enhancer 2
1569592_a_at	0.2493	0.00027927	-5.17941	0.4015	-2.83174	F11	coagulation factor XI
208621_s_at	0.633	0.0475638	-2.22238	-3.7728	-3.69353	EZR	ezrin
207282_s_at	0.5321	0.0167558	-2.80433	-2.9091	-1.21266	MYOG	myogenin (myogenic factor 4)
1553947_at	0.4332	0.0060481	-3.36884	-2.0613	-2.55483	EXOSC6	exosome component 6
214958_s_at	0.5321	0.0168159	-2.80235	-2.9121	-1.40178	TMC6	transmembrane channel like 6
207700_s_at	0.5321	0.0168181	-2.80228	-2.9122	-1.79515	NCOA3	nuclear receptor coactivator 3
235957_at	0.5321	0.016819	2.80225	-2.9122	1.46293	GRIP1	glutamate receptor interacting protein 1
215151_at	0.5321	0.0168321	-2.80182	-2.9129	-1.61062	DOCK10	dedicator of cytokinesis 10
1553133_at	0.5321	0.0168364	-2.80168	-2.9131	-1.7577	C9orf72	chromosome 9 open reading frame 72
228205_at	0.5321	0.0168587	-2.80095	-2.9142	-1.70605	TKT	transketolase
223376_s_at	0.5321	0.0168795	-2.80027	-2.9152	-1.18413	BRI3	brain protein I3
210951_x_at	0.5321	0.0168801	-2.80025	-2.9152	-1.04261	RAB27A	RAB27A, member RAS oncogene family
233408_at	0.5321	0.0168867	2.80003	-2.9156	1.71657	PREX2	phosphatidylinositol-3,4,5-trisphosphate dependent Rac exchange factor 2
203337_x_at	0.5321	0.0169076	-2.79935	-2.9166	-1.81276	ITGB1BP1	integrin subunit beta 1 binding protein 1
227232_at	0.6377	0.0495781	-2.19884	-3.8068	-2.25991	EVL	Enah/Vasp-like
203285_s_at	0.5321	0.0169215	2.79889	-2.9173	1.513	HS2ST1	heparan sulfate 2-O-sulfotransferase 1
203349_s_at	0.3239	0.001101	-4.34241	-0.6707	-2.00986	ETV5	ETS variant 5
227951_s_at	0.5321	0.0169245	-2.7988	-2.9174	-1.82778	FAM98C	family with sequence similarity 98 member C
240587_x_at	0.5321	0.0169285	2.79867	-2.9176	1.97332
218414_s_at	0.5321	0.0169635	-2.79752	-2.9194	-1.003	NDE1	nudE neurodevelopment protein 1
37652_at	0.5321	0.0169678	-2.79738	-2.9196	-1.16591	CABIN1	calcineurin binding protein 1
238326_at	0.5321	0.0169745	-2.79717	-2.9199	-1.72413	ODF3B	outer dense fiber of sperm tails 3B
201329_s_at	0.6114	0.0370194	-2.36367	-3.5668	-2.06798	ETS2	ETS proto-oncogene 2, transcription factor
209588_at	0.5321	0.0169824	-2.79691	-2.9203	-1.5547	EPHB2	EPH receptor B2
217359_s_at	0.5321	0.0169915	2.79661	-2.9207	2.17043	NCAM1	neural cell adhesion molecule 1
218909_at	0.5321	0.0169975	2.79642	-2.921	1.00173	RPS6KC1	ribosomal protein S6 kinase C1
214447_at	0.6147	0.0379986	-2.34902	-3.5884	-2.2055	ETS1	ETS proto-oncogene 1, transcription factor
203096_s_at	0.5321	0.0170198	-2.79569	-2.9221	-1.67981	RAPGEF2	Rap guanine nucleotide exchange factor 2
1557190_at	0.5321	0.0170208	-2.79566	-2.9222	-1.23552
225846_at	0.3965	0.00365498	-3.6512	-1.6452	-2.672	ESRP1	epithelial splicing regulatory protein 1
1553255_at	0.6063	0.0358543	-2.38161	-3.5405	-2.3249	ERVV-1	endogenous retrovirus group V member 1
210692_s_at	0.5321	0.0170371	-2.79513	-2.923	-1.75291	SLC43A3	solute carrier family 43 member 3
241358_at	0.5321	0.017058	2.79445	-2.924	1.84016	WFIKKN2	WAP, follistatin/kazal, immunoglobulin, kunitz and netrin domain containing 2
220012_at	0.3187	0.00079756	-4.53401	-0.4141	-3.06052	ERO1B	endoplasmic reticulum oxidoreductase 1 beta
1558020_at	0.474	0.00964491	-3.10969	-2.449	-2.18833	ERGIC3	ERGIC and golgi 3
228545_at	0.5321	0.0170844	-2.7936	-2.9253	-1.32341	ZNF148	zinc finger protein 148
202896_s_at	0.5321	0.0171011	-2.79306	-2.9261	-1.99948	SIRPA	signal regulatory protein alpha
227618_at	0.5321	0.0171254	-2.79227	-2.9273	-1.09006	NHSL2	NHS like 2
243288_at	0.5321	0.0171425	-2.79172	-2.9281	-1.68431	SMYD2	SET and MYND domain containing 2
228297_at	0.5321	0.0171494	2.7915	-2.9284	2.05962	CNN3	calponin 3
227145_at	0.5321	0.0171701	2.79083	-2.9294	0.994033	LOXL4	lysyl oxidase like 4
202379_s_at	0.5321	0.0171778	-2.79058	-2.9298	-1.94091	NKTR	natural killer cell triggering receptor
209962_at	0.2715	0.00035335	-5.03154	0.2214	-2.44975	EPOR	erythropoietin receptor
208499_s_at	0.5321	0.0171912	-2.79015	-2.9305	-1.44222	DNAJC3	DnaJ heat shock protein family (Hsp40) member C3
212360_at	0.5321	0.0171932	-2.79009	-2.9306	-1.27266	AMPD2	adenosine monophosphate deaminase 2
205098_at	0.5321	0.0171934	-2.79008	-2.9306	-1.75679	CCR1	C-C motif chemokine receptor 1
1570352_at	0.5321	0.0171938	-2.79007	-2.9306	-1.55665	ATM	ATM serine/threonine kinase
206114_at	0.5533	0.0202057	-2.70076	-3.0649	-2.20535	EPHA4	EPH receptor A4
1563471_at	0.4605	0.00801221	-3.21247	-2.2947	-2.34154	EPG5	ectopic P-granules autophagy protein 5 homolog
214920_at	0.5321	0.0172066	2.78966	-2.9312	2.47457	THSD7A	thrombospondin type 1 domain containing 7A
206710_s_at	0.1272	1.257e-05	-7.34539	2.5918	-3.36401	EPB41L3	erythrocyte membrane protein band 4.1 like 3
212063_at	0.5321	0.0172189	-2.78926	-2.9318	-1.01678	CD44	CD44 molecule (Indian blood group)
232933_at	0.5321	0.0172242	2.78909	-2.9321	1.54558	KIAA1656	KIAA1656 protein
212681_at	0.2476	0.00022593	-5.31429	0.5623	-2.34969	EPB41L3	erythrocyte membrane protein band 4.1 like 3
219183_s_at	0.5331	0.0172785	-2.78735	-2.9347	-1.40234	CYTH4	cytohesin 4
237186_at	0.5331	0.0172967	-2.78677	-2.9355	-1.67626	KCNJ5	potassium voltage-gated channel subfamily J member 5
226701_at	0.5331	0.0172974	2.78675	-2.9356	2.00667	GJA5	gap junction protein alpha 5
211776_s_at	0.3144	0.00066956	-4.63919	-0.276	-3.08945	EPB41L3	erythrocyte membrane protein band 4.1 like 3
224502_s_at	0.5337	0.0173336	2.78559	-2.9373	1.06417	KIAA1191	KIAA1191
201809_s_at	0.403	0.00397307	-3.60417	-1.7139	-3.22772	ENG	endoglin
201526_at	0.5338	0.0173503	-2.78506	-2.9381	-1.96125	ARF5	ADP ribosylation factor 5
1560332_at	0.5338	0.017366	-2.78456	-2.9389	-1.33607
204524_at	0.5338	0.0173702	-2.78443	-2.9391	-1.0308	LOC101060747///PDPK1	3-phosphoinositide-dependent protein kinase 1-like///3-phosphoinositide dependent protein kinase 1
212702_s_at	0.5339	0.0173953	-2.78363	-2.9403	-1.147	BICD2	BICD cargo adaptor 2
209493_at	0.5339	0.0174103	2.78315	-2.941	1.37524	PDZD2	PDZ domain containing 2
203729_at	0.5019	0.0130886	-2.94085	-2.7033	-2.39605	EMP3	epithelial membrane protein 3
208240_s_at	0.5339	0.0174284	-2.78257	-2.9419	-1.69884	FGF1	fibroblast growth factor 1
239555_at	0.5339	0.0174334	-2.78242	-2.9421	-1.3041
207339_s_at	0.5339	0.017438	-2.78227	-2.9423	-1.16197	LTB	lymphotoxin beta
201325_s_at	0.0759	5.25e-06	-8.04328	3.1379	-2.74155	EMP1	epithelial membrane protein 1
227131_at	0.5339	0.0174551	-2.78173	-2.9431	-1.19186	MAP3K3	mitogen-activated protein kinase kinase kinase 3
228674_s_at	0.3936	0.00322923	-3.72121	-1.5434	-3.09969	EML4	echinoderm microtubule associated protein like 4
237877_at	0.5339	0.0174696	-2.78127	-2.9438	-1.88336
205784_x_at	0.5341	0.0174846	2.7808	-2.9445	1.42423	ARVCF	armadillo repeat gene deleted in velocardiofacial syndrome
236277_at	0.5343	0.0175023	2.78024	-2.9454	1.79096	PAK3	p21 (RAC1) activated kinase 3
223092_at	0.5343	0.017512	-2.77993	-2.9459	-1.1529	ANKH	ANKH inorganic pyrophosphate transport regulator
218985_at	0.535	0.0175431	-2.77895	-2.9473	-1.58383	SLC2A8	solute carrier family 2 member 8
228059_x_at	0.5366	0.0176132	2.77674	-2.9507	1.45181	MRPS22	mitochondrial ribosomal protein S22
242288_s_at	0.5056	0.0138999	-2.90761	-2.7534	-3.07537	EMILIN2	elastin microfibril interfacer 2
221875_x_at	0.5366	0.0176275	-2.77629	-2.9513	-1.64701	HLA-F	major histocompatibility complex, class I, F
201123_s_at	0.2442	0.00017575	-5.47632	0.7509	-5.48339	EIF5A	eukaryotic translation initiation factor 5A
218112_at	0.5367	0.0176505	-2.77557	-2.9524	-1.41908	MRPS34	mitochondrial ribosomal protein S34
1562028_at	0.5371	0.0176711	-2.77493	-2.9534	-1.79245	CCND3	cyclin D3
205321_at	0.3754	0.00189798	-4.02485	-1.1095	-2.23155	EIF2S3	eukaryotic translation initiation factor 2 subunit gamma
202700_s_at	0.538	0.0177291	-2.77311	-2.9561	-1.69691	TMEM63A	transmembrane protein 63A
211990_at	0.538	0.0177349	-2.77293	-2.9564	-1.81256	HLA-DPA1	major histocompatibility complex, class II, DP alpha 1
240716_at	0.538	0.017742	2.77271	-2.9567	2.15003	TTC23	tetratricopeptide repeat domain 23
223140_s_at	0.5384	0.0177679	2.7719	-2.9579	1.13116	DHX36	DEAH-box helicase 36
1552897_a_at	0.5384	0.0177756	2.77167	-2.9583	2.4099	KCNG3	potassium voltage-gated channel modifier subfamily G member 3
219339_s_at	0.4452	0.00690331	-3.29521	-2.171	-2.01519	EHMT1	euchromatic histone lysine methyltransferase 1
213469_at	0.5395	0.01783	2.76998	-2.9608	2.21531	PGAP1	post-GPI attachment to proteins 1
215485_s_at	0.5401	0.0178586	-2.76909	-2.9622	-1.84259	ICAM1	intercellular adhesion molecule 1
1556607_at	0.5942	0.0299495	-2.4822	-3.3917	-2.13344	EHD4	EH domain containing 4
203566_s_at	0.5402	0.0178826	2.76835	-2.9633	2.11135	AGL	amylo-alpha-1, 6-glucosidase, 4-alpha-glucanotransferase
228655_at	0.5406	0.0179067	-2.7676	-2.9644	-1.22348	CHORDC1///NAALAD2	cysteine and histidine rich domain containing 1///N-acetylated alpha-linked acidic dipeptidase 2
222221_x_at	0.5198	0.0152607	-2.856	-2.8312	-2.6911	EHD1	EH domain containing 1
227970_at	0.5415	0.0179733	-2.76555	-2.9675	-1.33724	GPR157	G protein-coupled receptor 157
209038_s_at	0.6277	0.0431078	-2.278	-3.6922	-2.16942	EHD1	EH domain containing 1
91703_at	0.5891	0.0282265	-2.51521	-3.3426	-3.00079	EHBP1L1	EH domain binding protein 1 like 1
206705_at	0.5415	0.0180068	2.76452	-2.9691	2.0873	TULP1	tubby like protein 1
218113_at	0.5415	0.0180084	-2.76447	-2.9691	-1.00257	TMEM2	transmembrane protein 2
208307_at	0.5415	0.0180114	2.76438	-2.9693	1.50057	RBMY1J///RBMY1E///RBMY1D///RBMY1B///RBMY1F///RBMY1A1	RNA binding motif protein, Y-linked, family 1, member J///RNA binding motif protein, Y-linked, family 1, member E///RNA binding motif protein, Y-linked, family 1, member D///RNA binding motif protein, Y-linked, family 1, member B///RNA binding motif protein, Y-linked, family 1, member F///RNA binding motif protein, Y-linked, family 1, member A1
202638_s_at	0.5415	0.0180237	-2.764	-2.9698	-1.78346	ICAM1	intercellular adhesion molecule 1
50221_at	0.5415	0.0180263	-2.76392	-2.97	-1.21484	TFEB	transcription factor EB
204961_s_at	0.5418	0.0180519	-2.76314	-2.9711	-1.26452	NCF1C///NCF1B///NCF1	neutrophil cytosolic factor 1C pseudogene///neutrophil cytosolic factor 1B pseudogene///neutrophil cytosolic factor 1
214867_at	0.5418	0.0180546	-2.76305	-2.9713	-1.30311	ZSWIM8-AS1///NDST2	ZSWIM8 antisense RNA 1///N-deacetylase and N-sulfotransferase 2
1554927_at	0.5418	0.0181027	2.76158	-2.9735	1.76821	LINC00598	long intergenic non-protein coding RNA 598
216899_s_at	0.5418	0.0181058	-2.76149	-2.9736	-1.42042	SKAP2	src kinase associated phosphoprotein 2
213804_at	0.5418	0.0181109	-2.76133	-2.9739	-1.35797	INPP5B	inositol polyphosphate-5-phosphatase B
221755_at	0.6169	0.0385495	-2.34093	-3.6002	-3.14616	EHBP1L1	EH domain binding protein 1 like 1
219385_at	0.5418	0.0181479	-2.7602	-2.9756	-1.20453	SLAMF8	SLAM family member 8
209403_at	0.5418	0.0181567	-2.75993	-2.976	-1.9728	TBC1D3I///TBC1D3E///LOC101060389///TBC1D3L///TBC1D3K///TBC1D3G///TBC1D3H///TBC1D3///TBC1D3C///TBC1D3F	TBC1 domain family member 3I///TBC1 domain family member 3E///TBC1 domain family member-like///TBC1 domain family member 3L///TBC1 domain family member 3K///TBC1 domain family member 3G///TBC1 domain family member 3H///TBC1 domain family member 3///TBC1 domain family member 3C///TBC1 domain family member 3F
1558661_at	0.5418	0.0181609	-2.75981	-2.9761	-1.74607	LOC100506207	uncharacterized LOC100506207
224451_x_at	0.5418	0.0181624	-2.75976	-2.9762	-1.5445	ARHGAP9	Rho GTPase activating protein 9
236775_s_at	0.5418	0.0181671	2.75962	-2.9764	1.82884
233575_s_at	0.5418	0.0181691	-2.75956	-2.9765	-1.95894	TLE4	transducin like enhancer of split 4
226933_s_at	0.5418	0.0181713	2.75949	-2.9766	1.6353	ID4	inhibitor of DNA binding 4, HLH protein
236039_at	0.5418	0.0181785	-2.75927	-2.977	-1.83019	LYPD5	LY6/PLAUR domain containing 5
217992_s_at	0.5418	0.018214	-2.75819	-2.9786	-1.14565	EFHD2	EF-hand domain family member D2
206758_at	0.384	0.00203683	-3.98418	-1.1668	-2.03757	EDN2	endothelin 2
222616_s_at	0.5418	0.0182503	-2.75709	-2.9802	-1.46157	USP16	ubiquitin specific peptidase 16
222686_s_at	0.5418	0.0182569	-2.75689	-2.9805	-1.0675	CPPED1	calcineurin like phosphoesterase domain containing 1
204527_at	0.5418	0.018261	-2.75677	-2.9807	-1.07278	MYO5A	myosin VA
235070_at	0.5418	0.0182648	2.75665	-2.9809	1.84511	RBFOX1	RNA binding protein, fox-1 homolog 1
217113_at	0.5418	0.018265	2.75664	-2.9809	1.48944	AMACR	alpha-methylacyl-CoA racemase
208831_x_at	0.5418	0.018271	-2.75646	-2.9812	-1.87653	SUPT6H	SPT6 homolog, histone chaperone
241046_at	0.5418	0.0182735	2.75639	-2.9813	2.39517	LOC102724511	uncharacterized LOC102724511
212571_at	0.5418	0.0182735	-2.75639	-2.9813	-1.76654	CHD8	chromodomain helicase DNA binding protein 8
206664_at	0.542	0.0183073	-2.75536	-2.9828	-1.9528	SI	sucrase-isomaltase
202205_at	0.542	0.018311	-2.75525	-2.983	-1.43933	VASP	vasodilator-stimulated phosphoprotein
213895_at	0.542	0.0183233	-2.75488	-2.9836	-1.50609	EMP1	epithelial membrane protein 1
220759_at	0.3964	0.00351817	-3.67274	-1.6138	-2.56127	EDDM3B	epididymal protein 3B
1554201_at	0.542	0.0183331	-2.75458	-2.984	-1.60645	CABP4	calcium binding protein 4
218816_at	0.542	0.0183409	2.75435	-2.9844	1.15161	LRRC1	leucine rich repeat containing 1
207423_s_at	0.5421	0.0183519	2.75402	-2.9849	1.85432	ADAM20	ADAM metallopeptidase domain 20
202729_s_at	0.5425	0.0183842	2.75305	-2.9863	1.62667	LTBP1	latent transforming growth factor beta binding protein 1
212738_at	0.5425	0.018387	-2.75296	-2.9865	-1.93731	ARHGAP19	Rho GTPase activating protein 19
229849_at	0.5426	0.018405	2.75242	-2.9873	1.2325	WIPF3	WAS/WASL interacting protein family member 3
238985_at	0.5426	0.0184102	-2.75226	-2.9875	-1.14597	CSRNP3	cysteine and serine rich nuclear protein 3
222202_at	0.5432	0.0184401	-2.75137	-2.9889	-1.8968
216667_at	0.411	0.00423217	-3.56864	-1.766	-3.89937	ECRP	ribonuclease A family member 2 pseudogene
233116_at	0.5446	0.0185154	2.74911	-2.9922	1.51483	ZFP92	ZFP92 zinc finger protein
1556345_s_at	0.5446	0.0185165	-2.74908	-2.9923	-1.2636
229156_s_at	0.5452	0.0185536	-2.74797	-2.994	-1.85899	PRKAG2-AS1	PRKAG2 antisense RNA 1
215172_at	0.5452	0.0185606	2.74776	-2.9943	1.21272	PTPN20	protein tyrosine phosphatase, non-receptor type 20
235483_at	0.5452	0.018566	-2.7476	-2.9945	-1.26163	STX3	syntaxin 3
219785_s_at	0.5454	0.0185832	2.74709	-2.9953	1.13756	C16orf95	chromosome 16 open reading frame 95
1552701_a_at	0.5454	0.0186505	-2.74509	-2.9983	-1.08762	CARD16	caspase recruitment domain family member 16
219457_s_at	0.5454	0.0186554	-2.74494	-2.9985	-1.95013	RIN3	Ras and Rab interactor 3
219803_at	0.5454	0.0186725	-2.74444	-2.9993	-1.96625	ANGPTL3	angiopoietin like 3
222158_s_at	0.5454	0.0186787	-2.74425	-2.9996	-1.61994	DESI2	desumoylating isopeptidase 2
228221_at	0.5454	0.0187235	2.74293	-3.0015	1.03508	SLC44A3	solute carrier family 44 member 3
203916_at	0.5454	0.0187242	-2.74291	-3.0016	-1.17318	NDST2	N-deacetylase and N-sulfotransferase 2
210772_at	0.5454	0.0187318	-2.74268	-3.0019	-1.0104	FPR2	formyl peptide receptor 2
243913_at	0.5454	0.0187346	-2.7426	-3.002	-1.67494
227564_at	0.5454	0.0187377	-2.74251	-3.0022	-1.76645	HGSNAT	heparan-alpha-glucosaminide N-acetyltransferase
206305_s_at	0.5454	0.0187398	-2.74245	-3.0023	-1.48811	C8A	complement component 8 alpha subunit
221900_at	0.5454	0.0187448	2.7423	-3.0025	1.78926	COL8A2	collagen type VIII alpha 2 chain
218859_s_at	0.5454	0.0187459	-2.74227	-3.0025	-1.29915	ESF1	ESF1 nucleolar pre-rRNA processing protein homolog
238871_at	0.5454	0.0187473	2.74223	-3.0026	1.99859	AFDN	afadin, adherens junction formation factor
203777_s_at	0.5454	0.0187494	-2.74216	-3.0027	-1.91826	RPS6KB2	ribosomal protein S6 kinase B2
208370_s_at	0.5454	0.0187495	2.74216	-3.0027	1.50052	RCAN1	regulator of calcineurin 1
204445_s_at	0.5454	0.0187611	-2.74182	-3.0032	-1.5458	ALOX5	arachidonate 5-lipoxygenase
244734_at	0.5454	0.0187708	2.74153	-3.0036	2.32892	MTHFSD	methenyltetrahydrofolate synthetase domain containing
226274_at	0.5454	0.0187978	-2.74074	-3.0048	-1.55017	CLCN5	chloride voltage-gated channel 5
230264_s_at	0.5454	0.0188005	-2.74066	-3.005	-1.64639	AP1S2	adaptor related protein complex 1 sigma 2 subunit
229010_at	0.5454	0.0188006	-2.74066	-3.005	-1.85627	CBL	Cbl proto-oncogene
240419_at	0.5454	0.0188017	2.74062	-3.005	1.51499	SLC6A15	solute carrier family 6 member 15
223235_s_at	0.5454	0.0188063	2.74049	-3.0052	1.56857	SMOC2	SPARC related modular calcium binding 2
218782_s_at	0.5454	0.0188249	2.73994	-3.006	1.42977	ATAD2	ATPase family, AAA domain containing 2
239163_at	0.5454	0.01883	-2.73979	-3.0063	-1.36424	UBE2B	ubiquitin conjugating enzyme E2 B
230356_at	0.5454	0.0188327	2.73971	-3.0064	1.77757
218660_at	0.3912	0.00312187	-3.74037	-1.5156	-2.04576	DYSF	dysferlin
237423_at	0.5456	0.0188729	-2.73853	-3.0082	-1.91768	RSPO4	R-spondin 4
233993_at	0.5456	0.0188742	-2.73849	-3.0082	-1.81299	MUC3	intestinal mucin-like
230756_at	0.5456	0.018885	-2.73818	-3.0087	-1.72629	ZNF683	zinc finger protein 683
204949_at	0.5456	0.0189179	-2.73721	-3.0101	-1.22674	ICAM3	intercellular adhesion molecule 3
226270_at	0.5456	0.0189226	2.73708	-3.0104	1.15039	EXOC2	exocyst complex component 2
203969_at	0.5456	0.0189241	2.73703	-3.0104	1.46496	PEX3	peroxisomal biogenesis factor 3
223553_s_at	0.5456	0.0189263	-2.73697	-3.0105	-1.53682	DOK3	docking protein 3
226068_at	0.5456	0.0189288	-2.7369	-3.0106	-1.32655	SYK	spleen associated tyrosine kinase
215776_at	0.5457	0.0189446	2.73643	-3.0113	1.75624	INSRR	insulin receptor related receptor
201328_at	0.5458	0.0189569	-2.73607	-3.0119	-1.82783	ETS2	ETS proto-oncogene 2, transcription factor
1552732_at	0.5461	0.0189763	2.73551	-3.0127	2.26702	ABRA	actin binding Rho activating protein
1552717_s_at	0.5469	0.0190318	-2.73389	-3.0151	-1.20894	CEP170P1///CEP170	centrosomal protein 170 pseudogene 1///centrosomal protein 170
229115_at	0.6252	0.0422621	-2.28918	-3.6759	-2.16482	DYNC1H1	dynein cytoplasmic 1 heavy chain 1
238676_at	0.5469	0.0190494	-2.73338	-3.0159	-1.30491
208206_s_at	0.5469	0.0190815	-2.73245	-3.0173	-1.69843	RASGRP2	RAS guanyl releasing protein 2
201538_s_at	0.6366	0.0490314	-2.20514	-3.7977	-2.06479	DUSP3	dual specificity phosphatase 3
201044_x_at	0.4492	0.00708953	-3.28041	-2.1931	-4.2969	DUSP1	dual specificity phosphatase 1
204532_x_at	0.5469	0.019103	-2.73183	-3.0182	-1.76733	UGT1A1///UGT1A4///UGT1A9///UGT1A6///UGT1A8///UGT1A10	UDP glucuronosyltransferase family 1 member A1///UDP glucuronosyltransferase family 1 member A4///UDP glucuronosyltransferase family 1 member A9///UDP glucuronosyltransferase family 1 member A6///UDP glucuronosyltransferase family 1 member A8///UDP glucuronosyltransferase family 1 member A10
223852_s_at	0.5469	0.0191141	-2.73151	-3.0187	-1.15909	STK40	serine/threonine kinase 40
201063_at	0.5469	0.0191271	2.73113	-3.0193	1.23098	RCN1	reticulocalbin 1
237268_at	0.4197	0.00462381	-3.51895	-1.839	-2.03216	DSCAM	DS cell adhesion molecule
208043_at	0.5469	0.0191299	-2.73105	-3.0194	-1.82619
211624_s_at	0.629	0.044624	-2.25848	-3.7205	-2.07328	DRD2	dopamine receptor D2
242554_at	0.5469	0.019136	-2.73087	-3.0197	-1.49828	TPCN2	two pore segment channel 2
244357_at	0.547	0.0191499	-2.73047	-3.0203	-1.7271
210607_at	0.5475	0.0191765	-2.7297	-3.0214	-1.14124	FLT3LG	fms related tyrosine kinase 3 ligand
244837_at	0.5477	0.0191945	-2.72918	-3.0222	-1.85672
1563027_at	0.5477	0.0192028	-2.72894	-3.0226	-1.88831	LOC101927406	uncharacterized LOC101927406
239549_at	0.5477	0.0192165	-2.72855	-3.0232	-1.6852
236646_at	0.5477	0.0192408	-2.72785	-3.0242	-1.66261	TMEM52B	transmembrane protein 52B
201516_at	0.5477	0.0192534	-2.72748	-3.0248	-1.34406	SRM	spermidine synthase
209636_at	0.5477	0.0192535	-2.72748	-3.0248	-1.57246	NFKB2	nuclear factor kappa B subunit 2
217951_s_at	0.5477	0.0192564	-2.7274	-3.0249	-1.36125	PHF3	PHD finger protein 3
220353_at	0.5477	0.019272	-2.72695	-3.0256	-1.56899	FAM86C1	family with sequence similarity 86 member C1
244695_at	0.5477	0.0192742	-2.72689	-3.0257	-1.58178	GHRLOS	ghrelin opposite strand/antisense RNA
219505_at	0.5479	0.0192908	-2.72641	-3.0264	-1.6676	CECR1	cat eye syndrome chromosome region, candidate 1
208121_s_at	0.548	0.0193205	-2.72556	-3.0277	-1.10575	PTPRO	protein tyrosine phosphatase, receptor type O
235757_at	0.548	0.0193335	-2.72519	-3.0282	-1.57925
205932_s_at	0.548	0.019336	2.72512	-3.0283	1.36759	MSX1	msh homeobox 1
218589_at	0.548	0.0193534	-2.72462	-3.0291	-1.15553	LPAR6	lysophosphatidic acid receptor 6
230091_at	0.548	0.0193589	2.72446	-3.0293	1.77098	SRPK2	SRSF protein kinase 2
213280_at	0.548	0.0193595	-2.72444	-3.0294	-1.30524	RAP1GAP2	RAP1 GTPase activating protein 2
201857_at	0.548	0.0193797	2.72387	-3.0302	1.10756	ZFR	zinc finger RNA binding protein
234946_at	0.548	0.0193966	2.72338	-3.0309	0.971681	ENTPD6	ectonucleoside triphosphate diphosphohydrolase 6 (putative)
230427_s_at	0.548	0.0193992	2.72331	-3.0311	1.22008	BAG5	BCL2 associated athanogene 5
235921_at	0.548	0.0194003	2.72328	-3.0311	1.82046	LOC102723721	uncharacterized LOC102723721
219452_at	0.4605	0.00832868	-3.19098	-2.3269	-2.01597	DPEP2	dipeptidase 2
204724_s_at	0.5483	0.0194242	-2.7226	-3.0321	-1.84456	COL9A3	collagen type IX alpha 3 chain
233464_at	0.5485	0.0194432	2.72206	-3.0329	2.17418	BCL2L14	BCL2 like 14
1561276_at	0.3998	0.00378598	-3.63134	-1.6742	-2.77117	DOCK5	dedicator of cytokinesis 5
241740_at	0.5499	0.0195109	-2.72013	-3.0358	-1.23827
231075_x_at	0.5502	0.0195396	2.71932	-3.0371	1.51923	ABI2	abl-interactor 2
1558691_a_at	0.542	0.0183269	-2.75477	-2.9837	-2.17446	DOCK4	dedicator of cytokinesis 4
244098_at	0.5502	0.019556	-2.71886	-3.0378	-1.47234
1569516_at	0.5502	0.0195863	-2.718	-3.039	-1.28739
213160_at	0.4117	0.00426984	-3.56366	-1.7733	-2.14935	DOCK2	dedicator of cytokinesis 2
242885_at	0.5502	0.0195965	-2.71771	-3.0395	-1.20507
244224_x_at	0.5502	0.0196061	2.71744	-3.0399	1.81925	LYNX1	Ly6/neurotoxin 1
235965_at	0.5502	0.0196237	2.71694	-3.0406	1.43911	BHLHA15	basic helix-loop-helix family member a15
222827_s_at	0.5502	0.0196301	2.71676	-3.0409	2.28821	KLHL41	kelch like family member 41
226071_at	0.5502	0.0196325	-2.7167	-3.041	-1.53318	ADAMTSL4	ADAMTS like 4
209253_at	0.5502	0.0196523	-2.71614	-3.0418	-1.64339	SORBS3	sorbin and SH3 domain containing 3
203912_s_at	0.3745	0.00181534	-4.05055	-1.0734	-2.5982	DNASE1L1	deoxyribonuclease 1 like 1
228640_at	0.5502	0.0196772	2.71544	-3.0429	2.41974	PCDH7	protocadherin 7
236880_at	0.5502	0.0196788	2.71539	-3.043	1.47172	RAD52	RAD52 homolog, DNA repair protein
227324_at	0.5502	0.0196959	-2.71491	-3.0437	-1.20874	COQ8B	coenzyme Q8B
218555_at	0.5502	0.0197028	-2.71472	-3.044	-1.80982	ANAPC2	anaphase promoting complex subunit 2
222038_s_at	0.5502	0.0197109	-2.71449	-3.0443	-1.77575	UTP18	UTP18, small subunit processome component
202972_s_at	0.5502	0.0197187	-2.71427	-3.0446	-1.27467	FAM13A	family with sequence similarity 13 member A
238802_at	0.5502	0.0197423	-2.71361	-3.0456	-1.64361	TYSND1	trypsin domain containing 1
206782_s_at	0.5839	0.0274267	-2.53121	-3.3188	-2.07484	DNAJC4	DnaJ heat shock protein family (Hsp40) member C4
232195_at	0.5502	0.0197667	2.71292	-3.0467	2.28305	GPR158	G protein-coupled receptor 158
1568830_at	0.5502	0.019771	-2.7128	-3.0469	-1.36889	IRAK3	interleukin 1 receptor associated kinase 3
205494_at	0.5502	0.0197774	-2.71262	-3.0471	-1.85692	ZNF821	zinc finger protein 821
225530_at	0.5502	0.0197782	-2.7126	-3.0472	-1.13829	MOB3A	MOB kinase activator 3A
232381_s_at	0.3896	0.00283035	-3.79603	-1.4353	-2.47901	DNAH5	dynein axonemal heavy chain 5
1552370_at	0.5502	0.0197946	-2.71214	-3.0478	-1.92103	C4orf33	chromosome 4 open reading frame 33
1554342_s_at	0.5502	0.0197949	2.71213	-3.0479	1.06376	HELQ	helicase, POLQ-like
228771_at	0.5503	0.0198151	-2.71157	-3.0487	-0.928099	GRK3	G protein-coupled receptor kinase 3
214247_s_at	0.5503	0.0198171	2.71151	-3.0488	1.44456	DKK3	dickkopf WNT signaling pathway inhibitor 3
231040_at	0.5507	0.0198419	2.71082	-3.0498	2.13707	RORB	RAR related orphan receptor B
225973_at	0.5519	0.0198979	-2.70926	-3.0522	-1.02628	TAP2	transporter 2, ATP binding cassette subfamily B member
235659_at	0.5519	0.0199049	-2.70907	-3.0525	-1.1191	TMEM127	transmembrane protein 127
237804_at	0.5991	0.0317857	-2.44899	-3.441	-2.72808	DNAH11	dynein axonemal heavy chain 11
219865_at	0.5531	0.0199696	-2.70727	-3.0552	-1.26996	LINC00339	long intergenic non-protein coding RNA 339
244421_at	0.5531	0.0199893	2.70672	-3.056	1.64438
242591_at	0.5967	0.0313173	-2.45728	-3.4287	-2.26016	DNAH1	dynein axonemal heavy chain 1
213962_s_at	0.5531	0.0200048	2.70629	-3.0566	1.65497	ANKLE2	ankyrin repeat and LEM domain containing 2
235115_at	0.5531	0.0200083	2.7062	-3.0568	2.04404	PDE8B	phosphodiesterase 8B
218746_at	0.5533	0.0200347	-2.70547	-3.0579	-1.63655	TAPBPL	TAP binding protein like
239367_at	0.5533	0.0200714	2.70446	-3.0594	1.69811	BDNF	brain derived neurotrophic factor
228111_s_at	0.6312	0.0456175	-2.24603	-3.7386	-2.15599	DNAH1	dynein axonemal heavy chain 1
240877_x_at	0.5533	0.0200979	2.70373	-3.0605	1.67134
240994_at	0.5533	0.0201084	2.70344	-3.0609	2.60974
212105_s_at	0.6362	0.0489166	-2.20647	-3.7958	-2.17393	DHX9	DEAH-box helicase 9
216913_s_at	0.5533	0.0201265	-2.70294	-3.0617	-1.38248	RRP12	ribosomal RNA processing 12 homolog
214504_at	0.5533	0.0201278	-2.7029	-3.0617	-1.80176	ABO	ABO blood group (transferase A, alpha 1-3-N-acetylgalactosaminyltransferase; transferase B, alpha 1-3-galactosyltransferase)
221293_s_at	0.5249	0.0157975	-2.83689	-2.86	-2.70513	DEF6	DEF6, guanine nucleotide exchange factor
218522_s_at	0.5533	0.0201355	-2.70269	-3.0621	-1.22143	MAP1S	microtubule associated protein 1S
211922_s_at	0.5533	0.0201385	-2.70261	-3.0622	-1.87785	CAT	catalase
227832_at	0.5533	0.0201456	-2.70241	-3.0625	-1.4659	MBD6	methyl-CpG binding domain protein 6
212926_at	0.5533	0.0201729	-2.70166	-3.0636	-1.29508	SMC5	structural maintenance of chromosomes 5
202480_s_at	0.3952	0.00328292	-3.71188	-1.5569	-2.06951	DEDD	death effector domain containing
224703_at	0.4863	0.0116565	-3.00489	-2.6068	-2.50463	DCAF5	DDB1 and CUL4 associated factor 5
214872_at	0.5533	0.0202155	-2.7005	-3.0654	-1.49352	RIF1	replication timing regulatory factor 1
203827_at	0.5533	0.0202166	-2.70046	-3.0654	-1.5232	WIPI1	WD repeat domain, phosphoinositide interacting 1
211167_s_at	0.5533	0.0202245	-2.70025	-3.0657	-1.44165	GCK	glucokinase
1560996_at	0.5533	0.0202277	2.70016	-3.0659	2.2786
240974_at	0.5533	0.02023	2.7001	-3.0659	1.5352	LOC100506851	uncharacterized LOC100506851
221849_s_at	0.5104	0.0142552	-2.89366	-2.7745	-2.53279	DCAF15	DDB1 and CUL4 associated factor 15
[truncated: 52,676 more rows]

## Sheet: DEGs
ZYX
ZPLD1
ZNHIT2
ZNF814
ZNF620
ZNF440
ZNF438
ZNF331
ZNF32-AS3
ZNF296
LOC101930006///FRMPD2B///FRMPD2
ZNF154
ZFP91
ZFP36L2
ZER1
ZEB1
ZC3H18
ZBTB7A
ZBTB38
ZBTB20
YTHDC2
YJEFN3
WWOX
WSB1
WFDC8
WEE1
WASF2
VWA5B2
VSIG4
VRK3
VPS35
VPS13B
VNN3
VAV3
VAMP8
USP47
UPP1
UPF1
UNC13C
UGGT1
UBE4B
UBE3C
UBE2D1
UBASH3B
UBAC2-AS1
U2AF2
U2AF1L4
TYROBP
TYMP
TXNIP
TXLNB
TULP3
TUBGCP3
TTC6
TSPAN4
TSC22D3
TRPC4
TRNP1
TRIM25
TRIB1
TREML2
TREM2
OXTR
TRAF4
TRABD
TRA2B
TPP1
TOX4
TOX3
TOP3B
TNRC6C-AS1
TNRC6C
TNFSF13
TNFSF12-TNFSF13///TNFSF13
TNFSF12-TNFSF13///TNFSF12
TNFRSF25
TNFRSF11A
TNFRSF10C
TNFAIP2
TMTC2
TMPRSS6
TMPO-AS1
TMOD4///VPS72
TMEM55B
TMEM259
TMEM191A
TMEM173
TMEM144
TMEM127
TMEM121
TMEM106A
TLR8
TLR6
TLR4
TLN1
TKT
THEMIS2
THBD
TGFBI
TGFB1
TFEC
TEP1
LMF1
TENM3
TCP11L2
TCF7L2
TBXAS1
TBRG1
TAPBP
HAS2
TAL2
TAGLN2
TAGLN
TAF8
TACSTD2
SYTL1
MTBP
SYN2
SYK
SULF1
SUCNR1
DCDC5///DCDC1
STX11
STRN4
STMN3
STK26
STK10
STC2
STAT6
SLITRK5
STAT5B
STAT1
STARD8
STAB1
ST6GAL1
ST14
SSBP4
SRSF7
SRRM1
SRPRA
SRPK2
SRGAP2
SRC
SPTBN5
SPSB3
SPPL3
SPP1
SPON1
SPI1
SPATA32
C11orf58
SPATA31C2
SPATA13
SP110
CLDN16
SORL1
SOCS3
SOBP
SNX5
SNX20
SNAPC4
ESR1
SNAP23
SMPDL3A
SMOC1
SMARCA4
SMARCA2
SMAD3
SLFN5
SLCO2B1
SLC7A7
CARMIL1
SLC43A2
SLC37A2
SLC2A5
SLC25A37
SLC1A2
SLC16A6
SLC12A9
SLC11A1
SLAMF8
SLA
AGFG2
SIRPG
SIK3
SIGLEC9
SIGLEC11
SIGLEC10
SIGLEC1
ACADL
SHKBP1
SH3TC1
SH3RF3-AS1
SH3RF2
CNKSR3
SH3BGRL3
SF3B1
SF1
SERPINI2
SERPINB2
SERPINB1
SERPINA1
SEMG1
CXCL6
SPOCK3
ZNF71
SEMA4A
SELPLG
SELO
GABRA5
SEC31B
SDHD
SDHC
SDC3
SCOC-AS1
SCIN
SCARA5
SCAMP4
ISM1-AS1
SCAF11
SBNO2
SATB1-AS1
SATB1
SARDH
SAMSN1
SAMD9L
SAE1
S100P
S100A9
RUFY2
RTN1
RSBN1
RRP7A
RRAD
MYO16
RPS6KA5
RPPH1
RPL23AP53
RNF213
RNF165
RNF141
RNF13
RNF121
RNASE6
DIAPH3
MAFG-AS1
RNASE3
RNASE2
RNASE1
RMND5A
RIN3
RHOB
RHOA
RGS4
RGS14
RFX2
RERE
RENBP
REM2
RDH16
RBM25
RBM14
RASSF5
CNBD2
EGFLAM
RASSF4
RASSF1
RASGRP4
RASA2
RARS2
RARA
RABGEF1
RAB7B
RAB5C
GABRA2
RAB3D
RAB12
QKI
PTPRR
PTPRJ
PTPRC
PTPN12
PTP4A3
PTGER3
PTEN
PSENEN
TMEM134
PSD4
PSAP
PRSS3
PRPF40A
SHC4
DLX2
PRO2949
PRO1596
PRNP
PRKCSH
PRKCD
PREX1
PRAM1
PPWD1
PPP4R2
PPP1R3E
PPFIBP2
CD24
POU2F2
POLM
POLG
POGK
PNN
PNISR
PML
PLTP
PLPP3
PLIN4
PLEKHO1
PLCG2
PLCB2
PLAUR
PLAU
LOC100505716
PKP2
PKN1
PKIB
PILRA
PIK3CG
PIK3AP1
PIEZO2
PRRX1
PICALM
PHF5A
PHACTR1
PGP
PEX5L-AS2
PECAM1
PDXDC1
PDSS2
PDLIM7
PDE4D
KDM4D
PDE4B
PAXBP1-AS1
PAX3
PASK
PARVG
PARVB
PADI4
OVOL2
OTUD4
OSTM1-AS1
OSM
ORM2///ORM1
OR8G1
OR7C1
OLR1
OLFM4
OGFR
OGDH
OCRL
OAZ2
OAS1
NUP62
NUP54
NUMA1
NSUN6
NSUN3
NRROS
NRP2
NR6A1
NR4A1
NR2F2
NPL
NPIPA5///NPIPB6///NPIPB8///NPIPB3
NOXRED1
NOTCH2
NOL9
NLRP3
NLRP1
KCNA5
NLRC4
NIPBL
NINJ1
NIN
NFYC
NFYA
NFKBIZ
NFKBID
NEU2
VWA1
NEK9
NDUFS1
NDST2
NCKAP1L
NCF4
C20orf181
NCAPH2
NBPF26///NBPF10///NBPF9///NBPF14
NAPSB
NAPA
NAMPT
NAGK
NADK
NAAA
NAA15
N6AMT1
MYO9B
MYO7A
MYO3B
MYO1G
RAB3IP
EIF4A2
MYO1F
MYH4
MYH14
MXD1
MSR1
MS4A7
MS4A6A
MS4A4A
MS4A3
MRPL43
MRC1
MPEG1
MOB3A
MNX1
GRAPL
MIR8085///BCL3
MIR6883///PER1
SPNS3
LOC100505902///LOC285389
MIR6859-1///MIR6859-2///LOC101930154///LOC100288778///WASH1///WASH7P///WASH2P///WASH3P
MIR637///DAPK3
MIR631///NEIL1
MIR612///NEAT1
MIR4738///H3F3B///H3F3A
MIR4656///AP5Z1
MIR4454///ESRG
MUC4
MIR142
ILDR2
MIR1282///HYPK///SERF2
MILR1
AFM
ACTG1P17
MICAL1
MGC40069///TRAC///TRAJ17///TRAV20///TRDV2///YME1L1
MFSD4A
MEX3D
MEG3
MED30
MED1
MCTP2
MCOLN1
MB21D1
MARCO
MAPK4
MAPK1IP1L
ABLIM2
MAP9
MAP4K1
MAP3K8
MAP3K12
MAP1A
MALAT1
MAGEA4
MAFB
MAD1L1
MAATS1
LYZ
ZAN
LYVE1
LYN
CYP17A1
LUZP1
LUC7L3
LTBP3
LST1
HOXD13
LSP1
LSG1
CCDC141
LRRC25
LRP1
LPIN1
PRO1804
LPAR2
LPA
LOC729307
LOC653581
LOC400499///LOC388210
PHACTR2
LOC339593
LOC285957
LOC283352
LOC151121
LOC148696
LOC105369595
PCDHGC4
LOC102725526///IGHV4-31///IGHM///IGHG3///IGHG2///IGHG1///IGHA2///IGHA1///IGH
LOC102724965
LOC102724814
LOC102723897///MIR6859-1///MIR6859-2///LOC101930154///LOC100288778///WASH1///WASH7P///WASH2P///WASH3P
LOC101929819///LOC101060494///LINC01001///LINC01347///LOC388572
LOC101929241
LOC101928916///NNMT
LOC101928716
LOC101928317///PLBD1-AS1
LOC101928314
LOC101928284
BIVM
LOC101928273
ADCK2
LOC101928135
LOC101928012
LOC101927610
LOC101927450
LOC101927446///GTPBP10
LOC101927313
LOC101927180///ATP6V1F
LOC101927085
LOC101926915
LOC101060835///LOC100996809///HLA-DRB5///HLA-DRB4///HLA-DRB1///HLA-DQB1
LOC101060835///LOC100996809///HLA-DRB4///HLA-DRB3///HLA-DRB1///HLA-DQB1
LOC101060835///HLA-DQB1
LOC100996809///HLA-DRB4///HLA-DRB1
LOC100996654
LOC100509457///HLA-DQA2///HLA-DQA1
LOC100507616///CLLU1
LOC100507065
LOC100507006
LOC100506585
LOC100506236
LOC100422526
LOC100289061
LOC100287610///ZNF717
LOC100132735
KIT
LITAF
LIPJ
LINC01613
LINC01569
LINC01537
LINC01523
SAMD1
WNK2
LINC01503
LINC01492
LINC01272
LINC01105
LINC01023
LINC01000
LINC00963
LINC00907
LINC00619
NETO1
LINC00543
LINC00458
TSTD2
LINC00427
LINC00334
LIMK1
LIMD2
LILRB3
SHANK3
LILRB2
LOC105376530
LILRB1
PDE8B
LILRA5
ADGRL3
LILRA2
FOXR1
LGMN
LGALS2
LDLR
LCP2
LCP1
SORCS3
LAPTM5
LAMP1
LAIR1
KYNU
KRT82
KRT7
KRT13
KMT2C
SLC12A4
KMO
COCH
KLK3
KLF4
KLF13
KDM6B
KDM6A
KDM2A
KDM1B
KDF1
KCTD16
KCNJ15
KCNJ13
KCNE3
KANK3
FAM208B
JUN
JMJD1C
JAK3
ITGB2
ITGAM
IRF2BP2
IQGAP1
INPP5D
FOXG1
INPP4A
IMPAD1
IL6R
MYOM3
IL2RG
C1orf145
IL27
DAGLA
RADIL
IL20RA
IL1R2
IL18RAP
IL10
IKZF1
IGLV1-44
LOC102723684
IGHM
DYNLRB2
IGHD
IGF2R
IFNGR1
IFNAR2
IFIH1
IFI30///PIK3R2
IFI16
IER5L
ID1
ICAM1
HTATSF1P2
EFEMP1
HSPG2
HSPA6
HSP90AB1
HPGDS
HOXA-AS2
HORMAD1
HNRNPUL1
HNRNPL
HMOX1
HMGB1
HMGA2
HMGA1
HLA-G
FOXI1
HLA-F
HLA-DRB6
HLA-DRB4
HLA-DRB1
HLA-DRA
HLA-DQB1
HLA-DPA1
HLA-DMA
XPNPEP2
ALG2
HLA-C
HLA-B
HK3
HIVEP2
HIPK1-AS1
HIPK1
HCN1
HCLS1
HCK
HBEGF
HAVCR2
H2AFY
LOC101927907
GTF2IRD2
GTF2F1
GS1-24F4.2
GRN
GRK3
GRK2
GRIN2D
GREM2
GRASP
GPX3
GPSM3
GPR85
GPR137
GPATCH8
COPS8
UACA
GPATCH4
GPAT2
GNGT2
GNAI2
GNA15
GMFG
GMEB1
GMDS
SGK2
GLYR1
GLMP
GLIPR2
GLCCI1
SVEP1
GLB1L2
SOX1
GIT2
GIMAP8
GGT7
GFRA2
GBP1
GAS7
GALR2
CTU2
GALNT6
GABPB1-AS1
PGAP1
CYP2B6
GAB1
GAA
FYB
HLF
FXYD5
FTL
FTHL17
FRY-AS1
FPR3
FPR1
FOXO3B///FOXO3
FOXN3
B3GAT1
FOXC1
FOSL2
FMNL1
FLNA
FLJ37035
FKBP15
FFAR2
FES
POLR1E
LPAR3
FERMT3
FCRLA
FCN1
FCMR
FCGRT
FCGR3B///FCGR3A
FCGR2C///FCGR2A
ZNF99
FCGR2C
FCGR2B
FCGR1CP///FCGR1B///FCGR1A
FCGR1B
PRSS54
FAM167B
FCGBP
FCER2
FCER1G
FCAR
OR10A5
FBXO32
FBXL20
PCDHGA11///PCDHGC3
FBRS
FARSA
FANCB
FAM71D
FAM69B
FAM65A
FAM26F
FAM20C
FAM20A
FAM207A
FAM13A-AS1
FAM124A
F11
EZR
EXOSC6
EVL
ETV5
ETS2
NCAM1
ETS1
ESRP1
ERVV-1
ERO1B
ERGIC3
CNN3
EPOR
EPHA4
EPG5
THSD7A
EPB41L3
GJA5
ENG
EMP3
EMP1
EML4
EMILIN2
EIF5A
EIF2S3
TTC23
KCNG3
EHMT1
EHD4
AGL
EHD1
EHBP1L1
TULP1
EDN2
LOC102724511
EDDM3B
ECRP
MTHFSD
DYSF
ABRA
DYNC1H1
DUSP3
DUSP1
DSCAM
DRD2
DPEP2
BCL2L14
DOCK5
DOCK4
DOCK2
KLHL41
DNASE1L1
PCDH7
DNAJC4
GPR158
DNAH5
RORB
DNAH11
DNAH1
DHX9
DEF6
DEDD
DCAF5
DCAF15
DAZAP2
CYTH4
FLJ23519///RNH1
CYP27A1
CYP1B1
CYBRD1
CYBB
CYBA
CXCL16
CXCL11
TM4SF18
CUEDC1
CTSW
CTSS
CTSLP8
CTSH
CTSD
CTSB
CTNNA3
CTD-2297D10.2
CSRNP3
CSF3R
CSF2RA
CSF1R
CREB1
CPVL
COTL1
CORO1A
COL6A6
MKRN2
COL4A6
ZNF521
COL24A1
CNTN2
CNTFR-AS1
CNPPD1
CMKLR1
CMAHP
CLPTM1
CLN6
CLIP2
CLEC7A
CCDC148-AS1
CLEC5A
CLEC4A
CLEC11A
CLEC10A
CLDN18
CLCN7
CIZ1
CIC
C1QTNF9B///C1QTNF9
CHMP4B
CHD7
CHCHD3
LOC101929019
RSU1
CFP
CFLAR
DCBLD2
PRELID2
CFAP53
CEP104
CEACAM1
TRPC7
MIR17HG
CDK11A///CDK11B
CDH6
CDH20
MAGEA10-MAGEA5///MAGEA5
C2CD4A
CDCP1
CDC42
CDC37
CDA
CD86
CD84
CD79A
CD74
CD72
LOC101929609
CD7
TSPAN10
CD6
CD53
CD52
CD44
CD4
CD37
CD33
CD300LB
CD300C
CD300A
CD28
CD200R1
CD1E
CD180
CD163
CD14
CCZ1B
CCR1
CCNT1
CCNL2
CCNE1
CCL8
TLX3
CCL3L3///CCL3L1///CCL3
CCL2
CCDC88B
CCDC88A
CCDC81
CCDC15
CCDC13
CCDC124
CASR
CASP1
CAPS
CAPRIN1
CAPNS2
CAPN6
CAMSAP1
CAMK1D
GCG
CALML4
CALD1
SPIRE2
CACNG5
CACNA2D4
CABIN1
CA6
LLGL1///FLII
CA10
UBR3
C8orf4
C6orf25
C3orf52
C3AR1
UTS2
C3
C21orf33
C1QC
C1QB
C1QA
C1orf228
C1orf162
CLDN11
C17orf67
C11orf87
BTBD2
BRD2
BRCA2
FNDC5
BLZF1
BLOC1S1-RDH5///RDH5
BICD2
BCL6
BCL11B
BAZ2A
LOC100131180
BAGE2///BAGE3///BAGE5///KMT2C
BAGE
ATXN7L1
ATRX
ATP2C2
ATP2A3
ATG7
ATG16L2
ATF7
ATF6B
ATF5
ASIC4
ASGR2
ASGR1
METRN
ASCL3
C3orf70
CACNA1G
ASCL2
ASB11
ARSG
LINC01012
ARSA
PDE4DIP
ARRB2
ARRB1
ARNT
ARL11
UGT8
ARHGDIB
ARHGAP9
ARHGAP4
ARHGAP35
ARHGAP26
ARHGAP22
ARF6
APOL6
APOBR
APLP2
APBB1IP
AP2S1
AP1S2
ZNF85
AP1S1
ANP32A
ANO1
ANKRD54
ANKRD11
ANKAR
AMER1
ALYREF
TMEM150C
NAT8B///NAT8
SORBS1
ALDH3B1
AKIRIN1
AKAP8L
AKAP10
BRINP2
AIF1
STAU2
CBLN1
RIDA
AHNAK
AFDN
FAM27B///FAM27C///FAM182B
AES
ADGRG3
UGT2B17
ADGRG1
SCN3A
ADGRF1
ADGRE5
ARFGEF3
ADGRE1
ADD1
ADCY4
BMPR1B
ADCY10
ADAP2
ADAMTS19
ADAM28
ADAM17
ACTN1
ACTBP9
ACTB
KCNB2
ACAP1
ABTB1
TMEM74
ABR
ABHD2
GABRA6
ABCA13
2021-09-09
2021-09-08
2021-09-01
MROH2B
STRBP
LOC102724870
NXPH2
TTC9
NAALAD2
CCDC85A
ASTN2
BAIAP2
NPY2R
FAM162B
TEX15
DNAJC22
LOC105377832
GAREM1
LOC101559451
ST6GAL2
OR2W1
EYA4
DKK3
CPXCR1
RBMS3-AS3
OFCC1
ZNF280C
LOC101929518///LOC101927088///FLJ43315///LOC442028
HHLA2
TCEAL7
PAIP2
ADGRV1
CCK
EGFEM1P
TFPI2
OR10D3
LINC00454
LOC101928238
GFRA4
CALCRL
HBZ
PTPN4
LINC00304
PACRG
MAMDC2
RNF32

## Sheet: up-down
up	LOC101930006///FRMPD2B///FRMPD2				down	PDLIM7
	OXTR					EMP1
	LMF1					CD163
	HAS2					PECAM1
	MTBP					EPB41L3
	DCDC5///DCDC1					MRC1
	SLITRK5					PIK3CG
	C11orf58					HMOX1
	CLDN16					POU2F2
	ESR1					KCNE3
	CARMIL1					FCGR1B
	AGFG2					LOC100289061
	ACADL					CYBB
	CNKSR3					MAFB
	CXCL6					ATG16L2
	SPOCK3					LIPJ
	ZNF71					TREML2
	GABRA5					OLR1
	ISM1-AS1					ARHGAP26
	MYO16					LILRB3
	DIAPH3					TGFBI
	MAFG-AS1					IGF2R
	CNBD2					MS4A4A
	EGFLAM					ZNF814
	GABRA2					ARF6
	TMEM134					TOX3
	SHC4					CLEC5A
	DLX2					GALNT6
	CD24					TREM2
	LOC100505716					SATB1
	PRRX1					UBE4B
	KDM4D					PTPRJ
	KCNA5					SIGLEC10
	VWA1					EIF5A
	C20orf181					SPP1
	RAB3IP					MARCO
	EIF4A2					SORL1
	GRAPL					VSIG4
	SPNS3					SEMA4A
	LOC100505902///LOC285389					GLYR1
	MUC4					ITGAM
	ILDR2					RFX2
	AFM					LYN
	ACTG1P17					CSF3R
	ABLIM2					SERPINA1
	ZAN					NCF4
	CYP17A1					SLC2A5
	HOXD13					CD33
	CCDC141					C3orf52
	PRO1804					F11
	PHACTR2					ADAP2
	PCDHGC4					FPR3
	BIVM					ASGR2
	ADCK2					TNFRSF11A
	KIT					CD300C
	SAMD1					EPOR
	WNK2					ACTBP9
	NETO1					PLAU
	TSTD2					NAAA
	SHANK3					CCNE1
	LOC105376530					HTATSF1P2
	PDE8B					CAMSAP1
	ADGRL3					CUEDC1
	FOXR1					SIGLEC1
	SORCS3					SELPLG
	SLC12A4					SPTBN5
	COCH					APOBR
	FAM208B					TNFRSF10C
	FOXG1					LAIR1
	MYOM3					SRPK2
	C1orf145					TNRC6C
	DAGLA					AKAP10
	RADIL					MAP3K12
	LOC102723684					RARA
	DYNLRB2					HAVCR2
	EFEMP1					MSR1
	FOXI1					ATP2C2
	XPNPEP2					NFYA
	ALG2					RNF121
	LOC101927907					C6orf25
	COPS8					C3AR1
	UACA					LOC100507006
	SGK2					CCZ1B
	SVEP1					ADAM17
	SOX1					LRRC25
	CTU2					FCGBP
	PGAP1					SLC11A1
	CYP2B6					FCGR1CP///FCGR1B///FCGR1A
	HLF					ATF7
	B3GAT1					SLCO2B1
	POLR1E					RARS2
	LPAR3					RASA2
	ZNF99					LOC100422526
	PRSS54					ARHGAP4
	FAM167B					NLRC4
	OR10A5					ZER1
	PCDHGA11///PCDHGC3					GAS7
	NCAM1					MS4A6A
	CNN3					CD72
	THSD7A					GIMAP8
	GJA5					CLEC10A
	TTC23					LIMD2
	KCNG3					C3
	AGL					CD14
	TULP1					CEP104
	LOC102724511					ERO1B
	MTHFSD					ZFP91
	ABRA					QKI
	BCL2L14					CYP1B1
	KLHL41					MYO7A
	PCDH7					NIPBL
	GPR158					ARSG
	RORB					HLA-DQB1
	FLJ23519///RNH1					RNF165
	TM4SF18					TFEC
	MKRN2					CMAHP
	ZNF521					IL1R2
	CCDC148-AS1					GBP1
	C1QTNF9B///C1QTNF9					ABHD2
	LOC101929019					U2AF2
	RSU1					TMTC2
	DCBLD2					SUCNR1
	PRELID2					FPR1
	TRPC7					FANCB
	MIR17HG					FERMT3
	MAGEA10-MAGEA5///MAGEA5					ITGB2
	C2CD4A					IGHD
	LOC101929609					GMDS
	TSPAN10					GPSM3
	TLX3					HLA-DRB1
	GCG					ALDH3B1
	SPIRE2					FAM20C
	LLGL1///FLII					SLAMF8
	UBR3					LILRB1
	UTS2					IFI16
	CLDN11					MS4A3
	FNDC5					SCIN
	LOC100131180					ETV5
	METRN					CASP1
	C3orf70					FCGR2B
	CACNA1G					CD180
	LINC01012					LOC101927450
	PDE4DIP					CTSLP8
	UGT8					TNFSF13
	ZNF85					HNRNPL
	TMEM150C					PRO1596
	NAT8B///NAT8					IL18RAP
	SORBS1					MS4A7
	BRINP2					LOC100996809///HLA-DRB4///HLA-DRB1
	STAU2					FTHL17
	CBLN1					FYB
	RIDA					ADAM28
	FAM27B///FAM27C///FAM182B					LITAF
	UGT2B17					MILR1
	SCN3A					TMEM106A
	ARFGEF3					IFNGR1
	BMPR1B					ADGRE5
	KCNB2					ICAM1
	TMEM74					IFNAR2
	GABRA6					SDC3
	MROH2B					TLR8
	STRBP					GLIPR2
	LOC102724870					LOC102724814
	NXPH2					CFAP53
	TTC9					CALML4
	NAALAD2					LILRA5
	CCDC85A					BAGE2///BAGE3///BAGE5///KMT2C
	ASTN2					COTL1
	BAIAP2					C1orf228
	NPY2R					SLC16A6
	FAM162B					LOC101060835///LOC100996809///HLA-DRB4///HLA-DRB3///HLA-DRB1///HLA-DQB1
	TEX15					MCTP2
	DNAJC22					CHCHD3
	LOC105377832					LOC101928012
	NR2F2					LOC101060835///LOC100996809///HLA-DRB5///HLA-DRB4///HLA-DRB1///HLA-DQB1
	GAREM1					ASGR1
	LOC101559451					HCLS1
	ST6GAL2					LCP1
	OR2W1					DNASE1L1
	EYA4					TULP3
	DKK3					EIF2S3
	CPXCR1					LOC100996654
	RBMS3-AS3					CNTN2
	OFCC1					CCNL2
	ZNF280C					STAB1
	LOC101929518///LOC101927088///FLJ43315///LOC442028					SATB1-AS1
	HHLA2					PLPP3
	TCEAL7					LOC101060835///HLA-DQB1
	PAIP2					FES
	ADGRV1					EDN2
	CCK					PARVG
	EGFEM1P					ADD1
	TFPI2					CLEC4A
	OR10D3					CLEC7A
	LINC00454					GALR2
	LOC101928238					ADGRE1
	GFRA4					ARRB2
	CALCRL					CCL2
	HBZ					REM2
	PTPN4					CD44
	LINC00304					MYO1F
	PACRG					GPR85
	MAMDC2					THEMIS2
	RNF32					KDM2A
						MAP3K8
						LOC400499///LOC388210
						IL6R
						LINC01523
						SEC31B
						GTF2IRD2
						KMO
						SRRM1
						RNASE2
						NLRP1
						ASIC4
						SBNO2
						MIR637///DAPK3
						KLK3
						PTPRC
						LINC01000
						ARL11
						STAT5B
						SNX5
						SYK
						LSP1
						HORMAD1
						CIZ1
						LINC01105
						MOB3A
						LGMN
						NSUN6
						ACTB
						OTUD4
						DNAH5
						S100A9
						KCNJ15
						FAM20A
						LOC101927610
						NDST2
						HCK
						LINC01272
						TXNIP
						PPWD1
						FBXL20
						FCGR2C
						HLA-DPA1
						AP1S2
						CEACAM1
						BCL6
						JMJD1C
						PKIB
						MPEG1
						UGGT1
						DYSF
						LOC100506236
						LOC285957
						LOC101928284
						FCGRT
						VNN3
						EML4
						BRCA2
						SLC7A7
						DEDD
						TLR4
						C1orf162
						ZFP36L2
						RNASE1
						C17orf67
						STARD8
						NRP2
						PTP4A3
						SCAF11
						CLIP2
						ANKRD11
						EDDM3B
						ZNF154
						LINC01503
						COL24A1
						CCDC15
						VAV3
						CCL8
						IFI30///PIK3R2
						UBASH3B
						CSF2RA
						ESRP1
						CAPNS2
						MAP9
						DOCK5
						TXLNB
						KYNU
						LGALS2
						C8orf4
						RPL23AP53
						MB21D1
						STC2
						STX11
						LOC101928273
						IER5L
						HSPA6
						ENG
						ATXN7L1
						ADCY4
						NEK9
						ACAP1
						LYZ
						POGK
						HPGDS
						NUP54
						SIGLEC9
						ECRP
						SPATA32
						DOCK2
						LINC01492
						RAB7B
						LIMK1
						UBAC2-AS1
						LYVE1
						KDF1
						CD1E
						NINJ1
						HMGB1
						MIR8085///BCL3
						CORO1A
						DSCAM
						CYBRD1
						TAGLN2
						ARRB1
						CABIN1
						HLA-DRA
						YJEFN3
						RGS4
						ACTN1
						TENM3
						LINC00334
						CTNNA3
						TBRG1
						SNAP23
						RAB5C
						KCNJ13
						CAMK1D
						AIF1
						CD86
						PICALM
						GPR137
						GNA15
						MYO1G
						NAMPT
						LILRA2
						BAGE
						SMARCA2
						HMGA1
						ZNF296
						SLC12A9
						SRC
						RTN1
						SNAPC4
						FXYD5
						IRF2BP2
						GPATCH4
						FCN1
						PHACTR1
						U2AF1L4
						LPIN1
						CD37
						NFKBIZ
						LAPTM5
						CREB1
						PRAM1
						HLA-DMA
						LINC00619
						INPP4A
						PLCB2
						HK3
						EXOSC6
						PREX1
						H2AFY
						OVOL2
						TEP1
						C1QC
						LILRB2
						MXD1
						N6AMT1
						CCR1
						CPVL
						RSBN1
						MAGEA4
						GRASP
						CTSH
						NRROS
						CACNG5
						TGFB1
						SMOC1
						RBM25
						LOC101927085
						TNFSF12-TNFSF13///TNFSF13
						RASGRP4
						C11orf87
						TOP3B
						MNX1
						RNF13
						TMEM121
						SLFN5
						OGDH
						CD79A
						EHMT1
						IFIH1
						PHF5A
						DUSP1
						CD84
						ZC3H18
						FCAR
						CASR
						CDA
						C1QA
						GLCCI1
						MALAT1
						PRSS3
						GMEB1
						GRK3
						TRABD
						UBE3C
						SH3RF3-AS1
						CTSB
						CMKLR1
						CALD1
						NEU2
						CAPRIN1
						PTPN12
						TLR6
						EPG5
						TMOD4///VPS72
						UPF1
						BAZ2A
						TYROBP
						HMGA2
						PTEN
						PRPF40A
						APOL6
						VPS13B
						UNC13C
						FMNL1
						CCL3L3///CCL3L1///CCL3
						DPEP2
						IL10
						CCDC88B
						PDXDC1
						GGT7
						ZNF440
						ARNT
						NOL9
						CTSS
						SHKBP1
						2021-09-01
						ADGRF1
						LOC101928916///NNMT
						FARSA
						SH3BGRL3
						LOC100507616///CLLU1
						LOC100509457///HLA-DQA2///HLA-DQA1
						APLP2
						KMT2C
						PIK3AP1
						NSUN3
						FOXN3
						CTSD
						CDC42
						C1QB
						ALYREF
						STK26
						MEG3
						SPATA13
						HLA-G
						ZBTB38
						KLF4
						LINC00963
						PGP
						ERGIC3
						RBM14
						ZYX
						GNAI2
						ARHGAP9
						LDLR
						TRIM25
						LINC00427
						NUMA1
						RHOB
						GFRA2
						ZEB1
						TMPO-AS1
						CFP
						PTGER3
						PILRA
						SCOC-AS1
						WWOX
						NOTCH2
						MAP1A
						STRN4
						CTSW
						ARHGAP35
						SPI1
						PASK
						BTBD2
						ARSA
						PDSS2
						CHMP4B
						PLCG2
						TUBGCP3
						BCL11B
						TNFAIP2
						OLFM4
						TAPBP
						VAMP8
						CD300A
						RNASE6
						CFLAR
						FFAR2
						COL4A6
						SERPINI2
						GRIN2D
						PRKCSH
						DCAF5
						ANP32A
						FOXC1
						ATP2A3
						LOC100507065
						2021-09-08
						TNRC6C-AS1
						CTD-2297D10.2
						PRO2949
						SH3RF2
						CXCL11
						CD4
						RABGEF1
						GLB1L2
						ABTB1
						GPAT2
						RNF141
						TPP1
						MFSD4A
						HLA-B
						FCMR
						PADI4
						SSBP4
						KDM6A
						THBD
						PLTP
						SAMSN1
						NCAPH2
						EMP3
						CNPPD1
						DAZAP2
						TNFRSF25
						CSF1R
						NR6A1
						USP47
						MAP4K1
						HLA-F
						KANK3
						MICAL1
						LOC101928317///PLBD1-AS1
						HNRNPUL1
						ASCL2
						HLA-C
						GMFG
						TAL2
						EMILIN2
						LINC01537
						RAB3D
						TOX4
						PRNP
						DCAF15
						MIR612///NEAT1
						PKP2
						SDHD
						PAX3
						SLA
						FCER2
						AMER1
						LOC101928135
						LOC105369595
						TRPC4
						MAPK1IP1L
						ST14
						IGHM
						JAK3
						ZNF620
						RASSF1
						EHD1
						CA10
						WFDC8
						STAT6
						LOC100287610///ZNF717
						PAXBP1-AS1
						HIPK1
						PPFIBP2
						DEF6
						BRD2
						UBE2D1
						MCOLN1
						UPP1
						NIN
						OCRL
						HIVEP2
						NADK
						GNGT2
						SERPINB1
						IQGAP1
						KDM6B
						GIT2
						MIR4656///AP5Z1
						LOC101928716
						INPP5D
						CDCP1
						2021-09-09
						MYO3B
						RPPH1
						TMEM173
						LOC653581
						SLC37A2
						C21orf33
						CAPN6
						SF3B1
						FAM26F
						SPSB3
						ANO1
						TAGLN
						PLEKHO1
						RMND5A
						PNISR
						JUN
						SMPDL3A
						MIR6859-1///MIR6859-2///LOC101930154///LOC100288778///WASH1///WASH7P///WASH2P///WASH3P
						PPP4R2
						GAB1
						LOC148696
						FCRLA
						CDC37
						HBEGF
						FCGR2C///FCGR2A
						TAF8
						ZBTB7A
						LTBP3
						SRSF7
						DOCK4
						OR7C1
						LOC151121
						NPL
						LINC00907
						IL20RA
						ABCA13
						CCNT1
						TBXAS1
						OGFR
						KRT13
						SMAD3
						RENBP
						MGC40069///TRAC///TRAJ17///TRAV20///TRDV2///YME1L1
						GRN
						IGLV1-44
						GAA
						EPHA4
						ORM2///ORM1
						TACSTD2
						PRKCD
						SYTL1
						WEE1
						CACNA2D4
						GPATCH8
						NUP62
						NFYC
						LCP2
						LOC100506585
						FTL
						TMEM259
						CDH6
						MYO9B
						BLZF1
						SYN2
						CD7
						LOC102725526///IGHV4-31///IGHM///IGHG3///IGHG2///IGHG1///IGHA2///IGHA1///IGH
						ZBTB20
						NFKBID
						MIR4738///H3F3B///H3F3A
						CD53
						CYBA
						RNF213
						GLMP
						PLIN4
						TRIB1
						LST1
						RIN3
						CIC
						FBXO32
						TSC22D3
						FBRS
						STAT1
						LAMP1
						ATRX
						ATF5
						LOC101927313
						FOXO3B///FOXO3
						KRT7
						ADGRG3
						CLN6
						ASB11
						FAM65A
						CD6
						S100P
						POLG
						GTF2F1
						FRY-AS1
						SH3TC1
						LOC102723897///MIR6859-1///MIR6859-2///LOC101930154///LOC100288778///WASH1///WASH7P///WASH2P///WASH3P
						ATG7
						FLJ37035
						NDUFS1
						ARHGDIB
						RNASE3
						KLF13
						ZNF438
						NPIPA5///NPIPB6///NPIPB8///NPIPB3
						STMN3
						SPON1
						OAZ2
						PLAUR
						RRP7A
						GABPB1-AS1
						SPATA31C2
						SPPL3
						MIR4454///ESRG
						HIPK1-AS1
						OSM
						CLCN7
						CDH20
						CHD7
						BICD2
						SARDH
						NOXRED1
						BLOC1S1-RDH5///RDH5
						LPAR2
						RDH16
						CYTH4
						MAD1L1
						LINC01613
						ZNHIT2
						RAB12
						IMPAD1
						SCAMP4
						CAPS
						FAM13A-AS1
						PEX5L-AS2
						CXCL16
						FCGR3B///FCGR3A
						TKT
						TRAF4
						DNAJC4
						ASCL3
						CLDN18
						CYP27A1
						PML
						AP2S1
						SCARA5
						EHBP1L1
						TMEM144
						ZPLD1
						KRT82
						KCTD16
						NCKAP1L
						ARHGAP22
						IL27
						CCDC13
						TMEM55B
						CLEC11A
						RHOA
						GPX3
						TNFSF12-TNFSF13///TNFSF12
						SAMD9L
						VWA5B2
						LOC101926915
						FAM124A
						RUFY2
						FAM71D
						EHD4
						SF1
						FKBP15
						PARVB
						LOC101928314
						SIRPG
						CA6
						SAE1
						SNX20
						LPA
						LSG1
						CNTFR-AS1
						WSB1
						MEX3D
						ABR
						NBPF26///NBPF10///NBPF9///NBPF14
						SIGLEC11
						ID1
						HLA-DRB6
						AFDN
						DNAH1
						PTPRR
						LOC101929819///LOC101060494///LINC01001///LINC01347///LOC388572
						STK10
						CLPTM1
						DNAH11
						RERE
						LINC01023
						ADCY10
						TCF7L2
						NLRP3
						LOC102724965
						POLM
						FLNA
						PPP1R3E
						SERPINB2
						PIEZO2
						NAA15
						CCDC124
						SRPRA
						FAM69B
						GS1-24F4.2
						TCP11L2
						CD74
						OSTM1-AS1
						MAATS1
						RGS14
						LINC01569
						TYMP
						CCDC88A
						MED1
						LOC101929241
						TLN1
						NAGK
						VRK3
						SLC25A37
						PSENEN
						MAPK4
						PNN
						AHNAK
						ERVV-1
						TTC6
						IKZF1
						CD52
						SLC1A2
						SULF1
						IL2RG
						ETS2
						TRNP1
						TMEM127
						OR8G1
						ANKAR
						PSD4
						CDK11A///CDK11B
						TSPAN4
						SEMG1
						ETS1
						MED30
						LOC283352
						RRAD
						PKN1
						FCER1G
						SOCS3
						SOBP
						COL6A6
						SDHC
						PSAP
						MYH14
						MIR631///NEIL1
						MRPL43
						LUZP1
						SMARCA4
						HLA-DRB4
						FAM207A
						LOC339593
						NAPSB
						CD200R1
						WASF2
						MIR1282///HYPK///SERF2
						RPS6KA5
						OAS1
						HSP90AB1
						LOC100132735
						SIK3
						CCDC81
						LOC101927180///ATP6V1F
						ADGRG1
						GREM2
						CSRNP3
						DYNC1H1
						HOXA-AS2
						ADAMTS19
						ZNF32-AS3
						RASSF4
						CD300LB
						MYH4
						LOC729307
						LOC101927446///GTPBP10
						TRA2B
						MIR6883///PER1
						AKAP8L
						TMPRSS6
						AP1S1
						DRD2
						TMEM191A
						PDE4B
						AKIRIN1
						ANKRD54
						CD28
						SRGAP2
						ATF6B
						RASSF5
						ST6GAL1
						HCN1
						YTHDC2
						HSPG2
						PDE4D
						AES
						LINC00543
						SLC43A2
						NR4A1
						VPS35
						EZR
						MIR142
						LUC7L3
						SELO
						NAPA
						LRP1
						GRK2
						DHX9
						DUSP3
						ZNF331
						KDM1B
						APBB1IP
						EVL
						LINC00458
						FOSL2
						SP110
